# Supplementary material for: Crystal structure of 3-amino-1-(4-chloro­phen­yl)-1H-benzo[f]chromene-2-carbo­nitrile
Source: Acta Crystallogr E Crystallogr Commun. 2015 Jun 13;71(Pt 7):o481–2. doi: 10.1107/S2056989015011159 (PMC4518915; doi:10.1107/S2056989015011159)
Supplement: Supplementary file 1 [file e-71-0o481-sup1.cif]

##############################################################################
#                                                                            #
# This CIF contains the data in a paper accepted for publication in          #
# Acta Crystallographica Section E. It conforms to the requirements of       #
# Notes for Authors for Acta Crystallographica Section E, and has been       #
# peer reviewed under the auspices of the IUCr Commission on Journals.       #
#                                                                            #
# Full details of the Crystallographic Information File format               #
# are given in the paper "The Crystallographic Information File (CIF):       #
# a New Standard Archive File for Crystallography" by S. R. Hall, F. H.      #
# Allen and I. D. Brown [Acta Cryst. (1991), A47, 655-685].                  #
#                                                                            #
# The current version of the core CIF dictionary is obtainable from          #
# ftp://ftp.iucr.org/pub/cif_core.dic.                                       #
#                                                                            #
# Software is freely available for graphical display of the structure(s)     #
# in this CIF. For information consult the CIF software page                 #
# http://www.iucr.org/resources/cif/software.                                #
#                                                                            #
# This file may be used for bona fide research purposes within the           #
# scientific community so long as proper attribution is given to the journal # 
# article from which it was obtained.                                        #
#                                                                            #
##############################################################################
data_global
_audit_creation_method     'PLATON <TABLE ACC> option'
_journal_date_recd_electronic     2015-06-05
_journal_date_accepted     2015-06-08
_journal_name_full     'Acta Crystallographica, Section E'
_journal_year     2015
_journal_volume     71
_journal_issue      7
_journal_page_first     o481
_journal_page_last     o482
_journal_paper_category     HO
_journal_paper_doi     10.1107/S2056989015011159
_journal_coeditor_code     SJ5465
_publ_contact_author_name
;
Mustafa R. Albayati
;
_publ_contact_author_address
;
Kirkuk University,
College of Science,
Department of Chemistry,
Kirkuk,
Iraq
;
_publ_contact_author_email     'shaabankamel@yahoo.com'
_publ_contact_author_fax     ?
_publ_contact_author_phone     ?
_publ_section_title
;
Crystal structure of
3-amino-1-(4-chlorophenyl)-1<i>H</i>-benzo[<i>f</i>]chromene-2-carbonitrile
;
_publ_section_title_footnote     .
loop_
    _publ_author_name
    _publ_author_address
    'Akkurt, Mehmet'
;
Department of Physics,
Faculty of Sciences,
Erciyes University,
38039 Kayseri,
Turkey
;
    'Horton, Peter N.'
;
School of Chemistry,
University of Southampton,
Highfield, Southampton SO17 1BJ,
England
;
    'Mohamed, Shaaban K.'
;
Chemistry and Environmental Division,
Manchester Metropolitan University,
Manchester M1 5GD,
England
Chemistry Department,
Faculty of Science,
Minia University,
61519 El-Minia,
Egypt
;
    'Sabry H. H. Younes'
;
Chemistry Department,
Faculty of Science,
Sohag University,
82524 Sohag,
Egypt
;
    'Mustafa R. Albayati'
;
Kirkuk University,
College of Science,
Department of Chemistry,
Kirkuk,
Iraq
;
data_I
_database_code_depnum_ccdc_archive     'CCDC 1405640'
_chemical_name_systematic
;
3-Amino-1-(4-chlorophenyl)-1<i>H</i>-benzo[<i>f</i>]chromene-2-carbonitrile
;
_chemical_name_common     ?
_chemical_formula_moiety     'C20 H13 Cl N2 O'
_chemical_formula_sum     'C20 H13 Cl N2 O'
_chemical_formula_structural     ?
_chemical_formula_iupac     'C20 H13 Cl N2 O'
_chemical_formula_weight     332.77
_chemical_melting_point     ?
_symmetry_cell_setting     monoclinic
_symmetry_space_group_name_H-M     'P 21'
_symmetry_space_group_name_Hall     'P 2yb'
loop_
    _symmetry_equiv_pos_site_id
    _symmetry_equiv_pos_as_xyz
    1 x,y,z
    2 -x,1/2+y,-z
_cell_length_a     10.056(7)
_cell_length_b     6.172(3)
_cell_length_c     12.751(6)
_cell_angle_alpha     90
_cell_angle_beta     99.641(17)
_cell_angle_gamma     90
_cell_volume     780.2(8)
_cell_formula_units_Z     2
_cell_measurement_reflns_used     1130
_cell_measurement_theta_min     21.5
_cell_measurement_theta_max     68.7
_cell_measurement_temperature     100(2)
_exptl_crystal_description     Block
_exptl_crystal_colour     'Light Brown'
_exptl_crystal_size_max     0.320
_exptl_crystal_size_mid     0.120
_exptl_crystal_size_min     0.100
_exptl_crystal_size_rad     ?
_exptl_crystal_density_diffrn     1.416
_exptl_crystal_density_meas     ?
_exptl_crystal_density_method     'Not Measured'
_exptl_crystal_F_000     344
_exptl_absorpt_coefficient_mu     2.229
_exptl_absorpt_correction_type     multi-scan
_exptl_absorpt_process_details
;
(<i>CrystalClearSM Expert</i>; Rigaku, 2012)
;
_exptl_absorpt_correction_T_min     0.948
_exptl_absorpt_correction_T_max     1.000
_exptl_special_details
;
;
_diffrn_ambient_temperature     100(2)
_diffrn_radiation_type     CuK\a
_diffrn_radiation_wavelength     1.54178
_diffrn_radiation_source     'Rotating Anode'
_diffrn_measurement_device_type     'Rigaku AFC11'
_diffrn_measurement_device     'four-circle quarter \c goniometer'
_diffrn_measurement_method     'profile data from \w-scans'
_diffrn_detector_area_resol_mean     22.2222
_diffrn_reflns_number     11415
_diffrn_reflns_av_R_equivalents     0.0320
_diffrn_reflns_theta_min     3.52
_diffrn_reflns_theta_max     66.59
_diffrn_reflns_theta_full     67.69
_diffrn_measured_fraction_theta_max     0.972
_diffrn_measured_fraction_theta_full     0.972
_diffrn_reflns_limit_h_min     -11
_diffrn_reflns_limit_h_max     11
_diffrn_reflns_limit_k_min     -7
_diffrn_reflns_limit_k_max     7
_diffrn_reflns_limit_l_min     -15
_diffrn_reflns_limit_l_max     15
_diffrn_reflns_reduction_process
;
;
_refine_special_details
;
Refinement on <i>F</i>^2^ for ALL reflections except those flagged by the user
for potential systematic errors. Weighted <i>R</i>-factors <i>wR</i> and all
goodnesses of fit <i>S</i> are based on <i>F</i>^2^, conventional
<i>R</i>-factors <i>R</i> are based on <i>F</i>, with <i>F</i> set to zero for
negative <i>F</i>^2^. The observed criterion of <i>F</i>^2^ > \s(<i>F</i>^2^)
is used only for calculating -<i>R</i>-factor-obs <i>etc</i>. and is not
relevant to the choice of reflections for refinement. <i>R</i>-factors based
on <i>F</i>^2^ are statistically about twice as large as those based on
<i>F</i>, and <i>R</i>-factors based on ALL data will be even larger.
;
_reflns_number_total     2558
_reflns_number_gt     2500
_reflns_threshold_expression     I>2\s(I)
_refine_ls_structure_factor_coef     Fsqd
_refine_ls_matrix_type     full
_refine_ls_R_factor_all     0.0280
_refine_ls_R_factor_gt     0.0276
_refine_ls_wR_factor_gt     0.0748
_refine_ls_wR_factor_ref     0.0750
_refine_ls_goodness_of_fit_ref     1.060
_refine_ls_restrained_S_all     1.060
_refine_ls_number_reflns     2558
_refine_ls_number_parameters     219
_refine_ls_number_restraints     1
_refine_ls_number_constraints     ?
_refine_ls_hydrogen_treatment     constr
_refine_ls_weighting_scheme     calc
_refine_ls_weighting_details
              'w=1/[\s^2^(Fo^2^)+(0.0548P)^2^+0.1146P] where P=(Fo^2^+2Fc^2^)/3'
_atom_sites_solution_hydrogens     mixed
_atom_sites_solution_primary     ?
_atom_sites_solution_secondary     ?
_refine_ls_shift/su_max     0.000
_refine_ls_shift/su_mean     0.000
_refine_diff_density_max     0.168
_refine_diff_density_min     -0.219
_refine_ls_extinction_method     'none'
_refine_ls_abs_structure_details
;
 Refined as an inversion twin.
;
_refine_ls_abs_structure_Flack     0.443(16)
loop_
    _atom_type_symbol
    _atom_type_description
    _atom_type_scat_dispersion_real
    _atom_type_scat_dispersion_imag
    _atom_type_scat_source
    C C 0.0181 0.0091 ' International Tables Vol C Tables 4.2.6.8 and 6.1.1.4'
    H H 0.0000 0.0000 ' International Tables Vol C Tables 4.2.6.8 and 6.1.1.4'
    Cl Cl 0.3639 0.7018 ' International Tables Vol C Tables 4.2.6.8 and 6.1.1.4'
    N N 0.0311 0.0180 ' International Tables Vol C Tables 4.2.6.8 and 6.1.1.4'
    O O 0.0492 0.0322 ' International Tables Vol C Tables 4.2.6.8 and 6.1.1.4'
_computing_data_collection
;
<i>CrystalClearSM Expert</i> (Rigaku, 2012)
;
_computing_cell_refinement
;
<i>CrystalClearSM Expert</i> (Rigaku, 2012)
;
_computing_data_reduction
;
<i>CrystalClearSM Expert</i> (Rigaku, 2012)
;
_computing_structure_solution
;
SUPERFLIP (Palatinus & Chapuis, 2007)
;
_computing_structure_refinement
;
SHELXL2014 (Sheldrick, 2015)
;
_computing_molecular_graphics
;
ORTEP-3 for Windows (Farrugia, 2012)
;
_computing_publication_material
;
WinGX (Farrugia, 2012)
;
loop_
    _atom_site_type_symbol
    _atom_site_label
    _atom_site_fract_x
    _atom_site_fract_y
    _atom_site_fract_z
    _atom_site_U_iso_or_equiv
    _atom_site_thermal_displace_type
    _atom_site_calc_flag
    _atom_site_refinement_flags
    _atom_site_occupancy
    _atom_site_disorder_assembly
    _atom_site_disorder_group
    Cl Cl1 -0.24323(5) 0.55572(12) 0.52362(5) 0.0334(2) Uani d . 1.000 . .
    O O1 0.45126(15) 1.1239(3) 0.79232(11) 0.0189(5) Uani d . 1.000 . .
    N N1 0.55640(19) 1.0368(4) 0.65748(14) 0.0214(6) Uani d . 1.000 . .
    N N2 0.4506(2) 0.4950(3) 0.57819(16) 0.0257(6) Uani d . 1.000 . .
    C C1 0.4675(2) 0.9698(4) 0.71956(16) 0.0166(6) Uani d . 1.000 . .
    C C2 0.4046(2) 0.7754(4) 0.71666(16) 0.0156(6) Uani d . 1.000 . .
    C C3 0.3043(2) 0.7152(4) 0.78878(16) 0.0149(6) Uani d . 1.000 . .
    C C4 0.3101(2) 0.8809(4) 0.87613(16) 0.0144(6) Uani d . 1.000 . .
    C C5 0.38290(19) 1.0685(4) 0.87480(15) 0.0156(6) Uani d . 1.000 . .
    C C6 0.3992(2) 1.2209(4) 0.95817(16) 0.0174(6) Uani d . 1.000 . .
    C C7 0.3399(2) 1.1839(4) 1.04481(17) 0.0180(6) Uani d . 1.000 . .
    C C8 0.2613(2) 0.9965(4) 1.05160(17) 0.0175(6) Uani d . 1.000 . .
    C C9 0.1991(2) 0.9560(4) 1.14178(17) 0.0212(7) Uani d . 1.000 . .
    C C10 0.1240(2) 0.7733(5) 1.14784(18) 0.0240(7) Uani d . 1.000 . .
    C C11 0.1072(2) 0.6218(4) 1.06388(17) 0.0214(7) Uani d . 1.000 . .
    C C12 0.1664(2) 0.6555(4) 0.97558(17) 0.0175(6) Uani d . 1.000 . .
    C C13 0.24556(19) 0.8423(4) 0.96678(16) 0.0149(6) Uani d . 1.000 . .
    C C14 0.4305(2) 0.6224(4) 0.63990(16) 0.0179(6) Uani d . 1.000 . .
    C C15 0.1641(2) 0.6784(4) 0.72333(16) 0.0150(6) Uani d . 1.000 . .
    C C16 0.1348(2) 0.4796(4) 0.67440(16) 0.0174(6) Uani d . 1.000 . .
    C C17 0.0094(2) 0.4409(4) 0.61165(17) 0.0202(7) Uani d . 1.000 . .
    C C18 -0.0858(2) 0.6031(4) 0.60027(16) 0.0204(7) Uani d . 1.000 . .
    C C19 -0.0595(2) 0.8037(4) 0.64830(17) 0.0201(7) Uani d . 1.000 . .
    C C20 0.0667(2) 0.8403(4) 0.70949(16) 0.0176(6) Uani d . 1.000 . .
    H H1A 0.53650 0.97850 0.59340 0.0260 Uiso d RU 1.000 . .
    H H1B 0.55280 1.17950 0.65130 0.0260 Uiso d RU 1.000 . .
    H H3 0.33450 0.57400 0.82330 0.0180 Uiso c RU 1.000 . .
    H H6 0.45110 1.34820 0.95390 0.0210 Uiso c RU 1.000 . .
    H H7 0.35150 1.28550 1.10150 0.0220 Uiso c RU 1.000 . .
    H H9 0.20980 1.05740 1.19860 0.0250 Uiso c RU 1.000 . .
    H H10 0.08300 0.74830 1.20870 0.0290 Uiso c RU 1.000 . .
    H H11 0.05460 0.49540 1.06840 0.0260 Uiso c RU 1.000 . .
    H H12 0.15400 0.55200 0.91960 0.0210 Uiso c RU 1.000 . .
    H H16 0.20090 0.36820 0.68370 0.0210 Uiso c RU 1.000 . .
    H H17 -0.00980 0.30510 0.57740 0.0240 Uiso c RU 1.000 . .
    H H19 -0.12630 0.91410 0.63960 0.0240 Uiso c RU 1.000 . .
    H H20 0.08640 0.97750 0.74210 0.0210 Uiso c RU 1.000 . .
loop_
    _atom_site_aniso_label
    _atom_site_aniso_U_11
    _atom_site_aniso_U_22
    _atom_site_aniso_U_33
    _atom_site_aniso_U_12
    _atom_site_aniso_U_13
    _atom_site_aniso_U_23
    Cl1 0.0198(3) 0.0457(4) 0.0312(3) -0.0081(3) -0.0061(2) -0.0053(3)
    O1 0.0234(8) 0.0193(9) 0.0146(7) -0.0026(6) 0.0054(6) -0.0006(6)
    N1 0.0250(9) 0.0222(11) 0.0189(9) -0.0033(9) 0.0088(7) 0.0002(8)
    N2 0.0313(11) 0.0258(12) 0.0233(10) -0.0026(9) 0.0146(8) -0.0028(9)
    C1 0.0160(10) 0.0226(12) 0.0110(9) 0.0030(9) 0.0016(8) 0.0005(8)
    C2 0.0135(10) 0.0219(12) 0.0113(9) 0.0010(9) 0.0019(7) -0.0013(8)
    C3 0.0146(11) 0.0167(12) 0.0132(9) 0.0009(8) 0.0020(8) 0.0009(8)
    C4 0.0122(9) 0.0183(11) 0.0117(10) 0.0041(9) -0.0009(7) 0.0001(8)
    C5 0.0139(9) 0.0206(12) 0.0118(9) 0.0024(9) 0.0010(7) 0.0023(9)
    C6 0.0152(11) 0.0182(12) 0.0172(10) 0.0019(8) -0.0021(8) -0.0006(9)
    C7 0.0190(11) 0.0195(12) 0.0137(9) 0.0032(9) -0.0021(8) -0.0044(9)
    C8 0.0158(10) 0.0228(13) 0.0131(9) 0.0045(9) 0.0000(8) -0.0005(8)
    C9 0.0228(12) 0.0261(13) 0.0152(10) 0.0025(10) 0.0044(9) -0.0047(10)
    C10 0.0257(13) 0.0302(14) 0.0181(11) 0.0012(11) 0.0091(9) -0.0003(10)
    C11 0.0201(11) 0.0249(13) 0.0207(11) -0.0013(9) 0.0078(9) 0.0004(9)
    C12 0.0169(10) 0.0192(12) 0.0163(10) 0.0012(9) 0.0021(8) -0.0017(9)
    C13 0.0125(10) 0.0176(12) 0.0138(10) 0.0035(8) 0.0003(8) 0.0006(8)
    C14 0.0176(10) 0.0200(13) 0.0170(10) -0.0005(8) 0.0058(8) 0.0019(9)
    C15 0.0151(10) 0.0213(12) 0.0089(9) -0.0017(9) 0.0032(7) 0.0011(8)
    C16 0.0180(11) 0.0197(12) 0.0155(10) -0.0005(9) 0.0056(8) -0.0008(9)
    C17 0.0242(12) 0.0228(13) 0.0145(10) -0.0083(10) 0.0060(8) -0.0034(9)
    C18 0.0165(10) 0.0325(15) 0.0119(9) -0.0063(9) 0.0018(8) -0.0008(9)
    C19 0.0179(11) 0.0248(13) 0.0175(11) 0.0003(10) 0.0023(8) 0.0016(9)
    C20 0.0189(11) 0.0187(12) 0.0149(10) -0.0007(9) 0.0022(8) -0.0011(9)
_geom_special_details
;
Bond distances, angles <i>etc</i>. have been calculated using the rounded
fractional coordinates. All su's are estimated from the variances of the
(full) variance-covariance matrix. The cell e.s.d.'s are taken into account in
the estimation of distances, angles and torsion angles
;
loop_
    _geom_bond_atom_site_label_1
    _geom_bond_atom_site_label_2
    _geom_bond_site_symmetry_1
    _geom_bond_site_symmetry_2
    _geom_bond_distance
    _geom_bond_publ_flag
    Cl1 C18 . . 1.740(2) no
    O1 C1 . . 1.358(3) no
    O1 C5 . . 1.392(3) no
    N1 C1 . . 1.354(3) no
    N2 C14 . . 1.154(3) no
    C1 C2 . . 1.354(3) no
    N1 H1B . . 0.8800 no
    N1 H1A . . 0.8800 no
    C2 C14 . . 1.415(3) no
    C2 C3 . . 1.520(3) no
    C3 C4 . . 1.506(3) no
    C3 C15 . . 1.530(3) no
    C4 C13 . . 1.437(3) no
    C4 C5 . . 1.372(3) no
    C5 C6 . . 1.408(3) no
    C6 C7 . . 1.360(3) no
    C7 C8 . . 1.412(3) no
    C8 C13 . . 1.429(3) no
    C8 C9 . . 1.420(3) no
    C9 C10 . . 1.367(4) no
    C10 C11 . . 1.410(4) no
    C11 C12 . . 1.375(3) no
    C12 C13 . . 1.416(3) no
    C15 C20 . . 1.390(3) no
    C15 C16 . . 1.386(3) no
    C16 C17 . . 1.396(3) no
    C17 C18 . . 1.376(3) no
    C18 C19 . . 1.387(4) no
    C19 C20 . . 1.392(3) no
    C3 H3 . . 1.0000 no
    C6 H6 . . 0.9500 no
    C7 H7 . . 0.9500 no
    C9 H9 . . 0.9500 no
    C10 H10 . . 0.9500 no
    C11 H11 . . 0.9500 no
    C12 H12 . . 0.9500 no
    C16 H16 . . 0.9500 no
    C17 H17 . . 0.9500 no
    C19 H19 . . 0.9500 no
    C20 H20 . . 0.9500 no
loop_
    _geom_angle_atom_site_label_1
    _geom_angle_atom_site_label_2
    _geom_angle_atom_site_label_3
    _geom_angle_site_symmetry_1
    _geom_angle_site_symmetry_2
    _geom_angle_site_symmetry_3
    _geom_angle
    _geom_angle_publ_flag
    C1 O1 C5 . . . 118.39(19) no
    O1 C1 N1 . . . 110.6(2) no
    O1 C1 C2 . . . 122.03(19) no
    N1 C1 C2 . . . 127.3(2) no
    H1A N1 H1B . . . 109.00 no
    C1 N1 H1A . . . 110.00 no
    C1 N1 H1B . . . 110.00 no
    C1 C2 C3 . . . 123.7(2) no
    C1 C2 C14 . . . 118.10(19) no
    C3 C2 C14 . . . 118.2(2) no
    C2 C3 C4 . . . 109.51(19) no
    C4 C3 C15 . . . 114.97(18) no
    C2 C3 C15 . . . 110.51(17) no
    C5 C4 C13 . . . 117.6(2) no
    C3 C4 C5 . . . 121.25(18) no
    C3 C4 C13 . . . 121.0(2) no
    O1 C5 C4 . . . 123.29(19) no
    O1 C5 C6 . . . 113.4(2) no
    C4 C5 C6 . . . 123.33(19) no
    C5 C6 C7 . . . 119.3(2) no
    C6 C7 C8 . . . 120.9(2) no
    C9 C8 C13 . . . 119.2(2) no
    C7 C8 C9 . . . 121.4(2) no
    C7 C8 C13 . . . 119.43(19) no
    C8 C9 C10 . . . 120.9(2) no
    C9 C10 C11 . . . 120.1(2) no
    C10 C11 C12 . . . 120.6(2) no
    C11 C12 C13 . . . 121.0(2) no
    C8 C13 C12 . . . 118.33(19) no
    C4 C13 C12 . . . 122.3(2) no
    C4 C13 C8 . . . 119.4(2) no
    N2 C14 C2 . . . 178.9(2) no
    C3 C15 C16 . . . 119.0(2) no
    C3 C15 C20 . . . 121.9(2) no
    C16 C15 C20 . . . 119.17(19) no
    C15 C16 C17 . . . 120.9(2) no
    C16 C17 C18 . . . 118.8(2) no
    Cl1 C18 C19 . . . 119.09(17) no
    Cl1 C18 C17 . . . 119.23(18) no
    C17 C18 C19 . . . 121.7(2) no
    C18 C19 C20 . . . 118.7(2) no
    C15 C20 C19 . . . 120.8(2) no
    C2 C3 H3 . . . 107.00 no
    C4 C3 H3 . . . 107.00 no
    C15 C3 H3 . . . 107.00 no
    C5 C6 H6 . . . 120.00 no
    C7 C6 H6 . . . 120.00 no
    C6 C7 H7 . . . 120.00 no
    C8 C7 H7 . . . 120.00 no
    C8 C9 H9 . . . 120.00 no
    C10 C9 H9 . . . 120.00 no
    C9 C10 H10 . . . 120.00 no
    C11 C10 H10 . . . 120.00 no
    C10 C11 H11 . . . 120.00 no
    C12 C11 H11 . . . 120.00 no
    C11 C12 H12 . . . 120.00 no
    C13 C12 H12 . . . 120.00 no
    C15 C16 H16 . . . 120.00 no
    C17 C16 H16 . . . 120.00 no
    C16 C17 H17 . . . 121.00 no
    C18 C17 H17 . . . 121.00 no
    C18 C19 H19 . . . 121.00 no
    C20 C19 H19 . . . 121.00 no
    C15 C20 H20 . . . 120.00 no
    C19 C20 H20 . . . 120.00 no
loop_
    _geom_torsion_atom_site_label_1
    _geom_torsion_atom_site_label_2
    _geom_torsion_atom_site_label_3
    _geom_torsion_atom_site_label_4
    _geom_torsion_site_symmetry_1
    _geom_torsion_site_symmetry_2
    _geom_torsion_site_symmetry_3
    _geom_torsion_site_symmetry_4
    _geom_torsion
    _geom_torsion_publ_flag
    C5 O1 C1 N1 . . . . -168.57(17) no
    C5 O1 C1 C2 . . . . 8.9(3) no
    C1 O1 C5 C6 . . . . 165.88(18) no
    C1 O1 C5 C4 . . . . -12.3(3) no
    O1 C1 C2 C14 . . . . -178.26(19) no
    O1 C1 C2 C3 . . . . 3.8(3) no
    N1 C1 C2 C14 . . . . -1.2(3) no
    N1 C1 C2 C3 . . . . -179.1(2) no
    C1 C2 C3 C15 . . . . 115.5(2) no
    C1 C2 C3 C4 . . . . -12.1(3) no
    C14 C2 C3 C4 . . . . 169.96(19) no
    C14 C2 C3 C15 . . . . -62.4(3) no
    C2 C3 C4 C5 . . . . 8.7(3) no
    C15 C3 C4 C13 . . . . 67.1(3) no
    C2 C3 C15 C16 . . . . 82.1(3) no
    C2 C3 C15 C20 . . . . -96.3(2) no
    C4 C3 C15 C16 . . . . -153.4(2) no
    C4 C3 C15 C20 . . . . 28.3(3) no
    C2 C3 C4 C13 . . . . -167.82(19) no
    C15 C3 C4 C5 . . . . -116.4(2) no
    C3 C4 C5 O1 . . . . 2.7(3) no
    C13 C4 C5 C6 . . . . 1.3(3) no
    C3 C4 C13 C8 . . . . 175.60(19) no
    C3 C4 C13 C12 . . . . -4.3(3) no
    C5 C4 C13 C8 . . . . -1.1(3) no
    C5 C4 C13 C12 . . . . 179.1(2) no
    C3 C4 C5 C6 . . . . -175.4(2) no
    C13 C4 C5 O1 . . . . 179.31(19) no
    O1 C5 C6 C7 . . . . -178.62(19) no
    C4 C5 C6 C7 . . . . -0.4(3) no
    C5 C6 C7 C8 . . . . -0.7(3) no
    C6 C7 C8 C9 . . . . 179.9(2) no
    C6 C7 C8 C13 . . . . 0.9(3) no
    C7 C8 C9 C10 . . . . -179.5(2) no
    C13 C8 C9 C10 . . . . -0.5(3) no
    C7 C8 C13 C4 . . . . 0.0(3) no
    C7 C8 C13 C12 . . . . 179.9(2) no
    C9 C8 C13 C4 . . . . -179.0(2) no
    C9 C8 C13 C12 . . . . 0.9(3) no
    C8 C9 C10 C11 . . . . -0.1(3) no
    C9 C10 C11 C12 . . . . 0.3(3) no
    C10 C11 C12 C13 . . . . 0.1(3) no
    C11 C12 C13 C4 . . . . 179.2(2) no
    C11 C12 C13 C8 . . . . -0.7(3) no
    C3 C15 C16 C17 . . . . -178.31(19) no
    C20 C15 C16 C17 . . . . 0.1(3) no
    C3 C15 C20 C19 . . . . 179.08(19) no
    C16 C15 C20 C19 . . . . 0.7(3) no
    C15 C16 C17 C18 . . . . -0.9(3) no
    C16 C17 C18 Cl1 . . . . -179.20(16) no
    C16 C17 C18 C19 . . . . 0.8(3) no
    Cl1 C18 C19 C20 . . . . -180.00(17) no
    C17 C18 C19 C20 . . . . -0.1(3) no
    C18 C19 C20 C15 . . . . -0.7(3) no
loop_
    _geom_hbond_atom_site_label_D
    _geom_hbond_atom_site_label_H
    _geom_hbond_atom_site_label_A
    _geom_hbond_site_symmetry_A
    _geom_hbond_distance_DH
    _geom_hbond_distance_HA
    _geom_hbond_distance_DA
    _geom_hbond_angle_DHA
    _geom_hbond_publ_flag
    N1 H1A N2 2_656 0.88 2.22 3.005(3) 148 yes
    N1 H1B N2 1_565 0.88 2.32 3.129(4) 152 yes
    C6 H6 Cg2 2_657 0.95 2.60 3.401(3) 142 yes
    C11 H11 Cg3 2_547 0.95 2.90 3.636(3) 135 yes
_shelx_hkl_file
;
   0   0   1 83.0600 0.19000   1
  -1   0   0 592.840 3.15000   1
   1   0   0 598.070 3.16000   1
  -1   0  -1 614.560 3.28000   1
   1   0   1 627.730 3.35000   1
   1   0   1 608.670 3.27000   1
   0   0   2 248.270 0.43000   1
   0   0   2 248.730 0.58000   1
   0  -1   0 -0.0700 0.10000   1
   0   1   0 0.81000 0.13000   1
   0   1   0 0.10000 0.06000   1
   0  -1   0 0.87000 0.14000   1
   0   1   0 0.21000 0.15000   1
   0   1   0 0.32000 0.05000   1
  -1   0   2 196.980 0.47000   1
  -1   0   2 196.620 0.49000   1
  -2   0   0 5.42000 0.20000   1
  -2   0   0 5.43000 0.11000   1
  -2   0   0 4.13000 0.13000   1
   2   0   0 5.69000 0.39000   1
  -2   0   0 4.56000 0.19000   1
   1   0   2 263.170 0.59000   1
   2   0  -1 6.86000 0.16000   1
  -2   0   1 7.02000 0.13000   1
  -2   0   1 8.40000 0.16000   1
   2   0  -2 1153.81 6.37000   1
   2  -1   0 1608.04 8.51000   1
   2   1   0 1662.27 8.83000   1
   2   1   0 1630.80 8.62000   1
  -1   1  -2 2134.35 11.9200   1
   1   1   2 2110.60 11.9500   1
  -2   1   1 2642.93 13.8800   1
   2   1  -1 2673.20 14.0400   1
   1   0   3 1658.27 8.86000   1
   2   1  -2 394.010 7.03000   1
   2   1  -2 387.100 6.88000   1
  -2  -1   2 381.480 6.81000   1
   0  -1   3 3998.71 70.7400   1
   0   1  -3 4699.41 83.1300   1
  -1  -1   3 2549.82 13.4300   1
  -1   1   3 2437.48 12.8400   1
   1   1  -3 2413.67 14.0700   1
  -3   0   1 362.510 6.46000   1
  -3   0   1 345.380 6.15000   1
   3   0  -1 317.010 0.69000   1
  -3   0   0 1097.91 6.04000   1
  -3   0   0 1142.68 6.11000   1
   3   0  -2 677.530 4.61000   1
   3   0  -2 646.970 3.52000   1
   0   0  -4 1.90000 0.07000   1
   0   0   4 2.16000 0.09000   1
   0   0  -4 2.34000 0.10000   1
   0   0   4 2.35000 0.12000   1
   0   0   4 3.31000 0.51000   1
   0   0  -4 2.11000 0.49000   1
   0   0   4 2.21000 0.11000   1
   0   0  -4 2.69000 0.15000   1
  -2   1  -2 3710.00 19.4800   1
   2   1   2 3852.15 70.8800   1
   0   2   0 3979.17 70.5100   1
  -3   0  -1 2465.40 13.0000   1
   0   2   1 3522.54 19.4300   1
   0   2  -1 3463.47 20.9300   1
   2   0   3 592.900 3.30000   1
  -2   0  -3 586.840 3.24000   1
   2   0   3 598.150 3.44000   1
  -2   0  -3 578.690 3.21000   1
  -1   2   0 1519.87 8.06000   1
   1   2   0 1575.60 8.34000   1
   1   2   0 1574.86 8.28000   1
   1   2   0 1510.68 8.43000   1
   3   1  -1 1292.69 6.91000   1
  -3   1   1 1311.73 7.01000   1
   3  -1   0 4031.51 71.3300   1
   1   2  -1 1349.79 7.21000   1
   1   2  -1 1337.84 7.12000   1
  -1   2   1 1356.76 7.23000   1
   1   2  -1 1376.70 7.50000   1
   1   0   4 171.680 0.61000   1
  -1   0  -4 169.420 0.58000   1
  -1   0  -4 166.160 1.03000   1
  -1   0  -4 175.430 0.53000   1
  -1   0  -4 170.180 0.66000   1
   1   0   4 172.700 0.49000   1
   1   2   1 190.540 0.75000   1
  -1   2  -1 191.240 0.71000   1
   1   2   1 193.890 0.61000   1
  -3   0   3 2.05000 0.14000   1
   3   0  -3 1.51000 0.16000   1
   3   0  -3 1.17000 0.21000   1
  -3   0   3 1.60000 0.27000   1
  -3   0   3 1.20000 0.11000   1
   3   0  -3 0.88000 0.06000   1
   3   0  -3 2.08000 0.40000   1
   1   1  -4 397.690 7.26000   1
   1  -1  -4 386.690 6.87000   1
   1   1  -4 422.150 2.43000   1
  -1   1   4 386.280 6.87000   1
   1  -1  -4 441.750 2.67000   1
  -1  -1   4 429.360 2.59000   1
  -1   1   4 427.460 2.46000   1
   3  -1  -2 2366.93 12.5400   1
   3  -1  -2 2340.54 12.3300   1
   0   1   4 2705.73 14.2400   1
   0   1  -4 2560.00 13.4500   1
   0  -1  -4 2576.66 13.6000   1
   0  -2   2 1492.12 7.92000   1
   0   2  -2 1485.30 7.80000   1
   1   2  -2 591.760 3.11000   1
   1  -2  -2 613.070 3.43000   1
  -1   2   2 594.520 3.26000   1
  -1  -2   2 573.390 3.40000   1
   1   2  -2 593.030 3.12000   1
   2  -1   3 156.080 0.63000   1
  -2   1  -3 155.910 0.64000   1
   2   2   0 51.3400 0.34000   1
  -2   2   0 55.3400 0.52000   1
  -2  -2   0 54.2400 0.43000   1
   2   2   0 52.3700 0.41000   1
  -1  -2  -2 1335.88 7.92000   1
   1   2   2 1326.71 7.11000   1
  -1   2  -2 1376.44 7.30000   1
   2   2  -1 2428.55 12.8300   1
  -2  -1   4 1462.36 7.80000   1
   2   1  -4 1488.16 8.08000   1
   1   1   4 333.300 5.98000   1
  -1   1  -4 302.490 0.66000   1
   3   1  -3 110.290 0.57000   1
   3   1  -3 113.130 0.51000   1
   3  -1  -3 113.590 0.47000   1
   1   0  -5 21.6200 0.26000   1
  -2   2  -1 740.120 4.08000   1
  -2  -2  -1 755.700 4.21000   1
   2  -2   1 748.790 4.01000   1
   2  -2   1 751.980 4.29000   1
   2   2   1 753.110 4.52000   1
  -2   2   2 565.010 3.57000   1
  -3   0   4 41.5900 0.30000   1
  -3   0   4 42.5300 0.36000   1
   0   2   3 651.280 3.50000   1
   0   2   3 667.720 3.65000   1
   0  -2   3 650.140 3.64000   1
   0   2  -3 678.300 3.77000   1
   0   2  -3 655.680 3.65000   1
  -4   0   0 27.1100 0.24000   1
  -4   0   0 27.3700 0.37000   1
   4   0   0 28.3100 0.36000   1
  -4   0   0 29.6300 0.34000   1
  -2   0  -4 39.7400 0.33000   1
  -2   0  -4 41.1900 0.38000   1
   2   0   4 42.2700 0.39000   1
   2   0   4 41.4800 0.40000   1
  -1  -2   3 489.960 2.77000   1
   1  -2  -3 477.350 2.80000   1
   1   2  -3 477.710 2.74000   1
   1  -2  -3 471.770 2.55000   1
   4   0  -2 122.550 0.61000   1
  -3   0  -3 365.930 6.62000   1
   3   0   3 405.460 2.40000   1
  -3   0  -3 354.110 6.33000   1
  -4   0  -1 4619.96 83.6100   1
  -1  -2  -3 775.370 4.26000   1
   1   2   3 767.010 4.24000   1
  -1   2  -3 747.510 4.13000   1
   1   2   3 769.240 4.28000   1
  -1  -2  -3 766.450 4.29000   1
  -1   1   5 33.6900 0.34000   1
  -1  -1   5 31.7200 0.44000   1
   1   1  -5 31.3200 0.26000   1
   1   1  -5 31.9500 0.35000   1
   1  -1  -5 32.6000 0.28000   1
  -1   1   5 32.5100 0.29000   1
  -1   1   5 32.8600 0.34000   1
  -2   2  -2 1312.76 7.15000   1
  -2  -2  -2 1336.31 7.22000   1
   2   2   2 1319.56 7.06000   1
  -2  -2  -2 1379.91 7.48000   1
  -2   2  -2 1376.87 7.33000   1
   2  -2   2 1318.48 7.22000   1
   2  -2   2 1317.08 7.05000   1
  -1   0  -5 86.6700 0.39000   1
   0   1  -5 1094.64 5.99000   1
   0  -1   5 1100.68 5.85000   1
   0   1   5 1083.98 5.91000   1
   0  -1   5 1076.42 6.10000   1
  -4  -1   1 485.010 2.69000   1
   4   1  -1 493.840 2.77000   1
  -4   1   1 506.020 2.88000   1
   4   1  -1 482.200 2.79000   1
   3   1  -4 16.9800 0.22000   1
  -3   1   4 17.4600 0.36000   1
  -3   1   4 16.1600 0.16000   1
  -4  -1   0 439.380 2.43000   1
  -4   1   0 428.920 2.53000   1
  -4  -1   0 440.840 2.58000   1
  -2  -1  -4 657.930 3.61000   1
   2   1   4 631.840 3.62000   1
   2  -1   4 622.550 3.46000   1
   2  -1   4 667.290 3.94000   1
   4   1  -2 216.360 0.88000   1
  -3  -2   1 96.0600 0.59000   1
  -3  -2   1 101.120 0.53000   1
   3  -2   0 1608.04 8.51000   1
   2   1  -5 3223.56 17.1000   1
  -2   1   5 3087.93 25.8800   1
   2   1  -5 3182.72 17.1700   1
   1  -2  -4 856.320 4.99000   1
  -1   2   4 804.790 4.44000   1
  -1   2   4 850.410 4.67000   1
  -1   2   4 806.850 4.29000   1
   4   1   1 606.130 3.45000   1
  -4   1  -1 614.970 3.50000   1
   0   2   4 1361.54 7.28000   1
   1  -1   5 1975.47 10.6200   1
   1   1   5 1939.13 10.5100   1
  -1   1  -5 1933.67 10.3000   1
   1   1   5 1972.09 10.9900   1
   3   0  -5 1116.96 5.94000   1
   4  -1  -3 485.060 2.69000   1
   4  -1  -3 493.500 2.71000   1
  -4  -1   3 523.170 2.94000   1
   2   2   3 198.930 0.86000   1
   2   2   3 196.500 0.59000   1
  -4   0   4 2780.16 14.6500   1
   4   0  -4 2737.49 14.4700   1
   1   0  -6 15.3500 0.25000   1
  -1   0   6 16.2600 0.23000   1
   1   0  -6 16.1200 0.14000   1
  -1   0   6 16.4500 0.29000   1
  -3   0  -4 716.330 4.42000   1
   2  -2  -4 2408.53 13.3000   1
   2  -2  -4 2284.76 15.2700   1
   2  -2  -4 2398.65 13.2600   1
  -2   2   4 2387.64 12.5300   1
  -2  -2   4 2392.84 13.6900   1
   2   0   5 1941.75 10.7500   1
   2   0   5 1934.16 10.3200   1
  -2   0  -5 1953.06 10.3500   1
   2   0   5 1876.67 12.3800   1
   2   0   5 1862.01 12.8000   1
   2   0   5 1888.72 9.91000   1
   1   2   4 219.170 0.76000   1
  -1  -2  -4 223.340 0.41000   1
   1  -2   4 221.890 0.65000   1
   0   0  -6 329.000 5.86000   1
   0   0   6 337.760 6.00000   1
   0   0  -6 325.480 1.05000   1
   0   0  -6 337.540 5.99000   1
   0   0   6 330.350 5.91000   1
   0   0   6 315.950 1.22000   1
   3  -2  -3 1518.17 7.98000   1
   3  -2  -3 1518.44 8.09000   1
  -3  -2   3 1522.62 8.04000   1
   3   2  -3 1520.43 8.20000   1
   3  -2  -3 1539.20 8.31000   1
  -3  -2   3 1524.78 8.21000   1
   3   1  -5 2574.75 13.4600   1
  -3  -1   5 2547.34 13.5300   1
  -3  -1   5 2502.28 13.0800   1
  -3   1   5 2504.72 13.6700   1
   3  -1  -5 2514.21 13.2800   1
   3  -1  -5 2463.93 13.1000   1
  -4  -1  -2 1311.40 6.97000   1
  -4   1  -2 1298.79 7.07000   1
   4  -1   2 1342.63 7.24000   1
  -4  -1  -2 1330.98 7.39000   1
   4  -1   2 1309.10 6.87000   1
  -2   0   6 577.130 3.39000   1
   2   0  -6 574.820 3.14000   1
  -2   0   6 581.060 3.09000   1
  -2   0   6 570.940 3.05000   1
  -2   0   6 563.860 3.03000   1
   2   0  -6 579.180 3.31000   1
  -2   0   6 597.000 3.28000   1
   0  -3   0 1.19000 0.16000   1
   0   3   0 0.78000 0.09000   1
  -3  -2  -2 423.320 2.33000   1
  -3  -2  -2 411.400 2.47000   1
  -3  -2  -2 389.470 6.97000   1
   3   2   2 404.390 2.40000   1
  -3  -2  -2 368.170 6.54000   1
  -3  -2  -2 411.360 2.29000   1
  -3  -2  -2 425.840 2.35000   1
  -3   2  -2 402.830 7.19000   1
  -3   2  -2 414.200 2.46000   1
   3  -2   2 399.980 7.16000   1
   3  -2   2 401.310 7.12000   1
   3  -2   2 400.050 7.10000   1
   0   3   1 562.030 3.17000   1
   0  -3   1 589.820 3.26000   1
   0  -3   1 582.750 3.10000   1
   0   3   1 556.350 3.10000   1
   1  -3   0 536.470 2.86000   1
   1  -3   0 530.050 2.83000   1
   1   3   0 473.570 7.83000   1
  -1  -3   0 534.680 2.85000   1
  -1  -3   0 528.360 2.99000   1
   1  -3   0 514.990 2.79000   1
   1   3   0 535.310 2.97000   1
   1  -3   0 536.290 3.03000   1
  -1   3   0 528.140 3.03000   1
   1   3   0 528.630 2.97000   1
  -5   0   1 96.5400 0.28000   1
   5   0  -1 94.8700 0.34000   1
   4   1  -4 67.9300 0.26000   1
  -4  -1   4 70.1600 0.44000   1
   4  -1  -4 66.1800 0.60000   1
   1  -1  -6 278.900 0.52000   1
  -1   1   6 278.240 0.95000   1
  -1  -1   6 282.650 0.76000   1
   1   1  -6 281.950 0.76000   1
   1   1  -6 275.080 1.05000   1
  -1  -1   6 278.080 0.53000   1
   1   1  -6 277.360 0.53000   1
   1  -1  -6 278.420 0.83000   1
  -1  -3   1 2346.52 13.3900   1
  -3  -1  -4 241.740 0.99000   1
  -3   1  -4 251.180 0.95000   1
  -3  -1  -4 254.000 0.98000   1
   4   0   3 1798.68 9.66000   1
   4   0   3 1820.94 9.80000   1
   4   0   3 1861.53 9.76000   1
  -2  -1  -5 616.730 3.40000   1
   2   1   5 623.420 3.66000   1
   2  -1   5 616.820 3.45000   1
  -2   1  -5 629.010 3.60000   1
   2  -1   5 632.980 3.61000   1
  -2  -1  -5 598.590 3.51000   1
   2  -1   5 620.700 3.31000   1
   2  -1   5 613.350 3.29000   1
  -2   1  -5 603.670 3.21000   1
   2  -1   5 624.560 3.32000   1
   5   0  -2 25.2900 0.21000   1
   5   0  -2 26.6100 0.32000   1
  -5   0   2 24.8600 0.32000   1
   5   0  -2 27.5300 0.35000   1
   5   0  -2 25.7600 0.17000   1
   0  -1  -6 96.3500 0.59000   1
   0   1  -6 93.2500 0.65000   1
   0   1  -6 93.8600 0.46000   1
   0  -1   6 94.5900 0.46000   1
   0  -1   6 94.3000 0.71000   1
   0  -1   6 91.6400 0.33000   1
   0   1  -6 93.4100 0.36000   1
   0   1  -6 89.4700 0.45000   1
  -1   0  -6 115.110 0.33000   1
  -1   0  -6 110.880 0.70000   1
   5   0   0 8.47000 0.24000   1
  -5   0   0 7.95000 0.10000   1
   5   0   0 7.88000 0.11000   1
  -5   0   0 8.92000 0.11000   1
   5   0   0 7.73000 0.11000   1
  -5   0   0 8.32000 0.21000   1
  -5   0   0 9.41000 0.28000   1
  -1   2   5 1473.84 7.94000   1
   1   2  -5 1465.54 11.4500   1
   0  -3   2 42.9300 0.21000   1
   0   3  -2 42.0400 0.28000   1
   0  -3  -2 41.1400 0.24000   1
   0  -3   2 43.2900 0.22000   1
   2   1  -6 860.620 4.62000   1
  -2  -1   6 875.090 4.69000   1
  -2   1   6 888.600 4.91000   1
   2  -1  -6 860.010 4.54000   1
   2   1  -6 873.890 4.63000   1
  -2  -1   6 883.180 4.88000   1
  -2   1   6 874.730 4.88000   1
  -2   1   6 911.260 5.08000   1
   2  -1  -6 853.450 4.73000   1
   2  -1  -6 869.990 4.60000   1
  -2  -1   6 859.410 5.81000   1
   2   1  -6 854.240 5.24000   1
   2  -1  -6 873.720 4.62000   1
  -2  -1   6 852.270 4.64000   1
  -2  -1   6 887.940 4.80000   1
   2  -1  -6 877.780 4.76000   1
   2   1  -6 871.480 4.86000   1
   0  -2   5 618.260 3.30000   1
   0   2  -5 582.850 3.87000   1
   0  -2   5 630.630 3.55000   1
   0   2   5 615.790 3.49000   1
   0  -2   5 623.610 3.66000   1
   0   2   5 610.060 3.50000   1
   0  -2  -5 619.520 3.66000   1
   0   2  -5 625.900 3.53000   1
  -4  -2   1 296.820 0.72000   1
   4  -2  -1 299.600 0.50000   1
  -4  -2   1 291.750 1.16000   1
   4   2  -1 330.870 5.91000   1
  -4  -2   1 330.970 5.98000   1
   4  -2  -1 343.310 6.21000   1
  -4  -2   1 304.000 0.86000   1
  -4  -2   1 299.010 0.54000   1
  -3  -2   4 615.290 3.41000   1
  -3   2   4 596.050 3.41000   1
   3  -2  -4 617.830 4.01000   1
  -3  -2   4 611.980 3.27000   1
   3  -2  -4 620.000 3.49000   1
   3  -2  -4 612.400 3.28000   1
  -3   2   4 619.210 3.38000   1
   3  -2  -4 610.790 3.49000   1
  -1  -3   2 745.390 3.95000   1
  -1  -3   2 740.230 3.93000   1
  -1  -3   2 769.330 4.07000   1
   1  -3  -2 756.850 4.01000   1
   1  -3  -2 766.540 4.44000   1
   1  -3  -2 780.640 4.37000   1
   1  -3  -2 730.480 3.88000   1
  -1  -3   2 723.900 3.85000   1
  -1   3   2 745.890 4.11000   1
   1   3  -2 760.110 4.28000   1
  -4   0   5 2362.07 12.3700   1
   4   0  -5 2391.97 12.5200   1
  -4   0   5 2373.55 12.6300   1
   4  -2   0 2240.90 12.0100   1
  -4   2   0 2326.40 12.5400   1
  -2  -2  -4 238.400 0.77000   1
  -2   2  -4 240.100 0.92000   1
  -2  -2  -4 239.670 0.52000   1
  -2  -2  -4 234.660 0.75000   1
   2   2   4 242.430 0.78000   1
   5   0  -3 522.650 3.05000   1
  -5   0   3 511.050 2.75000   1
   5   0  -3 515.520 2.95000   1
   5   0  -3 498.560 2.68000   1
  -5   0   3 534.280 3.04000   1
  -3   0   6 523.330 2.80000   1
   3   0  -6 528.570 2.96000   1
   3   0  -6 553.840 2.97000   1
   3   0  -6 551.380 3.13000   1
  -3   0   6 550.170 2.98000   1
  -3   0   6 562.130 3.23000   1
  -3   0   6 551.230 3.20000   1
   3   0  -6 539.330 3.16000   1
   4  -2  -2 405.410 2.19000   1
   4   2  -2 429.400 2.61000   1
  -4  -2   2 413.690 2.47000   1
  -4   2   2 433.640 2.52000   1
   4  -2  -2 409.290 2.52000   1
   4   2  -2 410.730 2.29000   1
   4  -2  -2 413.270 2.22000   1
  -4  -2   2 382.150 6.79000   1
  -4  -2   2 396.530 7.03000   1
  -4  -2   2 397.710 7.05000   1
  -4  -2   2 406.170 2.24000   1
   4  -2  -2 421.440 2.34000   1
   4  -2  -2 406.530 2.20000   1
  -5   0  -1 48.7400 0.51000   1
  -5   0  -1 48.9100 0.23000   1
   5   0   1 49.2400 0.23000   1
  -5   0  -1 48.8700 0.47000   1
   2  -3   0 785.680 4.21000   1
  -2  -3   0 757.650 4.02000   1
  -2   3   0 779.300 4.53000   1
   2  -3   0 740.220 4.17000   1
   2  -3   0 773.270 4.33000   1
   2  -2  -5 2149.64 11.5100   1
   2   2  -5 2142.53 12.0000   1
   2  -2  -5 2038.07 10.6700   1
   2  -2  -5 2062.99 10.8300   1
  -1   3  -2 245.380 0.75000   1
   1   3   2 249.760 0.94000   1
   1   3   2 245.030 0.78000   1
   1  -3   2 245.370 1.02000   1
   3   2   3 196.620 0.46000   1
  -3  -2  -3 201.520 0.89000   1
   2  -3  -1 108.590 0.32000   1
   2  -3  -1 110.630 0.34000   1
   2  -3  -1 108.860 0.66000   1
   2   3  -1 112.760 0.68000   1
   4  -1   3 7396.81 130.980   1
   4   1   3 7703.91 136.330   1
   4   1   3 7239.18 128.090   1
   1  -1   6 180.900 0.45000   1
   1  -1   6 179.980 0.39000   1
  -1  -1  -6 179.610 0.51000   1
  -1   1  -6 180.150 0.41000   1
   1  -1   6 180.340 0.70000   1
  -1   1  -6 176.710 0.47000   1
  -5   1   0 1400.51 7.36000   1
  -5  -1   0 1419.23 7.55000   1
   5  -1   0 1458.28 7.94000   1
  -5   1   0 1446.66 7.85000   1
  -5  -1   0 1441.02 7.86000   1
  -5  -1   0 1438.50 7.85000   1
  -5  -1   0 1393.63 7.33000   1
  -5   1   0 1417.20 8.26000   1
   5  -1   0 1418.41 7.45000   1
   5  -1   0 1422.20 7.48000   1
   5   1   0 1369.31 7.19000   1
  -4  -2  -1 3226.04 17.1300   1
  -4   2  -1 3427.49 18.1200   1
   4  -2   1 3243.14 18.8900   1
   4  -2   1 3255.39 17.5000   1
  -4   2  -1 3249.13 18.9900   1
   4  -2   1 3273.47 17.2300   1
  -4  -2  -1 3197.76 16.7000   1
  -1  -2  -5 1772.28 9.32000   1
  -1  -2  -5 1779.32 9.59000   1
  -1   2  -5 1788.45 9.67000   1
  -1  -2  -5 1820.03 9.62000   1
  -1   2  -5 1772.71 9.49000   1
   1  -2   5 1786.11 9.99000   1
   1   2   5 1739.90 9.31000   1
  -1  -2  -5 1802.78 9.46000   1
   1  -2   5 1789.31 9.41000   1
  -1  -2  -5 1788.25 9.38000   1
  -1   2  -5 1769.33 9.68000   1
  -1  -2  -5 1759.18 9.84000   1
   1  -2   5 1751.48 9.23000   1
  -1  -2  -5 1801.75 9.45000   1
  -2  -3  -1 636.420 3.66000   1
  -2  -3  -1 645.800 3.44000   1
  -2   3  -1 612.620 3.33000   1
  -2  -3  -1 636.360 3.63000   1
  -2   3  -1 601.880 3.50000   1
   2   3   1 640.750 3.61000   1
   2  -3   1 627.590 3.55000   1
   2  -3   1 600.920 3.31000   1
   2  -3   1 605.270 3.39000   1
  -2  -3  -1 638.780 3.49000   1
   2  -3   1 629.920 3.55000   1
  -3   0  -5 1979.16 10.6600   1
  -3   0  -5 1844.67 9.93000   1
   3   0   5 1959.29 10.2800   1
   3   0   5 1869.23 9.83000   1
  -3   0  -5 1978.54 10.5300   1
   3   0   5 1933.11 11.6500   1
   2  -3  -2 607.950 4.34000   1
  -2  -3   2 588.920 3.14000   1
   2  -3  -2 608.550 3.26000   1
   2   3  -2 606.940 3.46000   1
  -2  -3   2 605.830 3.30000   1
  -2  -3   2 580.040 3.27000   1
  -2  -3   2 595.160 3.19000   1
   2  -3  -2 605.530 3.22000   1
   2  -3  -2 585.210 3.14000   1
  -2  -3   2 610.500 3.25000   1
   4   2  -3 555.780 3.25000   1
  -4  -2   3 533.870 3.17000   1
  -4  -2   3 545.820 2.94000   1
   4  -2  -3 542.100 2.91000   1
  -4  -2   3 544.230 2.95000   1
   4   2  -3 534.970 3.04000   1
  -4   2   3 543.950 3.11000   1
   4   2  -3 529.730 3.15000   1
   0   3  -3 991.080 5.51000   1
   0  -3  -3 983.440 5.20000   1
   0  -3   3 950.340 5.03000   1
   0  -3   3 960.490 5.09000   1
   0  -3   3 976.890 5.16000   1
   0   3   3 980.350 5.26000   1
   0   3   3 958.350 5.20000   1
   0   3   3 969.350 5.31000   1
   0  -3   3 963.750 5.20000   1
   0  -3   3 939.720 4.98000   1
   0  -3   3 973.240 5.30000   1
   0  -3  -3 954.920 5.05000   1
   0   3   3 930.670 5.23000   1
   0  -3  -3 1000.12 5.40000   1
   0   3   3 959.980 5.14000   1
   4   1  -5 240.670 0.96000   1
   4  -1  -5 241.200 0.63000   1
  -4  -1   5 237.920 0.70000   1
  -4  -1   5 239.750 0.72000   1
  -4   1   5 238.380 0.47000   1
  -4  -1   5 241.060 0.78000   1
   4  -1  -5 238.090 0.69000   1
   4  -1  -5 238.860 1.03000   1
  -1   3   3 422.790 2.42000   1
   1   3  -3 440.520 2.62000   1
   1  -3  -3 414.940 2.23000   1
  -1  -3   3 429.780 2.32000   1
  -1  -3   3 424.910 2.39000   1
   1  -3  -3 398.530 7.09000   1
   1  -3  -3 417.200 2.32000   1
   1  -3  -3 414.210 2.33000   1
   1  -3  -3 423.850 2.57000   1
  -1   3   3 427.180 2.55000   1
  -1  -3   3 411.980 2.71000   1
  -5  -1   3 434.390 2.66000   1
   5   1  -3 431.630 2.98000   1
   5   1  -3 451.620 2.45000   1
   5  -1  -3 431.040 2.32000   1
   5   1  -3 423.740 2.29000   1
   5  -1  -3 399.250 7.20000   1
   5   1  -3 429.060 2.31000   1
  -5   1   3 397.730 7.10000   1
   5  -1  -3 427.180 2.34000   1
   5  -1  -3 441.090 2.39000   1
   5  -1  -3 429.340 2.41000   1
   5   1  -3 447.390 2.68000   1
  -5   1   3 452.790 2.60000   1
  -3  -1   6 2939.32 16.9100   1
  -3   1   6 2964.82 15.7100   1
  -3  -1   6 3007.94 17.3000   1
   3  -1  -6 3126.19 17.3000   1
  -3  -1   6 3120.74 16.6100   1
   3   1  -6 2955.61 15.9800   1
   5  -1   1 354.130 6.40000   1
  -5  -1  -1 341.400 6.15000   1
  -5   1  -1 350.290 6.26000   1
  -5  -1  -1 343.190 6.09000   1
  -5  -1  -1 358.650 6.48000   1
  -5   1  -1 346.340 6.24000   1
   5   1   1 347.330 6.25000   1
  -5  -1  -1 316.550 0.58000   1
  -5   1  -1 340.130 6.04000   1
   5   1   1 346.960 6.16000   1
   5  -1   1 328.940 5.84000   1
  -5   1  -1 345.690 6.18000   1
   2   0   6 787.370 5.20000   1
  -2   0  -6 805.100 4.41000   1
   2   0   6 791.390 4.20000   1
   2   0   6 808.600 5.11000   1
   2   0   6 813.680 4.32000   1
   2   0   6 837.580 5.50000   1
  -2   0  -6 795.580 4.26000   1
   2   0   6 814.610 4.56000   1
   1   0  -7 784.490 4.19000   1
   1   0  -7 750.970 4.24000   1
  -1   0   7 744.480 4.35000   1
   1   0  -7 763.450 4.06000   1
  -1   0   7 774.100 4.38000   1
  -1   0   7 767.480 4.09000   1
   5   0  -4 149.000 0.75000   1
  -5   0   4 147.710 0.83000   1
  -5   0   4 140.370 0.99000   1
  -5   0  -2 734.560 5.81000   1
   5   0   2 781.530 4.16000   1
   5   0   2 769.790 4.38000   1
  -5   0  -2 746.810 4.22000   1
  -5   0  -2 789.230 4.53000   1
   4   0   4 73.3300 0.63000   1
  -4   0  -4 71.9000 0.58000   1
   0   0   7 42.6700 0.20000   1
   0   0   7 43.8000 0.51000   1
   0   0  -7 41.4100 0.21000   1
  -1  -3  -3 1580.59 8.30000   1
  -1   3  -3 1632.74 8.76000   1
  -1  -3  -3 1618.37 8.51000   1
  -1   3  -3 1603.12 8.69000   1
   1  -3   3 1597.54 8.59000   1
   1   3   3 1622.25 8.78000   1
   1   3   3 1649.82 8.75000   1
   1  -3   3 1623.60 8.69000   1
   1  -3   3 1677.32 8.83000   1
  -1  -3  -3 1601.89 9.06000   1
   1   3   3 1635.92 8.73000   1
   1  -3   3 1609.47 8.45000   1
   1  -3   3 1611.46 8.47000   1
   1   3   3 1628.17 8.71000   1
   2  -3   2 334.640 5.94000   1
   2  -3   2 329.150 5.88000   1
   2  -3   2 344.980 6.12000   1
   2  -3   2 323.880 0.99000   1
   2  -3   2 341.470 6.12000   1
  -2  -3  -2 338.720 6.02000   1
   2  -3   2 315.210 0.81000   1
  -2  -3  -2 311.990 2.03000   1
  -2   3  -2 343.270 6.19000   1
   2   3   2 338.160 6.07000   1
  -2   3  -2 334.570 5.97000   1
   2   3   2 335.550 6.04000   1
  -2   0   7 299.040 0.58000   1
   2   0  -7 328.460 5.84000   1
  -2   0   7 338.350 6.01000   1
   3   2  -5 12.1200 0.12000   1
  -3  -2   5 11.3900 0.15000   1
  -3  -2   5 13.2800 0.13000   1
  -3   2   5 11.3800 0.26000   1
   3  -2  -5 14.7500 0.36000   1
   3   2  -5 13.3800 0.30000   1
   3  -2  -5 13.2000 0.18000   1
   3   2  -5 11.7000 0.16000   1
  -4  -2  -2 860.760 5.94000   1
  -4  -2  -2 886.660 4.70000   1
   4   2   2 882.160 4.93000   1
   4  -2   2 891.150 4.98000   1
  -4   2  -2 877.930 5.03000   1
   4  -2   2 871.510 4.94000   1
   3  -1   5 1307.00 7.02000   1
  -3  -1  -5 1307.60 7.20000   1
  -3  -1  -5 1259.38 6.64000   1
   3   1   5 1302.92 7.43000   1
  -3   1  -5 1321.30 7.02000   1
  -3  -1  -5 1254.92 6.73000   1
  -3   1  -5 1256.27 6.62000   1
  -3   1  -5 1297.13 7.11000   1
   3   1   5 1305.06 7.15000   1
   3  -1   5 1307.17 7.13000   1
  -3   1  -5 1239.74 6.85000   1
  -3  -1  -5 1313.83 7.13000   1
  -2   3   3 997.540 5.44000   1
  -4   2   4 245.070 0.91000   1
   4  -2  -4 247.100 0.57000   1
   4   2  -4 250.280 1.06000   1
  -4  -2   4 245.180 0.94000   1
  -4   2   4 252.550 1.04000   1
   4  -2  -4 250.370 0.65000   1
   4  -2  -4 249.620 0.91000   1
  -3  -3   1 649.780 3.47000   1
   3  -3  -1 633.000 3.77000   1
  -3   3   1 609.780 3.50000   1
  -3  -3   1 651.120 3.97000   1
   3  -3  -1 655.460 4.54000   1
  -3  -3   1 641.090 3.42000   1
  -3  -3   1 630.070 3.35000   1
   3  -3  -1 645.740 3.52000   1
   3   3  -1 619.310 3.40000   1
  -4   0   6 1421.84 10.1600   1
  -4   0   6 1335.58 7.39000   1
   1  -2  -6 888.050 4.83000   1
   1   2  -6 897.940 5.00000   1
  -1   2   6 907.860 5.08000   1
  -1   2   6 851.100 4.82000   1
  -1  -2   6 856.160 4.59000   1
   1  -2  -6 891.230 4.81000   1
   1   2  -6 878.920 4.71000   1
  -2   1  -6 590.110 3.49000   1
  -2   1  -6 582.250 3.12000   1
  -2  -1  -6 579.960 3.51000   1
   2  -1   6 601.290 3.49000   1
   2  -1   6 601.490 3.22000   1
   2  -1   6 589.600 3.58000   1
   2   1   6 588.490 3.41000   1
   2   1   6 581.550 3.12000   1
   2  -1   6 574.000 3.25000   1
   1   1  -7 838.720 5.01000   1
   1   1  -7 879.520 4.96000   1
   1   1  -7 878.980 4.67000   1
  -1  -1   7 884.330 4.70000   1
  -1   1   7 881.740 4.91000   1
   1   1  -7 824.330 4.81000   1
  -1  -1   7 840.400 4.49000   1
   1   1  -7 853.450 4.53000   1
  -1   1   7 828.310 4.79000   1
  -1   1   7 869.880 4.85000   1
   1  -1  -7 863.170 4.57000   1
  -5  -1   4 2132.14 20.8300   1
  -3  -2  -4 983.490 5.31000   1
  -3  -2  -4 1015.21 5.99000   1
   3  -2   4 948.500 5.02000   1
  -3  -2  -4 997.320 5.68000   1
   3  -2   4 985.000 5.37000   1
   3   2   4 973.020 5.42000   1
  -3  -2  -4 989.990 5.50000   1
  -3  -2  -4 1001.96 5.79000   1
   2  -2   5 448.730 2.43000   1
  -2  -2  -5 451.090 2.46000   1
  -2  -2  -5 487.650 8.59000   1
  -2  -2  -5 435.180 2.49000   1
  -2  -2  -5 457.710 2.71000   1
  -2  -2  -5 458.570 2.74000   1
  -2   2  -5 443.580 2.67000   1
   2   2   5 447.660 2.70000   1
   2   2   5 465.070 2.72000   1
   2  -2   5 438.910 2.39000   1
   5   1   2 165.910 0.46000   1
  -5  -1  -2 166.730 0.89000   1
   5  -1   2 164.840 0.92000   1
   5   1   2 163.500 0.89000   1
  -5  -1  -2 163.350 0.40000   1
  -5   1  -2 163.230 0.46000   1
  -5   1  -2 165.130 0.64000   1
  -5  -1  -2 163.580 0.38000   1
   5  -1   2 163.320 0.38000   1
   0  -2  -6 17.6800 0.18000   1
   0  -2  -6 16.9400 0.19000   1
   0   2  -6 18.1800 0.32000   1
   0   2  -6 15.7600 0.33000   1
   0   2  -6 16.1600 0.25000   1
   0   2   6 15.1400 0.30000   1
   0  -2  -6 17.3700 0.25000   1
   0  -2  -6 17.8200 0.17000   1
   0  -2  -6 16.0000 0.18000   1
   0   2   6 18.1800 0.46000   1
   0  -2   6 16.8400 0.13000   1
   0  -2   6 17.9200 0.38000   1
   0  -2   6 16.7600 0.18000   1
  -4  -1  -4 1219.36 6.96000   1
   4   1   4 1252.42 6.90000   1
   4   1   4 1272.29 7.05000   1
   4  -1   4 1278.02 6.74000   1
  -4   1  -4 1257.42 7.10000   1
  -4   1  -4 1254.49 6.62000   1
  -4  -1  -4 1211.15 6.56000   1
   4   1   4 1247.88 6.61000   1
   4   1   4 1194.56 8.04000   1
   4  -1   4 1249.66 6.87000   1
  -4  -1  -4 1269.89 7.25000   1
  -4   1  -4 1221.55 6.44000   1
  -4   1  -4 1280.80 6.82000   1
   4  -1   4 1257.13 6.90000   1
  -4   1  -4 1249.96 6.88000   1
   0  -1  -7 350.730 6.23000   1
   0   1  -7 318.930 0.61000   1
   0  -1  -7 341.630 6.08000   1
   0   1   7 334.160 6.02000   1
   0   1  -7 337.910 6.10000   1
   0  -1   7 337.020 6.01000   1
   0   1  -7 329.330 5.88000   1
   0  -1  -7 339.180 6.02000   1
   0   1   7 332.100 5.97000   1
   0   1   7 312.970 0.51000   1
   0  -1  -7 338.150 6.04000   1
   0  -1   7 353.180 6.28000   1
   0  -1   7 346.950 6.24000   1
   0  -1  -7 330.820 5.87000   1
   0   1   7 315.830 1.58000   1
  -1   3   4 1457.05 8.01000   1
   1   3  -4 1471.49 8.00000   1
   1   3  -4 1472.17 8.46000   1
  -1  -3   4 1414.20 8.31000   1
  -3  -3   2 1045.24 5.51000   1
  -3  -3   2 1089.07 5.88000   1
   3  -3  -2 1109.31 5.91000   1
   3  -3  -2 1061.79 5.92000   1
   0   3   4 173.080 0.89000   1
   0  -3  -4 171.020 0.48000   1
   0  -3  -4 173.150 0.51000   1
   0  -3   4 168.270 0.49000   1
   1   0   7 130.870 0.39000   1
  -1   0  -7 133.360 0.35000   1
  -1   0  -7 129.500 0.39000   1
  -1   0  -7 134.850 0.81000   1
  -2  -1   7 1892.19 9.99000   1
   2  -1  -7 1926.17 10.4100   1
  -2   1   7 1933.90 10.4900   1
   2   1  -7 1905.91 10.3800   1
  -2   1   7 1911.59 10.3100   1
  -2   1   7 1915.34 10.0600   1
   2   1  -7 1875.55 10.1900   1
   2   1  -7 1869.21 9.80000   1
   2   1  -7 1949.16 10.2800   1
  -2  -2   6 1214.81 6.51000   1
   2   2  -6 1237.82 6.86000   1
  -2   2   6 1246.44 6.87000   1
   2  -2  -6 1185.73 6.90000   1
  -2  -2   6 1192.93 6.30000   1
   2   2  -6 1180.11 7.27000   1
  -3  -3  -1 837.980 4.47000   1
   3  -3   1 810.580 4.33000   1
   3   3   1 859.580 4.86000   1
  -3   3  -1 826.590 4.71000   1
   3  -3   1 838.130 4.48000   1
  -3  -3  -1 831.460 4.45000   1
  -3  -3  -1 853.770 4.86000   1
  -3   0   7 965.130 5.14000   1
   3   0  -7 985.380 5.21000   1
  -3   0   7 980.700 6.26000   1
  -3   0   7 1019.92 5.44000   1
   3   0  -7 1002.42 5.29000   1
  -5   0   5 151.620 0.78000   1
  -5   0   5 163.000 1.14000   1
  -5   0   5 153.420 0.45000   1
   5   0  -5 159.970 0.73000   1
  -5   0   5 157.820 0.58000   1
   2  -3   3 134.520 0.59000   1
  -2   3  -3 135.470 0.62000   1
  -2  -3  -3 130.960 0.76000   1
  -2   3  -3 134.520 0.82000   1
   2   3   3 128.060 0.66000   1
  -2  -3  -3 132.650 0.51000   1
  -5   0  -3 112.820 0.33000   1
  -5   0  -3 115.270 0.82000   1
  -5   0  -3 109.340 0.38000   1
  -5   2   1 106.430 0.70000   1
   5  -2  -1 103.470 0.78000   1
  -5  -2   1 100.810 0.28000   1
  -5   2   1 101.720 0.49000   1
   5   2  -1 102.970 0.73000   1
  -5  -2   1 106.980 0.95000   1
   4  -1  -6 143.660 4.92000   1
   4  -1  -6 140.440 4.86000   1
   4   1  -6 140.680 0.42000   1
  -4  -1   6 138.890 4.86000   1
   4  -1  -6 139.100 4.86000   1
  -4  -1   6 142.970 4.91000   1
  -4   1   6 157.070 4.91000   1
  -4   1   6 141.150 0.42000   1
   4   1  -6 146.670 4.92000   1
   4   1  -6 156.420 4.86000   1
   4  -1  -6 139.140 0.60000   1
   4  -1  -6 139.490 0.44000   1
  -4  -1   6 112.380 4.93000   1
  -4   1   6 138.500 4.86000   1
   4  -1  -6 137.280 0.45000   1
  -4  -1   6 142.600 0.62000   1
  -4   1   6 154.800 4.92000   1
  -4  -1   6 142.120 4.86000   1
  -6   0   1 1943.77 30.9000   1
  -6   0   1 1959.58 31.2000   1
  -6   0   1 1923.55 34.0500   1
  -6   0   1 1740.03 31.1700   1
   6   0  -1 1933.07 30.6700   1
  -6   0   1 1898.10 38.0900   1
   6   0  -1 2079.00 32.9700   1
  -6   0   1 2038.02 32.3100   1
   6   0  -1 2080.75 33.1000   1
  -2   3   4 946.140 16.7900   1
   2  -3  -4 830.540 14.9100   1
   2  -3  -4 1000.14 17.7100   1
   2  -3  -4 916.160 16.2200   1
   2   3  -4 964.830 17.1900   1
  -2  -3   4 916.690 16.2800   1
   2  -3  -4 932.240 16.5000   1
  -2  -3   4 1008.82 17.8600   1
  -2  -3   4 938.780 16.6400   1
   2  -3  -4 928.540 16.6000   1
  -4  -2  -3 1606.43 28.9500   1
  -4   2  -3 1549.84 27.5600   1
   4  -2   3 1543.71 27.4000   1
   4   2   3 1572.68 27.9300   1
  -4  -2  -3 1605.82 28.4200   1
  -4  -2  -3 1540.14 27.3300   1
  -4   2  -3 1416.03 25.1300   1
  -4   2  -3 1468.69 26.0100   1
  -4  -2  -3 1461.79 25.9900   1
   4  -2   3 1304.77 23.1100   1
   4   2   3 1517.66 27.4100   1
  -4  -2  -3 1529.41 27.1700   1
  -5  -2   2 228.980 4.87000   1
   5   2  -2 245.640 4.91000   1
   5  -2  -2 256.410 5.01000   1
  -5   2   2 240.750 4.93000   1
  -5  -2   2 242.110 4.95000   1
   5   2  -2 236.760 4.96000   1
   5  -2  -2 244.250 4.90000   1
  -5   2   2 219.780 4.90000   1
   5  -2  -2 229.910 4.88000   1
  -5  -2   2 267.330 4.87000   1
   5  -2  -2 224.950 4.87000   1
  -5  -2   2 242.530 4.87000   1
  -5   2   2 236.900 4.86000   1
  -5  -2   2 232.310 4.87000   1
  -1  -3  -4 1726.82 30.5500   1
   1  -3   4 1697.70 30.0400   1
  -1  -3  -4 1607.69 28.4400   1
   1  -3   4 1610.83 28.5500   1
  -1  -3  -4 1598.34 28.2700   1
   1  -3   4 1688.66 29.8900   1
   1  -3   4 1632.57 28.9600   1
   1   3   4 1734.65 30.7500   1
   1   3   4 1491.99 30.0300   1
  -1   3  -4 1690.71 29.9900   1
  -1  -3  -4 1793.33 31.7300   1
  -1  -3  -4 1514.77 27.0900   1
   1  -2   6 82.2000 4.85000   1
  -1  -2  -6 93.6900 4.85000   1
  -1  -2  -6 114.180 4.86000   1
  -1  -2  -6 115.710 4.86000   1
  -1   2  -6 101.390 4.85000   1
  -1  -2  -6 110.500 4.86000   1
   1  -2   6 89.9400 4.85000   1
   1   2   6 112.190 4.89000   1
   1  -2   6 114.560 4.91000   1
   1   2   6 113.100 4.91000   1
  -1   2  -6 112.920 4.89000   1
  -1   2  -6 108.880 4.91000   1
  -1  -2  -6 105.250 4.88000   1
  -1  -2  -6 116.960 4.86000   1
   1  -2   6 111.490 4.86000   1
  -1   2  -6 104.540 4.86000   1
  -1   2  -6 111.340 4.86000   1
  -1  -2  -6 111.360 4.87000   1
   1  -2   6 104.500 4.86000   1
   6   0  -2 1013.21 17.9500   1
   6   0  -2 929.980 16.6400   1
   6   0  -2 1025.19 18.3000   1
   6   0  -2 858.750 15.2200   1
  -6   0   2 925.840 17.2000   1
  -6   0   2 949.010 16.8700   1
   6   0  -2 986.930 17.5500   1
   6   0  -2 955.320 16.9600   1
  -6   0   2 919.890 16.2900   1
  -6   0   2 881.730 15.7300   1
  -6   0   2 919.440 16.3500   1
   6   0  -2 880.880 15.6900   1
  -5   2   0 59.6900 4.85000   1
  -5   2   0 64.3400 4.85000   1
  -5  -2   0 40.9300 4.85000   1
  -5  -2   0 72.2300 4.86000   1
   5  -2   0 65.3000 4.85000   1
  -5  -2   0 60.2200 4.85000   1
   5   2   0 61.6300 4.88000   1
  -5  -2   0 72.4300 4.89000   1
  -5   2   0 65.3700 4.88000   1
   5  -2   0 58.7300 4.88000   1
   5   2   0 63.3400 4.87000   1
   5  -2   0 64.9700 4.85000   1
  -5  -2   0 61.8900 4.85000   1
   5  -2   0 67.5400 4.85000   1
   5   2   0 62.6300 4.85000   1
   5  -2   0 78.3600 4.86000   1
  -5   2   0 62.4300 4.85000   1
   5  -2   0 60.4800 4.85000   1
  -3  -3   3 333.570 5.92000   1
  -3  -3   3 352.480 6.26000   1
  -3  -3   3 348.540 6.19000   1
   3   3  -3 354.510 6.40000   1
  -3   3   3 358.970 6.43000   1
   3  -3  -3 343.750 6.22000   1
   3  -3  -3 380.210 6.75000   1
  -3  -3   3 338.670 6.13000   1
   3  -3  -3 338.030 6.05000   1
   3  -3  -3 359.190 6.38000   1
  -3  -3   3 380.800 6.85000   1
   3  -3  -3 348.040 6.18000   1
   1   1   7 210.650 4.87000   1
   1  -1   7 182.340 4.88000   1
  -1   1  -7 192.340 4.87000   1
  -1  -1  -7 176.780 4.87000   1
  -1  -1  -7 189.680 4.87000   1
   1   1   7 175.660 4.87000   1
  -1   1  -7 187.710 4.94000   1
   1  -1   7 188.800 4.87000   1
  -1   1  -7 185.650 4.90000   1
   1  -1   7 180.240 4.90000   1
   1   1   7 189.410 4.93000   1
  -1  -1  -7 185.610 4.95000   1
   1   1   7 180.380 4.87000   1
   1  -1   7 188.380 4.87000   1
  -1  -1  -7 178.560 4.88000   1
   1   1   7 174.370 4.86000   1
   1  -1   7 178.030 4.87000   1
  -1   1  -7 179.750 4.86000   1
  -1  -1  -7 161.770 4.86000   1
   1  -1   7 180.110 4.87000   1
  -1   1  -7 165.490 4.87000   1
   1   1   7 183.730 4.93000   1
   1  -1   7 188.560 4.95000   1
   1  -1   7 182.320 4.88000   1
  -6   0   0 1506.82 33.0100   1
   6   0   0 1734.59 30.7100   1
   6   0   0 1583.02 28.0000   1
  -6   0   0 1607.24 28.5300   1
  -6   0   0 1687.74 30.0000   1
   6   0   0 1639.97 29.1100   1
  -6   0   0 1681.13 29.7400   1
   6   0   0 1451.70 25.6900   1
  -6   0   0 1596.88 28.2600   1
   6   0   0 1409.38 25.0200   1
  -3   0  -6 2211.03 35.1100   1
  -3   0  -6 2440.20 38.6800   1
   3   0   6 2180.68 34.6600   1
   3   0   6 2492.99 39.6300   1
   3   0   6 2511.56 39.8300   1
  -3   0  -6 2059.70 32.6500   1
  -3   0  -6 2185.27 34.7200   1
   3   0   6 2394.72 37.9600   1
  -3   0  -6 2469.23 39.2600   1
  -3   0  -6 2365.58 37.5000   1
   3   0   6 2026.53 32.1400   1
   3   0   6 2491.05 39.4900   1
   3  -3   2 439.310 7.91000   1
  -3  -3  -2 402.430 7.23000   1
  -3   3  -2 398.800 7.18000   1
   3  -3   2 399.250 7.10000   1
  -3  -3  -2 400.670 7.11000   1
  -3  -3  -2 403.350 7.17000   1
   3  -3   2 421.590 7.49000   1
   3  -3   2 438.790 7.87000   1
   3  -3   2 432.140 7.67000   1
   3  -3   2 408.000 7.32000   1
  -3  -3  -2 457.620 8.12000   1
   3   1  -7 1077.87 19.1800   1
   3  -1  -7 1128.86 20.0500   1
  -3  -1   7 1246.27 22.1600   1
   3  -1  -7 1152.53 20.4000   1
  -3  -1   7 1134.78 20.4400   1
   3  -1  -7 1033.66 18.3400   1
  -3   1   7 1138.39 20.2200   1
   3  -1  -7 1265.24 22.4600   1
   3   1  -7 1158.43 20.5200   1
   3   1  -7 1159.21 20.5200   1
   3   1  -7 1168.82 20.6900   1
   3   1  -7 1233.63 21.8700   1
  -3   1   7 1031.65 18.2600   1
  -3  -1   7 1091.09 19.3100   1
  -3   1   7 1075.23 19.1300   1
  -3   1   7 1099.71 19.5700   1
  -5  -1   5 319.650 5.80000   1
  -5  -1   5 354.730 6.31000   1
  -5   1   5 344.020 6.12000   1
  -5  -1   5 323.000 5.81000   1
   5  -1  -5 340.590 6.05000   1
   5   1  -5 319.740 5.68000   1
   5  -1  -5 350.900 6.24000   1
   5  -1  -5 349.750 6.32000   1
  -5  -1   5 331.510 5.95000   1
  -5  -1   5 298.620 5.30000   1
  -5  -1   5 307.990 5.47000   1
  -5   1   5 345.450 6.18000   1
   5  -1  -5 295.110 5.28000   1
   5   1  -5 318.920 5.66000   1
   5   1  -5 342.250 6.12000   1
   5   1  -5 311.000 5.61000   1
  -5  -1   5 353.920 6.34000   1
  -5   1   5 335.760 6.34000   1
  -5   1   5 361.210 6.53000   1
  -4  -2   5 57.0800 4.87000   1
  -4   2   5 50.6800 4.88000   1
   4   2  -5 53.8300 4.88000   1
   4  -2  -5 52.8100 4.88000   1
  -4   2   5 56.3500 4.88000   1
  -4  -2   5 51.9300 4.85000   1
  -4  -2   5 53.9300 4.85000   1
   4  -2  -5 24.6100 4.85000   1
  -4  -2   5 43.9300 4.85000   1
  -4  -2   5 48.1300 4.85000   1
   4  -2  -5 46.4600 4.85000   1
   4   2  -5 55.4900 4.85000   1
  -4   2   5 57.5200 4.85000   1
   4  -2  -5 55.5800 4.85000   1
  -4  -2   5 49.9500 4.85000   1
   4  -2  -5 63.9900 4.86000   1
  -4   0  -5 680.800 12.1000   1
   4   0   5 632.840 11.2200   1
  -4   0  -5 627.590 11.1200   1
  -4   0  -5 594.730 10.5300   1
   4   0   5 714.220 12.7900   1
   4   0   5 699.380 12.5100   1
  -4   0  -5 612.080 10.9100   1
  -4   0  -5 674.970 12.5000   1
  -4   0  -5 603.380 10.8300   1
   6   0  -3 132.410 5.01000   1
   6   0  -3 153.220 4.87000   1
   6   0  -3 145.070 4.86000   1
  -6   0   3 141.410 4.87000   1
  -6   0   3 135.960 4.91000   1
   6   0  -3 134.080 4.89000   1
  -6   0   3 126.630 4.86000   1
  -6   0   3 128.690 4.86000   1
   6   0  -3 111.950 4.85000   1
   6   0  -3 129.710 4.86000   1
   6   0  -3 130.960 4.86000   1
   5  -2  -3 138.300 4.92000   1
  -5  -2   3 140.940 4.87000   1
  -5  -2   3 129.530 4.86000   1
  -5   2   3 122.840 4.86000   1
   5  -2  -3 140.860 4.86000   1
   5  -2  -3 155.040 4.89000   1
  -5  -2   3 137.000 4.86000   1
   5  -2  -3 120.140 4.85000   1
  -5   2   3 164.940 4.87000   1
   5  -2  -3 128.920 4.86000   1
  -5  -2   3 133.040 4.86000   1
   5   2  -3 139.720 4.86000   1
   5   2  -3 140.870 4.87000   1
   5   2  -3 145.500 4.87000   1
  -5   2   3 133.240 4.89000   1
   5   2  -3 141.180 4.92000   1
  -5  -2   3 139.930 4.91000   1
   3  -2  -6 39.2800 4.85000   1
   3  -2  -6 47.2900 4.85000   1
  -3  -2   6 44.2500 4.85000   1
  -3  -2   6 48.2500 4.85000   1
  -3   2   6 47.2300 4.87000   1
  -3   2   6 54.8100 4.88000   1
  -3  -2   6 46.0400 4.86000   1
   3   2  -6 46.5000 4.87000   1
   3   2  -6 43.0300 4.85000   1
  -3   2   6 39.2300 4.85000   1
   3  -2  -6 43.5600 4.85000   1
   3  -2  -6 44.7600 4.87000   1
   3   2  -6 45.5700 4.85000   1
  -3   2   6 41.3900 4.85000   1
  -3  -2   6 52.5400 4.85000   1
  -3  -2   6 41.1000 4.85000   1
   3   2  -6 46.4000 4.85000   1
   3  -2  -6 52.3400 4.85000   1
   3  -2  -6 50.9600 4.85000   1
  -5  -1  -3 945.360 16.7400   1
   5   1   3 1016.63 18.1100   1
   5   1   3 1087.53 19.3700   1
   5  -1   3 1008.73 17.9700   1
  -5   1  -3 1013.37 18.0700   1
  -5  -1  -3 921.730 16.4200   1
  -5  -1  -3 1061.90 18.9700   1
  -5   1  -3 1070.59 18.9600   1
  -5   1  -3 1034.45 18.3300   1
   5   1   3 1135.41 20.1100   1
   5  -1   3 903.980 16.0000   1
  -5   1  -3 995.090 17.8900   1
  -5   1  -3 1023.88 18.1300   1
  -5  -1  -3 989.210 17.5700   1
   5   1   3 902.490 15.9800   1
   5  -1   3 1017.77 18.0200   1
   5   1   3 1099.23 19.5200   1
   5  -1   3 1075.43 19.0600   1
  -5  -1  -3 956.090 16.9300   1
  -5  -1  -3 997.880 17.7100   1
   5  -1   3 895.190 15.8500   1
  -5  -1  -3 1065.19 18.8700   1
   5  -2   1 107.300 4.86000   1
  -5  -2  -1 108.290 4.87000   1
  -5   2  -1 102.890 4.87000   1
  -5   2  -1 118.950 4.90000   1
  -5  -2  -1 118.730 4.86000   1
   5  -2   1 101.670 4.85000   1
  -5   2  -1 104.680 4.86000   1
  -5   2  -1 101.060 4.85000   1
  -5  -2  -1 110.850 4.86000   1
   5   2   1 109.680 4.86000   1
   5  -2   1 114.650 4.86000   1
   5  -2   1 108.520 4.86000   1
  -5  -2  -1 103.240 4.86000   1
   5  -2   1 105.320 4.85000   1
   5  -2   1 110.100 4.90000   1
  -5   2  -1 105.120 4.90000   1
  -5  -2  -1 107.830 4.90000   1
  -5  -2  -1 110.910 4.92000   1
  -5   2  -1 110.730 4.86000   1
  -6  -1   1 488.680 8.66000   1
   6  -1  -1 524.830 9.33000   1
   6   1  -1 481.160 8.53000   1
   6  -1  -1 534.150 9.64000   1
   6  -1  -1 478.790 8.52000   1
  -6  -1   1 474.120 8.40000   1
   6  -1  -1 537.970 9.54000   1
   6   1  -1 536.550 9.53000   1
   6  -1  -1 515.220 9.19000   1
  -6  -1   1 508.510 9.15000   1
   6  -1  -1 497.430 9.19000   1
   6   1  -1 483.250 8.65000   1
  -6  -1   1 468.530 8.36000   1
   6   1  -1 548.430 9.83000   1
  -6   1   1 531.110 9.42000   1
   6   1  -2 491.270 8.81000   1
   6  -1  -2 544.470 9.77000   1
   6  -1  -2 451.340 8.02000   1
   6  -1  -2 468.730 8.32000   1
   6   1  -2 510.830 9.07000   1
   6  -1  -2 534.380 9.48000   1
  -6   1   2 522.480 9.38000   1
   6   1  -2 464.960 8.28000   1
   6  -1  -2 422.770 7.60000   1
  -6  -1   2 436.660 7.78000   1
   6  -1  -2 489.900 8.68000   1
   6   1  -2 458.730 8.13000   1
  -6   1   2 471.390 8.36000   1
  -6  -1   2 482.050 8.58000   1
  -6   1   2 466.920 8.28000   1
  -6  -1   2 481.460 8.53000   1
   6   1  -2 499.550 8.94000   1
   6  -1  -2 424.520 7.63000   1
  -6  -1   2 520.610 9.34000   1
  -2   0  -7 407.530 7.24000   1
  -2   0  -7 423.670 7.66000   1
   2   0   7 456.530 8.20000   1
   2   0   7 420.470 7.59000   1
   2   0   7 468.770 8.34000   1
   2   0   7 469.350 8.34000   1
  -2   0  -7 441.020 7.87000   1
   2   0   7 416.310 7.39000   1
  -2   0  -7 424.850 7.54000   1
  -6   0  -1 95.6100 4.86000   1
   6   0   1 93.8000 4.86000   1
  -6   0  -1 88.8200 4.85000   1
  -6   0  -1 87.4500 4.89000   1
   6   0   1 111.040 4.86000   1
   6   0   1 97.1400 4.90000   1
  -6   0  -1 94.6000 4.89000   1
   6   0   1 98.8400 4.85000   1
   1  -3  -5 165.290 4.87000   1
   1  -3  -5 176.570 4.87000   1
   1  -3  -5 165.300 4.87000   1
  -1   3   5 171.540 4.94000   1
  -1   3   5 172.320 4.92000   1
  -1   3   5 159.780 4.91000   1
   1  -3  -5 158.790 4.86000   1
   1  -3  -5 156.630 4.87000   1
   1   3  -5 173.610 4.92000   1
   1   3  -5 183.670 4.86000   1
   1   3  -5 171.250 4.92000   1
  -1  -3   5 168.100 4.87000   1
  -1  -3   5 180.100 4.88000   1
  -1  -3   5 164.040 4.86000   1
   1   3  -5 175.470 4.90000   1
  -1   0   8 184.470 4.94000   1
   1   0  -8 185.730 4.87000   1
   1   0  -8 178.350 4.86000   1
  -1   0   8 182.530 4.87000   1
  -1   0   8 176.910 4.87000   1
   1   0  -8 198.210 4.94000   1
  -1   0   8 182.710 4.90000   1
  -1   0   8 205.690 4.90000   1
   3   1   6 20.2500 4.85000   1
   3   1   6 20.3000 4.85000   1
   3   1   6 19.2300 4.85000   1
   3  -1   6 20.3900 4.85000   1
  -3   1  -6 19.9100 4.85000   1
  -3  -1  -6 18.8700 4.85000   1
  -3   1  -6 19.5300 4.85000   1
  -3  -1  -6 19.0500 4.85000   1
  -3   1  -6 17.0300 4.84000   1
   3   1   6 20.9800 4.85000   1
  -3  -1  -6 21.0900 4.85000   1
   3  -1   6 17.9000 4.85000   1
  -3   1  -6 17.7800 4.84000   1
   3  -1   6 21.2500 4.85000   1
   3   1   6 20.0700 4.86000   1
   3  -1   6 18.8300 4.85000   1
  -3   1  -6 17.4900 4.85000   1
  -3  -1  -6 17.9000 4.85000   1
  -3  -1  -6 18.9100 4.86000   1
  -3   1  -6 18.2300 4.86000   1
   3   1   6 19.7600 4.85000   1
  -3  -1  -6 17.8700 4.85000   1
  -3   1  -6 21.7200 4.85000   1
  -3  -1  -6 21.4100 4.85000   1
  -3   1  -6 19.0600 4.85000   1
   0  -3  -5 271.700 4.88000   1
   0  -3  -5 252.990 4.89000   1
   0  -3  -5 268.130 4.92000   1
   0   3   5 271.410 4.97000   1
   0   3   5 275.580 4.97000   1
   0  -3  -5 265.650 4.87000   1
   0  -3  -5 286.360 5.09000   1
   0   3  -5 283.060 5.13000   1
   0  -3   5 271.000 4.88000   1
   0  -3   5 247.070 4.88000   1
   0   3  -5 252.030 4.86000   1
   0  -3   5 266.600 4.93000   1
   0   3  -5 264.730 4.96000   1
   4   3  -1 245.070 4.98000   1
  -4  -3   1 276.830 4.93000   1
  -4  -3   1 244.640 4.91000   1
  -4  -3   1 241.560 4.88000   1
  -4  -3   1 254.170 4.88000   1
  -4  -3   1 252.180 5.00000   1
   4  -3  -1 252.350 4.88000   1
  -4   3   1 238.760 4.97000   1
   4  -3  -1 223.070 4.86000   1
   4  -3  -1 225.620 4.88000   1
   4  -3  -1 239.700 4.89000   1
   4  -3  -1 232.310 4.99000   1
  -4   3   1 218.450 4.86000   1
  -3   2  -5 144.160 4.93000   1
  -3  -2  -5 144.050 4.94000   1
  -3   2  -5 144.610 4.92000   1
   3  -2   5 151.350 4.92000   1
   3   2   5 164.340 4.94000   1
   3  -2   5 148.020 4.93000   1
   3   2   5 144.300 4.95000   1
   3  -2   5 137.840 4.86000   1
  -3  -2  -5 153.580 4.87000   1
   3  -2   5 145.150 4.87000   1
  -3  -2  -5 140.710 4.86000   1
  -3  -2  -5 141.720 4.86000   1
   3  -2   5 141.000 4.86000   1
  -3  -2  -5 159.940 4.88000   1
   3  -2   5 146.150 4.86000   1
   3  -2   5 141.030 4.92000   1
   3   2   5 134.650 4.87000   1
  -3   2  -5 148.100 4.86000   1
  -3   2  -5 149.630 4.87000   1
   3   2   5 132.440 4.87000   1
  -3  -2  -5 151.540 4.86000   1
  -3   2  -5 143.560 4.87000   1
  -3  -2  -5 141.140 4.91000   1
   3  -3  -4 1304.77 23.1500   1
   3   3  -4 1198.63 21.2200   1
   3  -3  -4 1321.77 23.4500   1
   3  -3  -4 1302.73 23.3100   1
   3   3  -4 1283.76 22.8200   1
  -3  -3   4 1444.54 25.5800   1
  -3  -3   4 1333.37 23.6600   1
   3  -3  -4 1315.85 23.8500   1
  -3  -3   4 1335.37 23.6300   1
  -3  -3   4 1349.15 23.9800   1
   3  -3  -4 1196.04 21.1700   1
   3  -3  -4 1269.42 22.6800   1
   4   0  -7 224.090 4.94000   1
  -4   0   7 229.780 5.04000   1
  -4   0   7 218.470 4.87000   1
  -4   0   7 218.890 4.87000   1
   4   0  -7 258.060 4.89000   1
  -4   0   7 230.670 4.87000   1
   4   0  -7 210.590 4.87000   1
   4   0  -7 224.830 4.88000   1
   4   0  -7 211.850 4.88000   1
   4   3   0 33.2500 4.85000   1
  -4  -3   0 37.9700 4.87000   1
  -4  -3   0 37.2000 4.85000   1
  -4  -3   0 32.8200 4.85000   1
  -4  -3   0 36.9400 4.85000   1
  -4  -3   0 32.0600 4.85000   1
  -4  -3   0 31.8400 4.85000   1
  -4   3   0 33.5600 4.86000   1
  -4   3   0 32.7500 4.85000   1
   4  -3   0 39.4900 4.85000   1
   4  -3   0 33.7600 4.85000   1
  -4   3   0 27.1800 4.85000   1
   4  -3   0 36.8800 4.85000   1
   4  -3   0 32.7900 4.85000   1
   4  -3   0 36.2200 4.85000   1
   4  -3   0 32.6000 4.86000   1
  -2  -3  -4 3.60000 4.84000   1
  -2  -3  -4 2.95000 4.87000   1
  -2  -3  -4 7.25000 4.85000   1
   2  -3   4 5.18000 4.84000   1
  -2  -3  -4 4.27000 4.84000   1
  -2  -3  -4 3.55000 4.84000   1
  -2   3  -4 2.12000 4.84000   1
  -2  -3  -4 3.16000 4.88000   1
  -2   3  -4 3.32000 4.85000   1
   2   3   4 4.49000 4.85000   1
   2   3   4 2.41000 4.86000   1
   2  -3   4 5.00000 4.84000   1
   2  -3   4 4.86000 4.86000   1
  -2  -3  -4 3.30000 4.84000   1
  -2  -3  -4 4.12000 4.84000   1
   2  -3   4 3.99000 4.84000   1
   2  -3   4 3.72000 4.84000   1
  -2   3  -4 3.93000 4.84000   1
  -2  -3  -4 3.13000 4.84000   1
  -2   3  -4 2.86000 4.85000   1
  -4  -1  -5 364.220 6.49000   1
  -4   1  -5 340.660 6.07000   1
  -4  -1  -5 367.060 6.53000   1
  -4   1  -5 334.880 6.02000   1
   4  -1   5 326.700 5.80000   1
   4  -1   5 350.960 6.31000   1
   4   1   5 350.330 6.35000   1
   4   1   5 347.320 6.17000   1
   4   1   5 341.990 6.19000   1
   4  -1   5 339.710 6.14000   1
  -4  -1  -5 307.860 5.48000   1
  -4   1  -5 312.290 5.55000   1
   4  -1   5 351.490 6.24000   1
   4  -1   5 362.350 6.46000   1
  -4   1  -5 356.720 6.45000   1
  -4  -1  -5 355.670 6.44000   1
  -4  -1  -5 316.930 5.64000   1
   4  -1   5 356.050 6.43000   1
  -4   1  -5 338.470 6.11000   1
  -4  -1  -5 340.450 6.13000   1
   4   1   5 375.210 6.67000   1
  -4  -1  -5 350.500 6.23000   1
  -4   1  -5 333.280 5.93000   1
   4   1   5 324.980 5.79000   1
  -4   1  -5 344.740 6.13000   1
  -6  -1   3 272.560 4.88000   1
  -6   1   3 249.000 4.94000   1
  -6  -1   3 263.800 5.00000   1
   6   1  -3 244.120 4.96000   1
   6  -1  -3 256.290 4.87000   1
   6   1  -3 250.030 4.89000   1
   6  -1  -3 253.650 4.89000   1
   6  -1  -3 251.550 4.99000   1
  -6   1   3 262.080 4.92000   1
   6  -1  -3 236.670 4.88000   1
   6  -1  -3 237.720 5.27000   1
   6  -1  -3 273.200 4.88000   1
  -6   1   3 235.090 4.86000   1
  -6   1   3 223.200 4.87000   1
   6   1  -3 263.760 5.03000   1
   6   1  -3 264.340 4.89000   1
   6   1  -3 262.320 4.89000   1
   6   1  -3 261.970 4.88000   1
   5   0  -6 82.4200 4.88000   1
   5   0  -6 71.1400 4.86000   1
   5   0  -6 75.2100 4.86000   1
  -5   0   6 74.0300 4.85000   1
   5   0  -6 78.0400 4.85000   1
  -5   0   6 78.7400 4.85000   1
  -5   0   6 68.3700 4.88000   1
  -5   0   6 78.7900 4.88000   1
   5   0  -6 64.2200 4.91000   1
   5   0  -6 76.8900 4.86000   1
  -5   0   6 71.7800 4.85000   1
  -2   0   8 60.4100 4.85000   1
  -2   0   8 72.9500 4.86000   1
   2   0  -8 63.6300 4.85000   1
   2   0  -8 76.1600 4.86000   1
  -2   0   8 62.4700 4.89000   1
   2   0  -8 56.2900 4.87000   1
  -2   0   8 57.5400 4.86000   1
  -2   0   8 52.2400 4.85000   1
  -2   0   8 61.4400 4.85000   1
   2   0  -8 57.6800 4.85000   1
  -2   0   8 65.4800 4.86000   1
   2   0  -8 53.0400 4.85000   1
  -4  -3   2 133.040 4.92000   1
   4   3  -2 113.320 4.90000   1
  -4  -3   2 117.900 4.86000   1
  -4  -3   2 120.380 4.86000   1
   4   3  -2 117.640 4.90000   1
  -4  -3   2 125.400 4.87000   1
  -4  -3   2 124.670 4.86000   1
  -4   3   2 123.990 4.89000   1
   4  -3  -2 126.720 4.89000   1
   4  -3  -2 131.540 4.87000   1
   4  -3  -2 120.180 4.86000   1
   4  -3  -2 117.760 4.91000   1
  -4   3   2 131.260 4.91000   1
   4  -3  -2 124.050 4.86000   1
   4  -3  -2 127.040 4.86000   1
   6   0  -4 1327.33 23.5700   1
  -6   0   4 1253.08 22.2500   1
  -6   0   4 1315.88 23.3000   1
   6   0  -4 1445.55 25.7300   1
   6   0  -4 1240.36 22.6600   1
   6   0  -4 1400.83 24.8200   1
   6   0  -4 1369.22 24.2400   1
   6   0  -4 1360.71 24.3600   1
  -6   0   4 1275.72 22.8800   1
  -6   0   4 1337.27 23.8600   1
   0   0  -8 3.50000 4.84000   1
   0   0   8 4.57000 4.86000   1
   0   0   8 3.11000 4.84000   1
   0   0  -8 2.52000 4.84000   1
   0   0   8 3.28000 4.86000   1
   0   0  -8 3.26000 4.84000   1
   0   0   8 2.79000 4.84000   1
   0   0  -8 3.59000 4.84000   1
   0   0   8 3.88000 4.84000   1
   0   0   8 3.44000 4.84000   1
   0   0  -8 3.85000 4.84000   1
   2  -2   6 239.660 4.88000   1
  -2  -2  -6 247.820 5.23000   1
   2  -2   6 247.620 4.87000   1
   2   2   6 218.850 4.87000   1
  -2  -2  -6 233.210 4.87000   1
  -2   2  -6 253.030 4.88000   1
  -2   2  -6 249.340 4.88000   1
   2  -2   6 262.120 4.88000   1
  -2  -2  -6 252.530 4.89000   1
  -2   2  -6 242.640 4.96000   1
   2   2   6 241.690 4.97000   1
   2   2   6 247.560 4.98000   1
  -2  -2  -6 240.530 4.96000   1
  -2  -2  -6 247.920 4.88000   1
  -2   2  -6 238.640 4.89000   1
  -2  -2  -6 241.010 4.88000   1
   2  -2   6 224.170 5.58000   1
  -1   2   7 1112.81 19.8000   1
  -1   2   7 1015.20 17.9700   1
   1   2  -7 1159.50 20.5300   1
   1  -2  -7 1171.14 20.7700   1
   1  -2  -7 1098.53 20.0000   1
   1   2  -7 1192.77 21.4400   1
   1   2  -7 1116.04 19.7700   1
   1   2  -7 1160.56 20.6700   1
   1  -2  -7 1197.82 21.2800   1
   1   2  -7 1098.51 19.4600   1
   1  -2  -7 1149.97 20.4600   1
  -1  -2   7 1233.45 21.8500   1
  -1  -2   7 1120.73 19.8500   1
   1  -2  -7 1099.23 19.5100   1
  -1  -2   7 1117.33 19.7800   1
  -1  -2   7 1014.60 18.0600   1
   5  -2  -4 105.920 4.86000   1
   5  -2  -4 101.920 4.87000   1
   5   2  -4 126.340 4.91000   1
   5   2  -4 103.510 4.86000   1
  -5   2   4 108.180 4.86000   1
   5  -2  -4 118.000 4.86000   1
  -5  -2   4 99.1900 4.86000   1
   5   2  -4 95.7000 4.86000   1
  -5  -2   4 111.440 4.90000   1
   5  -2  -4 104.050 4.91000   1
  -5   2   4 93.7000 10.4600   1
  -5  -2   4 100.670 4.86000   1
   5   2  -4 107.860 4.91000   1
  -5  -2   4 103.570 4.86000   1
  -5  -2   4 92.3000 4.85000   1
   5  -2  -4 127.300 4.87000   1
   5  -2  -4 95.2600 4.85000   1
   5   2  -4 102.850 4.86000   1
   2  -3  -5 149.980 4.87000   1
   2  -3  -5 122.530 4.87000   1
   2  -3  -5 135.470 4.87000   1
   2  -3  -5 128.270 4.86000   1
  -2   3   5 140.040 4.92000   1
  -2   3   5 109.020 4.94000   1
  -2   3   5 121.560 4.91000   1
  -2  -3   5 148.270 4.86000   1
  -2  -3   5 122.960 4.86000   1
  -2  -3   5 129.010 4.87000   1
   2   3  -5 123.570 4.86000   1
   2   3  -5 114.860 4.87000   1
  -2  -3   5 121.760 4.86000   1
  -2  -3   5 129.370 4.87000   1
   2   3  -5 127.540 4.92000   1
  -3  -3  -3 64.6100 4.88000   1
  -3   3  -3 59.0500 4.85000   1
  -3  -3  -3 59.6100 4.85000   1
   3  -3   3 59.0600 4.85000   1
  -3  -3  -3 70.2600 4.86000   1
   3  -3   3 92.5900 4.86000   1
   3  -3   3 65.3900 4.86000   1
  -3  -3  -3 64.8900 4.85000   1
   3  -3   3 61.1900 4.85000   1
  -3  -3  -3 65.6500 4.86000   1
  -3  -3  -3 57.7000 4.86000   1
  -3  -3  -3 66.4100 4.87000   1
  -3   3  -3 58.4700 4.88000   1
   3  -3   3 61.3700 4.87000   1
   3   3   3 64.2700 4.88000   1
   3  -3   3 62.0100 4.86000   1
   5   0   4 1.98000 4.85000   1
   5   0   4 1.29000 4.84000   1
  -5   0  -4 1.82000 4.84000   1
  -5   0  -4 3.10000 4.86000   1
  -5   0  -4 1.39000 4.84000   1
   5   0   4 2.01000 4.84000   1
   5   0   4 1.27000 4.84000   1
  -5   0  -4 1.43000 4.84000   1
   5   0   4 2.38000 4.84000   1
  -5   0  -4 1.48000 4.84000   1
  -5   0  -4 2.59000 4.84000   1
  -5   2  -2 140.450 4.92000   1
   5  -2   2 117.570 4.86000   1
   5   2   2 130.670 4.88000   1
   5  -2   2 108.940 4.85000   1
  -5  -2  -2 124.290 4.86000   1
  -5   2  -2 122.580 4.91000   1
  -5   2  -2 131.870 4.87000   1
   5  -2   2 140.700 4.87000   1
   5  -2   2 137.360 4.87000   1
   5   2   2 123.390 4.91000   1
  -5   2  -2 116.910 4.86000   1
   5  -2   2 104.310 4.93000   1
  -5  -2  -2 127.470 4.86000   1
  -5  -2  -2 124.530 4.93000   1
   5  -2   2 111.760 4.89000   1
  -5   2  -2 115.940 4.90000   1
  -5  -2  -2 124.340 4.94000   1
  -5  -2  -2 127.000 4.86000   1
  -5   2  -2 134.630 4.94000   1
  -5  -2  -2 115.660 4.86000   1
   4   2   4 1163.00 20.5900   1
   4  -2   4 1172.41 20.7500   1
  -4   2  -4 1426.86 25.2700   1
  -4  -2  -4 1258.83 22.2800   1
  -4   2  -4 1259.16 22.2900   1
  -4  -2  -4 1286.75 22.8300   1
   4  -2   4 1315.07 23.3400   1
   4  -2   4 1253.97 22.4500   1
  -4  -2  -4 1440.08 25.7900   1
  -4   2  -4 1320.06 23.7600   1
  -4  -2  -4 1237.48 22.0100   1
   4  -2   4 1200.95 21.3700   1
  -4  -2  -4 1384.84 24.5200   1
  -4   2  -4 1184.42 21.0000   1
  -4  -2  -4 1292.15 23.1000   1
   4  -2   4 1248.28 22.1500   1
  -2   1  -7 1710.22 30.5100   1
  -2   1  -7 1742.56 30.8300   1
   2   1   7 1821.90 32.2400   1
   2  -1   7 2038.01 32.6200   1
  -2  -1  -7 1833.69 32.5100   1
  -2   1  -7 1877.31 33.6100   1
   2  -1   7 1955.83 31.0400   1
  -2   1  -7 1910.36 33.9400   1
  -2  -1  -7 1778.15 31.4600   1
  -2  -1  -7 1686.54 29.9400   1
   2  -1   7 1831.99 32.4200   1
  -2   1  -7 1740.78 31.1100   1
   2  -1   7 1680.43 29.8000   1
   2  -1   7 1841.95 32.7200   1
  -2   1  -7 1641.69 29.0500   1
   2  -1   7 1816.40 32.1500   1
   2  -1   7 1831.68 32.5400   1
   2   1   7 1757.33 31.6300   1
  -2  -1  -7 1870.17 33.0900   1
   2   1   7 1890.06 33.5800   1
  -6  -1  -1 38.5100 4.86000   1
  -6   1  -1 36.7800 4.85000   1
  -6   1  -1 39.7200 4.87000   1
  -6  -1  -1 39.7600 4.87000   1
   6  -1   1 42.2800 4.85000   1
   6  -1   1 57.0200 4.86000   1
  -6   1  -1 35.7200 4.86000   1
   6   1   1 37.3300 4.85000   1
   6  -1   1 49.8400 4.88000   1
   6   1   1 39.4500 4.85000   1
   6  -1   1 40.2500 4.85000   1
  -6  -1  -1 41.0900 4.85000   1
  -6   1  -1 39.5600 4.85000   1
  -6   1  -1 32.7300 4.85000   1
  -6  -1  -1 38.7000 4.85000   1
  -6  -1  -1 47.1800 4.87000   1
   0  -2  -7 1355.43 24.3900   1
   0   2  -7 1339.46 23.8100   1
   0   2  -7 1356.66 24.2500   1
   0   2   7 1352.63 24.0600   1
   0  -2   7 1352.32 24.0400   1
   0  -2   7 1338.74 23.7200   1
   0  -2  -7 1173.05 20.8300   1
   0   2  -7 1205.83 21.3400   1
   0  -2   7 1261.10 22.3300   1
   0  -2  -7 1424.85 25.2200   1
   0   2  -7 1281.95 22.7000   1
   0   2   7 1201.08 21.9300   1
   0  -2   7 1405.55 25.6000   1
   0  -2   7 1375.53 24.3500   1
   0  -2  -7 1263.81 22.4400   1
   4   3   1 44.3300 4.87000   1
  -4  -3  -1 44.9700 4.87000   1
  -4  -3  -1 55.3900 4.85000   1
  -4  -3  -1 42.3900 4.85000   1
  -4  -3  -1 41.2800 4.85000   1
   4   3   1 40.9500 4.86000   1
  -4  -3  -1 42.1600 4.85000   1
   4  -3   1 44.8600 4.85000   1
  -4   3  -1 44.6900 4.88000   1
   4  -3   1 40.9900 4.85000   1
   4  -3   1 41.2000 4.87000   1
   4  -3   1 43.7400 4.85000   1
  -4   3  -1 42.4500 4.85000   1
   4  -3   1 47.4800 4.85000   1
   4  -3   1 42.5100 4.85000   1
  -1  -3  -5 696.770 12.3500   1
   1   3   5 635.900 11.4500   1
  -1  -3  -5 650.400 11.5400   1
  -1  -3  -5 700.020 12.4100   1
  -1  -3  -5 658.570 11.6800   1
  -1  -3  -5 746.960 13.2700   1
   1  -3   5 647.530 11.5100   1
  -1   3  -5 670.370 12.0400   1
  -1   3  -5 684.200 12.2600   1
   1  -3   5 707.280 12.5500   1
   1  -3   5 663.980 11.7800   1
  -1   3  -5 653.860 11.6500   1
  -1   3  -5 670.170 11.9100   1
   2  -2  -7 102.960 4.86000   1
   2   2  -7 114.170 4.88000   1
   2  -2  -7 117.490 4.88000   1
  -2  -2   7 109.950 4.86000   1
   2  -2  -7 113.640 4.86000   1
   2   2  -7 97.7500 4.85000   1
   2  -2  -7 119.950 4.87000   1
  -2  -2   7 124.660 4.86000   1
   2   2  -7 103.660 4.86000   1
  -2   2   7 97.7700 4.86000   1
  -2  -2   7 108.520 4.86000   1
   2   2  -7 106.650 4.92000   1
  -2   2   7 112.110 4.91000   1
  -2  -2   7 98.3800 4.89000   1
   2   2  -7 90.2500 4.87000   1
   2   2  -7 117.700 4.87000   1
  -1   1   8 258.260 4.50000   1
  -1  -1   8 229.550 4.86000   1
   1  -1  -8 253.980 4.39000   1
   1   1  -8 261.570 4.89000   1
  -1  -1   8 223.210 4.92000   1
   1   1  -8 222.800 4.36000   1
  -1   1   8 242.530 4.87000   1
  -1  -1   8 267.930 4.38000   1
   1  -1  -8 274.470 4.40000   1
   1   1  -8 235.430 4.87000   1
  -1  -1   8 242.980 4.45000   1
  -1   1   8 257.540 4.39000   1
   1  -1  -8 275.470 4.93000   1
  -1  -1   8 261.980 4.89000   1
   1  -1  -8 243.820 4.90000   1
   1   1  -8 244.920 4.88000   1
   1  -1  -8 246.480 4.87000   1
  -1  -1   8 237.310 4.97000   1
  -1   1   8 239.890 4.45000   1
   1   1  -8 243.690 4.49000   1
  -1   1   8 220.070 4.38000   1
   1  -1  -8 243.760 4.97000   1
  -1  -1   8 264.350 4.40000   1
   0  -4   0 163.300 4.95000   1
   0  -4   0 168.060 4.86000   1
   0   4   0 146.910 4.93000   1
   0   4   0 173.150 4.91000   1
   0  -4   0 191.290 4.87000   1
   0  -4   0 173.390 4.87000   1
   0  -4   0 166.090 4.86000   1
  -4  -3   3 712.990 11.3800   1
   4   3  -3 672.180 10.8100   1
  -4  -3   3 688.180 11.0500   1
  -4  -3   3 676.950 10.7800   1
  -4  -3   3 688.540 10.9400   1
   4   3  -3 649.700 10.3300   1
  -4  -3   3 680.360 10.8300   1
   4  -3  -3 683.480 10.8700   1
   4  -3  -3 635.390 10.1400   1
   4  -3  -3 736.490 11.7400   1
   4  -3  -3 677.230 10.8100   1
   4  -3  -3 666.390 10.6100   1
   4  -3  -3 678.420 11.0700   1
  -4   3   3 602.430 9.64000   1
  -6   0  -2 292.330 4.83000   1
  -6   0  -2 291.450 4.78000   1
   6   0   2 284.090 4.67000   1
  -6   0  -2 268.280 4.38000   1
   6   0   2 325.750 5.21000   1
  -6   0  -2 296.500 4.73000   1
   6   0   2 315.900 5.05000   1
   4   1  -7 84.8900 4.36000   1
  -4   1   7 75.3300 4.35000   1
  -4  -1   7 78.8000 4.35000   1
   4  -1  -7 80.8400 4.37000   1
   4   1  -7 102.880 4.35000   1
   4   1  -7 90.8100 4.36000   1
   4  -1  -7 82.1200 4.36000   1
  -4  -1   7 81.4400 4.43000   1
  -4   1   7 79.5000 4.35000   1
   4  -1  -7 79.6500 4.35000   1
  -4   1   7 82.8200 4.39000   1
  -4   1   7 84.1800 4.39000   1
  -4  -1   7 82.9900 4.39000   1
   4  -1  -7 79.6700 4.39000   1
   4   1  -7 81.7000 4.39000   1
   4  -1  -7 86.7500 4.36000   1
  -4  -1   7 77.8700 4.36000   1
  -4  -1   7 85.8000 4.36000   1
   4   1  -7 75.3900 4.36000   1
   4  -1  -7 82.8200 4.35000   1
  -4  -1   7 76.7500 4.35000   1
   0  -4   1 856.060 13.6000   1
   0  -4  -1 831.230 13.2000   1
   0  -4   1 881.090 13.9900   1
   0  -4  -1 856.530 13.6000   1
   0   4   1 876.340 14.0100   1
   0   4   1 755.250 12.0900   1
   0   4  -1 777.730 12.4900   1
   0  -4   1 849.830 14.1400   1
   0  -4  -1 802.330 12.7400   1
   0  -4   1 877.210 13.9600   1
   0  -4  -1 826.980 13.1300   1
   0  -4  -1 815.500 12.9500   1
   0  -4   1 822.950 13.1400   1
   0  -4  -1 766.460 12.1700   1
   0  -4  -1 780.290 12.9600   1
  -5   1   6 436.360 7.04000   1
   5  -1  -6 470.770 7.61000   1
  -5  -1   6 416.520 7.01000   1
  -5   1   6 455.400 7.36000   1
   5  -1  -6 463.520 7.37000   1
  -5   1   6 464.520 7.53000   1
  -5  -1   6 485.020 7.72000   1
  -5   1   6 453.490 7.23000   1
   5  -1  -6 415.930 6.71000   1
   5   1  -6 415.180 6.63000   1
  -5  -1   6 492.370 7.84000   1
  -5   1   6 479.060 7.66000   1
   5   1  -6 466.960 7.54000   1
   5   1  -6 435.500 6.97000   1
   5  -1  -6 452.620 7.21000   1
   5   1  -6 469.750 7.48000   1
   5   1  -6 463.050 7.48000   1
  -5  -1   6 464.350 7.44000   1
  -2  -1   8 329.760 5.26000   1
   2   1  -8 336.670 5.37000   1
   2   1  -8 326.590 5.20000   1
  -2   1   8 326.930 5.22000   1
  -2  -1   8 353.150 5.63000   1
   2  -1  -8 350.020 5.60000   1
  -2  -1   8 351.820 5.60000   1
   2  -1  -8 294.030 4.68000   1
   2   1  -8 346.270 5.53000   1
   2   1  -8 300.920 4.81000   1
  -2   1   8 307.820 4.94000   1
  -2   1   8 331.140 5.46000   1
  -2  -1   8 299.290 4.88000   1
   2  -1  -8 357.490 5.71000   1
  -2  -1   8 355.250 5.67000   1
   2  -1  -8 298.790 4.79000   1
   2  -1  -8 344.800 5.57000   1
   2   1  -8 325.750 5.31000   1
  -2   1   8 315.020 5.12000   1
  -2   1   8 318.240 5.10000   1
   2  -1  -8 365.990 5.94000   1
  -6   1   4 1703.15 27.0200   1
   6   1  -4 1714.01 27.2900   1
   6  -1  -4 1700.50 26.9800   1
   6   1  -4 1790.50 28.4000   1
   6  -1  -4 1670.98 26.6100   1
  -6  -1   4 1613.26 25.7300   1
  -6   1   4 1618.34 25.8100   1
   6  -1  -4 1630.33 26.0000   1
  -6   1   4 1593.26 57.8200   1
  -6  -1   4 1787.61 28.3700   1
  -6   1   4 1749.73 27.7500   1
   6   1  -4 1613.24 25.5900   1
  -6  -1   4 1641.42 26.0300   1
   6   1  -4 1873.78 30.1700   1
  -1  -4   0 88.7800 4.36000   1
  -1   4   0 83.9300 4.40000   1
  -1   4   0 84.0000 4.38000   1
   1  -4   0 83.0500 4.35000   1
  -1  -4   0 89.3200 4.35000   1
   1  -4   0 94.8000 4.36000   1
  -1  -4   0 85.6900 4.36000   1
   1  -4   0 90.6800 4.35000   1
  -1  -4   0 95.1700 4.36000   1
   1  -4   0 88.0100 4.36000   1
   1  -4   0 77.2300 4.36000   1
   1  -4   0 88.1200 4.36000   1
  -1  -4   0 82.6600 4.35000   1
   1  -4   0 83.5900 4.35000   1
  -4  -2   6 550.850 8.76000   1
   4   2  -6 515.100 8.31000   1
   4  -2  -6 504.580 8.23000   1
  -4   2   6 582.800 9.54000   1
   4  -2  -6 520.860 8.37000   1
   4  -2  -6 526.170 8.37000   1
   4   2  -6 538.480 8.56000   1
  -4   2   6 518.460 8.28000   1
   4  -2  -6 510.600 8.15000   1
   4  -2  -6 546.880 8.72000   1
   4   2  -6 572.400 9.11000   1
  -4  -2   6 493.330 7.89000   1
  -4   2   6 523.330 8.45000   1
  -4   2   6 500.130 7.96000   1
   0   1   8 94.5800 4.39000   1
   0  -1   8 103.980 4.41000   1
   0   1   8 98.8000 4.42000   1
   0  -1  -8 100.670 4.36000   1
   0   1  -8 109.460 4.36000   1
   0  -1   8 116.180 4.36000   1
   0   1  -8 92.7000 4.35000   1
   0  -1   8 103.640 4.36000   1
   0   1   8 92.2400 4.35000   1
   0  -1  -8 93.5600 4.38000   1
   0  -1   8 104.850 4.35000   1
   0   1   8 106.030 4.36000   1
   0  -1   8 107.410 4.36000   1
   0   1   8 96.4400 4.36000   1
   0  -1   8 106.980 4.36000   1
   0  -1  -8 109.200 4.36000   1
   0   1  -8 104.000 4.36000   1
   0  -1  -8 107.640 4.36000   1
   0   1  -8 101.970 4.36000   1
   0   1   8 101.920 4.40000   1
   0  -1  -8 102.740 4.39000   1
   0   1  -8 94.6500 4.41000   1
   3   0  -8 70.8400 4.35000   1
  -3   0   8 74.7400 4.35000   1
  -3   0   8 69.2400 4.40000   1
  -3   0   8 61.5900 4.35000   1
   3   0  -8 63.2600 4.35000   1
   3   0  -8 65.9200 4.35000   1
   3   0  -8 65.4300 4.37000   1
  -3   0   8 73.5400 4.35000   1
  -3   0   8 73.4100 4.35000   1
   3   0  -8 73.6000 4.35000   1
  -3   0   8 69.1300 4.35000   1
  -1  -4   1 241.020 4.46000   1
  -1  -4   1 225.640 4.39000   1
   1  -4  -1 259.450 4.43000   1
  -1  -4   1 247.920 4.38000   1
   1  -4  -1 228.640 4.38000   1
  -1  -4   1 217.030 4.37000   1
   1  -4  -1 244.580 4.41000   1
  -1  -4   1 259.220 4.40000   1
   1  -4  -1 226.720 4.37000   1
  -1  -4   1 249.600 4.38000   1
  -1   4   1 235.830 4.46000   1
   1  -4  -1 245.060 4.38000   1
   5  -1   4 2068.12 16.7000   1
  -5  -1  -4 2153.59 17.5400   1
   5   1   4 2101.87 17.1700   1
  -5   1  -4 1976.30 31.3400   1
  -5  -1  -4 2013.33 16.7400   1
   5   1   4 2174.40 17.8300   1
   5   1   4 2106.69 17.2700   1
   5  -1   4 2122.73 17.8900   1
  -5  -1  -4 2027.54 16.9400   1
  -5   1  -4 1903.35 30.4200   1
  -5   1  -4 2143.05 17.7900   1
  -5   1  -4 2049.17 16.5700   1
  -5  -1  -4 1987.24 31.8900   1
  -5   1  -4 1982.63 31.4400   1
  -5   1  -4 2088.47 16.9900   1
  -5  -1  -4 2187.05 18.2900   1
  -5   1  -4 2051.18 16.5700   1
   1   0   8 799.840 12.7800   1
   1   0   8 882.500 14.0300   1
  -1   0  -8 770.580 12.2300   1
  -1   0  -8 830.180 13.2100   1
  -1   0  -8 850.830 13.8600   1
  -1  -4  -1 48.4800 4.36000   1
  -1  -4  -1 46.0600 4.35000   1
   1  -4   1 49.4600 4.35000   1
  -1  -4  -1 51.4400 4.35000   1
   1  -4   1 46.7500 4.35000   1
  -1  -4  -1 46.5400 4.35000   1
  -1  -4  -1 44.7100 4.35000   1
   1  -4   1 47.0200 4.35000   1
   1  -4   1 46.9300 4.35000   1
   1  -4   1 46.9500 4.34000   1
  -1  -4  -1 45.3900 4.35000   1
   1   4   1 42.3500 4.36000   1
  -1  -4  -1 48.3000 4.35000   1
  -1   4  -1 49.3100 4.38000   1
   1  -4   1 43.0600 4.36000   1
   6   0  -5 252.660 4.39000   1
  -6   0   5 226.630 4.46000   1
   6   0  -5 230.530 4.48000   1
   6   0  -5 200.960 4.45000   1
  -6   0   5 212.100 4.80000   1
  -6   0   5 209.970 4.45000   1
  -6   0   5 229.830 4.38000   1
   6   0  -5 221.200 4.39000   1
   6   0  -5 240.530 4.47000   1
   6   0  -5 213.520 4.42000   1
  -6   0   5 198.820 4.41000   1
   6   0  -5 241.310 4.44000   1
  -6   0   5 233.830 4.42000   1
  -1   2  -7 1120.88 17.8200   1
  -1  -2  -7 1029.81 16.3600   1
   1  -2   7 1048.31 16.6600   1
  -1  -2  -7 1198.53 19.0400   1
  -1   2  -7 1055.11 16.7500   1
   1  -2   7 1007.00 16.2900   1
   1   2   7 1082.82 17.2900   1
  -1   2  -7 1107.24 17.5700   1
   1   2   7 1119.47 17.9000   1
  -1   2  -7 1009.09 16.1700   1
   1  -2   7 1093.62 17.3700   1
   1   2   7 1003.19 16.1500   1
   1  -2   7 1110.97 17.8500   1
  -1  -2  -7 1024.70 16.2700   1
  -1  -2  -7 1123.06 17.8300   1
  -1   2  -7 1107.76 18.0300   1
  -1  -2  -7 1181.45 18.8200   1
  -1  -2  -7 993.500 15.9200   1
   0  -4  -2 145.210 4.37000   1
   0   4   2 144.250 4.41000   1
   0   4   2 153.540 4.42000   1
   0  -4   2 148.870 4.36000   1
   0  -4  -2 132.740 4.35000   1
   0  -4   2 165.560 4.39000   1
   0  -4  -2 150.610 4.36000   1
   0  -4   2 150.850 4.37000   1
   0  -4   2 147.710 4.36000   1
   0  -4  -2 144.670 4.36000   1
   0  -4  -2 161.930 4.36000   1
   0  -4   2 149.340 4.38000   1
   0  -4   2 149.230 4.37000   1
   0   4  -2 146.680 4.43000   1
   0  -4  -2 143.770 4.36000   1
   3  -3  -5 214.740 4.38000   1
  -3   3   5 201.160 4.51000   1
   3  -3  -5 181.040 4.46000   1
   3  -3  -5 174.780 4.37000   1
   3  -3  -5 184.700 4.39000   1
   3  -3  -5 220.050 4.39000   1
   3   3  -5 223.010 4.49000   1
  -3  -3   5 229.740 4.41000   1
   3   3  -5 206.660 4.39000   1
  -3  -3   5 234.010 4.37000   1
  -4  -3  -2 11.5700 4.34000   1
   4  -3   2 15.6600 4.35000   1
   4  -3   2 14.3400 4.34000   1
  -4  -3  -2 11.8200 4.34000   1
   4  -3   2 11.1100 4.36000   1
   4   3   2 13.7100 4.35000   1
   4  -3   2 10.6600 4.36000   1
  -4   3  -2 11.6000 4.35000   1
   4   3   2 9.39000 4.35000   1
  -4  -3  -2 12.2600 4.34000   1
  -4  -3  -2 10.8300 4.35000   1
  -4  -3  -2 16.3300 4.35000   1
   4  -3   2 14.2400 4.34000   1
   4  -3   2 21.4800 4.36000   1
  -4   3  -2 20.7300 4.34000   1
  -6  -1  -2 1318.19 20.9100   1
  -6  -1  -2 1402.38 22.4000   1
  -6   1  -2 1363.61 22.0300   1
  -6  -1  -2 1347.77 21.9600   1
  -6   1  -2 1348.19 21.4000   1
   6  -1   2 1423.64 22.6000   1
   6   1   2 1422.13 22.6300   1
   6   1   2 1323.10 21.7600   1
  -6   1  -2 1364.37 21.7600   1
  -6   1  -2 1453.87 23.8000   1
  -6  -1  -2 1411.49 22.5200   1
   6  -1   2 1331.68 21.1600   1
  -6  -1  -2 1346.40 21.3600   1
   6  -1   2 1481.25 23.6400   1
  -6   1  -2 1405.33 22.4100   1
   6  -1   2 1412.34 22.4100   1
   6   1   2 1384.08 22.0800   1
   1  -4  -2 176.230 4.38000   1
  -1  -4   2 206.890 4.40000   1
   1  -4  -2 179.030 4.36000   1
  -1  -4   2 204.570 4.38000   1
  -1  -4   2 171.600 4.39000   1
  -1  -4   2 212.990 4.49000   1
  -1  -4   2 177.000 4.37000   1
   1  -4  -2 193.230 4.38000   1
  -1   4   2 191.630 4.44000   1
   1  -4  -2 168.810 4.36000   1
   1  -4  -2 189.580 4.37000   1
   1   4  -2 180.880 4.43000   1
  -1   4   2 201.300 4.46000   1
  -3  -2   7 134.830 4.36000   1
  -3   2   7 108.540 4.35000   1
  -3   2   7 117.730 4.41000   1
  -3  -2   7 126.590 4.36000   1
  -3   2   7 129.500 4.45000   1
  -3   2   7 113.650 4.36000   1
   3   2  -7 128.970 4.37000   1
   3  -2  -7 135.900 4.37000   1
  -3  -2   7 123.070 4.36000   1
   3  -2  -7 145.860 4.39000   1
  -3   2   7 115.680 4.37000   1
   3  -2  -7 110.220 4.36000   1
   3   2  -7 148.550 4.37000   1
   3   2  -7 116.840 4.42000   1
  -3  -2   7 138.980 4.57000   1
  -3   2   7 126.250 4.42000   1
   3  -2  -7 123.200 4.35000   1
  -5  -2   5 81.0100 4.36000   1
   5   2  -5 78.2400 4.40000   1
  -5  -2   5 72.9400 4.35000   1
  -5  -2   5 68.9600 4.35000   1
   5  -2  -5 61.2100 4.35000   1
  -5  -2   5 75.3200 4.38000   1
   5  -2  -5 84.4600 4.36000   1
  -5  -2   5 81.3900 4.35000   1
   5  -2  -5 98.9700 4.36000   1
  -5   2   5 72.9700 4.35000   1
   5  -2  -5 78.1000 4.40000   1
  -5  -2   5 75.9400 4.35000   1
   5  -2  -5 84.2600 4.36000   1
   5   2  -5 75.1500 4.35000   1
  -5   2   5 74.9500 4.44000   1
   4   0   6 445.200 7.23000   1
   4   0   6 415.010 6.61000   1
  -4   0  -6 461.070 7.37000   1
  -4   0  -6 424.520 6.76000   1
  -4   0  -6 449.740 7.29000   1
   4   0   6 443.870 7.20000   1
   4   0   6 460.420 7.33000   1
  -4   0  -6 439.160 7.13000   1
  -4   0  -6 431.790 6.88000   1
  -5  -2  -3 1718.07 27.3000   1
  -5  -2  -3 1791.29 28.5700   1
  -5   2  -3 1797.21 28.5300   1
   5  -2   3 1636.93 28.3800   1
  -5   2  -3 1725.68 27.8400   1
   5  -2   3 1676.87 26.7200   1
   5   2   3 1760.75 27.9300   1
  -5   2  -3 1694.24 27.8600   1
  -5  -2  -3 1736.50 28.7400   1
  -5   2  -3 1692.64 26.9700   1
  -5  -2  -3 1860.91 29.7300   1
  -5  -2  -3 1841.65 29.3400   1
   5  -2   3 1791.36 28.4200   1
  -5   2  -3 1685.66 27.0700   1
   4   3  -4 244.030 4.52000   1
   4  -3  -4 221.280 4.54000   1
   4  -3  -4 234.390 4.49000   1
   4  -3  -4 232.520 4.40000   1
  -4  -3   4 242.310 4.37000   1
   4   3  -4 213.420 4.57000   1
  -4  -3   4 228.120 4.38000   1
   4   3  -4 235.680 4.38000   1
   4  -3  -4 197.140 4.41000   1
  -4  -3   4 225.380 4.38000   1
   4  -3  -4 231.140 4.40000   1
   3   0   7 61.6800 4.35000   1
  -3   0  -7 57.6600 4.36000   1
   3   0   7 67.2200 4.36000   1
   3   0   7 64.3900 4.36000   1
  -3   0  -7 76.6000 4.36000   1
   3   0   7 63.3800 4.35000   1
   3   0   7 50.6100 4.37000   1
  -3   0  -7 56.8100 4.38000   1
  -3   0  -7 57.9200 4.35000   1
  -3   0  -7 68.0000 4.35000   1
   3   0   7 64.6900 4.36000   1
   1  -3  -6 174.350 4.38000   1
   1  -3  -6 180.650 4.38000   1
   1  -3  -6 178.350 4.37000   1
  -1   3   6 156.840 4.43000   1
  -1   3   6 158.780 4.44000   1
  -1   3   6 144.580 4.41000   1
   1  -3  -6 191.260 4.39000   1
  -1  -3   6 197.050 4.38000   1
  -1  -3   6 163.060 4.36000   1
  -1  -3   6 162.260 4.38000   1
  -1  -3   6 158.880 4.38000   1
  -1  -3   6 160.960 4.37000   1
   1   3  -6 165.620 4.36000   1
   1   3  -6 158.940 4.42000   1
   3  -1  -8 199.870 4.39000   1
   3   1  -8 175.010 4.37000   1
  -3  -1   8 208.860 4.38000   1
   3   1  -8 169.970 4.44000   1
  -3  -1   8 167.880 4.37000   1
  -3   1   8 161.390 4.41000   1
  -3  -1   8 178.960 4.46000   1
  -3   1   8 172.990 4.45000   1
  -3   1   8 192.470 4.42000   1
   3   1  -8 191.870 4.37000   1
  -3   1   8 167.970 4.36000   1
   3  -1  -8 186.500 4.37000   1
  -3  -1   8 178.900 4.37000   1
   3   1  -8 189.070 4.37000   1
  -3  -1   8 221.780 4.39000   1
  -3   1   8 195.930 4.40000   1
   3  -1  -8 191.450 4.38000   1
   3   1  -8 194.640 4.38000   1
  -3  -1   8 213.330 4.39000   1
  -2  -4   0 12.6800 4.34000   1
  -2  -4   0 12.3200 4.34000   1
   2  -4   0 11.9400 4.34000   1
  -2  -4   0 13.2000 4.34000   1
   2  -4   0 13.6200 4.34000   1
   2  -4   0 10.9600 4.34000   1
   2  -4   0 13.0700 4.35000   1
   2  -4   0 12.8300 4.34000   1
  -2  -4   0 12.1000 4.34000   1
  -2  -4   0 13.5900 4.34000   1
   2  -4   0 13.4000 4.34000   1
   2  -4   0 9.35000 4.34000   1
  -2   4   0 12.0800 4.35000   1
   2   4   0 13.1900 4.35000   1
  -2  -4   0 11.4400 4.34000   1
  -1  -4  -2 958.300 15.3900   1
  -1  -4  -2 879.100 13.9600   1
   1  -4   2 979.660 15.6300   1
  -1  -4  -2 932.750 14.8500   1
   1  -4   2 895.550 14.2200   1
  -1  -4  -2 998.970 15.8600   1
   1  -4   2 933.130 14.9400   1
   1  -4   2 899.560 14.3800   1
  -1  -4  -2 913.470 14.5000   1
   1  -4   2 855.960 13.6400   1
   1  -4   2 948.180 15.0500   1
  -1  -4  -2 980.140 15.6000   1
   1   4   2 850.800 13.6000   1
  -1   4  -2 956.010 15.5800   1
  -3   3  -4 318.620 5.22000   1
   3   3   4 301.770 4.92000   1
  -3  -3  -4 323.780 5.36000   1
  -3   3  -4 314.150 5.21000   1
  -3  -3  -4 303.100 4.92000   1
  -3  -3  -4 334.710 5.37000   1
  -3   3  -4 320.220 5.10000   1
  -3  -3  -4 339.530 5.42000   1
   3  -3   4 359.800 5.76000   1
   3  -3   4 311.070 4.97000   1
  -3   3  -4 358.310 5.72000   1
  -3  -3  -4 357.230 5.72000   1
  -3  -3  -4 351.050 5.79000   1
  -3  -3  -4 317.380 5.06000   1
  -6  -2   1 972.400 15.5200   1
  -6  -2   1 1037.83 16.4800   1
   6   2  -1 977.850 15.7900   1
  -6  -2   1 938.260 15.3000   1
   6   2  -1 887.660 14.1800   1
   6   2  -1 1039.45 16.5200   1
  -6   2   1 997.080 16.0100   1
   6  -2  -1 1029.99 16.5000   1
   6  -2  -1 924.470 14.6800   1
   6  -2  -1 975.760 15.5800   1
  -6   2   1 1007.15 16.7800   1
   2  -4  -1 759.710 12.0600   1
  -2  -4   1 781.790 12.4200   1
   2  -4  -1 769.220 12.2500   1
   2  -4  -1 736.710 12.2300   1
  -2   4   1 702.720 11.2800   1
   2   4  -1 765.940 12.3100   1
  -2  -4   1 742.100 11.8000   1
   2  -4  -1 764.710 12.1600   1
  -2  -4   1 752.180 11.9600   1
   2  -4  -1 744.200 11.8300   1
  -2  -4   1 749.640 11.9200   1
  -2  -3  -5 29.4700 4.35000   1
  -2  -3  -5 27.0400 4.35000   1
  -2  -3  -5 23.7900 4.35000   1
   2   3   5 32.7200 4.37000   1
   2   3   5 24.4300 4.35000   1
  -2  -3  -5 30.2900 4.35000   1
  -2  -3  -5 24.6900 4.34000   1
  -2  -3  -5 28.9900 4.35000   1
  -2  -3  -5 23.1200 4.34000   1
  -2   3  -5 26.2600 4.34000   1
  -2   3  -5 28.8200 4.35000   1
  -2   3  -5 28.4600 4.37000   1
  -2   3  -5 28.5400 4.34000   1
   2  -3   5 25.8200 4.34000   1
   2  -3   5 27.1500 4.34000   1
   2  -3   5 28.1500 4.34000   1
   2  -3   5 30.3100 4.35000   1
  -2   3  -5 26.6700 4.36000   1
  -1   1  -8 293.150 4.82000   1
  -1  -1  -8 260.710 4.41000   1
   1   1   8 299.690 4.80000   1
   1  -1   8 297.430 4.77000   1
   1  -1   8 306.810 4.90000   1
  -1  -1  -8 299.160 4.78000   1
   1   1   8 284.240 4.55000   1
   1  -1   8 305.300 4.87000   1
  -1   1  -8 277.880 4.44000   1
  -1   1  -8 290.540 4.74000   1
  -1   1  -8 251.950 4.38000   1
  -1  -1  -8 308.050 4.93000   1
   1   1   8 289.490 4.84000   1
   1  -1   8 268.500 4.54000   1
   1   1   8 293.610 4.86000   1
   1   1   8 276.740 4.44000   1
  -1  -1  -8 271.710 4.38000   1
  -1  -1  -8 281.960 4.71000   1
   1  -1   8 302.110 4.91000   1
   0  -3  -6 275.160 4.40000   1
   0   3   6 262.510 4.52000   1
   0   3   6 261.160 4.52000   1
   0  -3  -6 269.380 4.39000   1
   0  -3  -6 261.500 4.38000   1
   0  -3  -6 280.630 4.49000   1
   0  -3  -6 270.570 4.44000   1
   0  -3   6 257.330 4.38000   1
   0   3  -6 257.830 4.48000   1
   0  -3   6 261.040 4.39000   1
   0   3  -6 263.070 4.48000   1
   0   3  -6 292.150 4.69000   1
   0   3  -6 268.000 4.43000   1
   0  -3   6 277.390 4.43000   1
   0   3  -6 241.570 4.37000   1
  -6  -2   2 799.760 12.7100   1
  -6  -2   2 767.730 12.3300   1
  -6  -2   2 730.360 11.6600   1
   6   2  -2 775.960 12.3300   1
  -6  -2   2 795.160 12.6400   1
   6  -2  -2 857.710 13.6800   1
   6  -2  -2 776.150 12.3300   1
  -6   2   2 763.570 12.4200   1
   6  -2  -2 739.020 11.7800   1
   6  -2  -2 746.330 11.8800   1
  -6   2   2 751.150 12.0500   1
  -6   1   5 182.490 4.41000   1
   6   1  -5 195.610 4.49000   1
   6   1  -5 189.090 4.37000   1
   6  -1  -5 184.140 4.38000   1
  -6   1   5 197.120 4.42000   1
   6   1  -5 194.710 4.47000   1
  -6  -1   5 197.310 4.42000   1
   6  -1  -5 169.160 4.64000   1
  -6  -1   5 193.070 4.38000   1
  -6   1   5 201.600 4.38000   1
  -6  -1   5 180.060 4.37000   1
   6  -1  -5 183.990 4.37000   1
   6   1  -5 190.780 4.39000   1
  -6  -1   5 200.580 4.44000   1
   6   1  -5 191.850 4.39000   1
   5   0  -7 700.060 11.2100   1
  -5   0   7 620.010 10.0100   1
  -5   0   7 690.520 10.9900   1
   5   0  -7 707.430 11.2400   1
  -5   0   7 668.890 10.6600   1
   5   0  -7 751.330 11.9500   1
  -5   0   7 706.120 11.2200   1
   5   0  -7 606.780 9.65000   1
  -5   0   7 699.360 11.3200   1
   6  -2   0 370.170 5.91000   1
  -6  -2   0 399.890 6.39000   1
   6  -2   0 357.180 5.69000   1
  -6  -2   0 394.820 6.29000   1
   6   2   0 366.570 5.85000   1
   6  -2   0 377.400 6.01000   1
   6   2   0 365.620 5.97000   1
   6   2   0 357.300 5.86000   1
  -6  -2   0 368.640 5.90000   1
  -6   2   0 376.520 6.01000   1
   6   0   3 131.090 4.36000   1
   6   0   3 159.690 4.38000   1
  -6   0  -3 147.270 4.36000   1
   6   0   3 144.430 4.36000   1
   6   0   3 133.650 4.43000   1
  -6   0  -3 133.540 4.43000   1
  -6   0  -3 153.600 4.37000   1
  -6   0  -3 124.510 4.35000   1
  -2  -4  -1 78.5700 4.35000   1
  -2  -4  -1 83.6400 4.35000   1
  -2  -4  -1 81.4100 4.35000   1
  -2  -4  -1 84.5100 4.36000   1
   2  -4   1 79.5200 4.36000   1
   2  -4   1 104.680 4.40000   1
  -2   4  -1 85.0800 4.39000   1
   2  -4   1 86.5200 4.36000   1
   2  -4   1 83.7100 4.36000   1
  -2  -4  -1 84.8900 4.36000   1
   2  -4   1 87.2700 4.36000   1
  -2   3   6 208.800 4.46000   1
  -2   3   6 257.760 4.54000   1
   2  -3  -6 265.120 4.40000   1
  -2  -3   6 234.030 4.39000   1
   2   3  -6 249.170 4.41000   1
   2   3  -6 237.230 4.68000   1
  -2  -3   6 250.970 4.39000   1
  -2  -3   6 248.070 4.38000   1
   2   3  -6 266.040 4.38000   1
  -2  -3   6 247.910 4.38000   1
   2   3  -6 223.150 4.47000   1
  -3  -2  -6 204.430 4.37000   1
   3  -2   6 236.350 4.39000   1
  -3   2  -6 221.090 4.54000   1
  -3   2  -6 203.920 4.47000   1
   3  -2   6 215.420 4.41000   1
  -3   2  -6 212.790 4.38000   1
  -3  -2  -6 240.830 4.51000   1
  -3   2  -6 216.780 4.38000   1
   3   2   6 202.540 4.36000   1
   3   2   6 206.630 4.38000   1
   3  -2   6 236.410 4.38000   1
  -3   2  -6 222.720 4.37000   1
   3   2   6 237.090 4.39000   1
  -3  -2  -6 226.430 4.39000   1
   2  -4  -2 675.910 10.8100   1
   2  -4  -2 769.070 12.2200   1
   2  -4  -2 804.780 12.8400   1
  -2  -4   2 731.360 11.6300   1
  -2   4   2 723.800 11.6400   1
   2   4  -2 757.830 12.1500   1
  -2  -4   2 758.860 12.0600   1
   2  -4  -2 727.740 11.5600   1
  -2  -4   2 800.230 12.7200   1
  -2  -4   2 714.540 11.3700   1
   2  -4  -2 799.740 13.1100   1
   0  -4  -3 268.850 4.38000   1
   0  -4  -3 251.070 4.38000   1
   0  -4  -3 280.270 4.67000   1
   0  -4   3 265.540 4.39000   1
   0   4   3 269.790 4.50000   1
   0  -4  -3 249.470 4.45000   1
   0  -4   3 282.540 4.51000   1
   0   4   3 244.470 4.46000   1
   0   4  -3 242.720 4.48000   1
   0  -4  -3 277.590 4.49000   1
   0  -4   3 284.200 4.55000   1
   0  -4   3 259.970 4.39000   1
   0  -4  -3 271.410 4.44000   1
  -1  -4   3 53.9200 4.35000   1
   1  -4  -3 62.9100 4.35000   1
  -1  -4   3 70.8400 4.37000   1
  -1  -4   3 69.1000 4.35000   1
   1  -4  -3 57.9300 4.35000   1
   1  -4  -3 61.5600 4.35000   1
  -1  -4   3 60.6500 4.35000   1
  -1  -4   3 64.3000 4.36000   1
   1  -4  -3 64.1000 4.35000   1
   1   4  -3 62.0300 4.37000   1
  -1   4   3 50.8300 4.36000   1
   1   4  -3 56.8100 4.37000   1
   1  -4  -3 61.8900 4.35000   1
   4   2   5 618.160 9.98000   1
  -4   2  -5 656.400 10.5900   1
  -4   2  -5 609.670 9.79000   1
  -4  -2  -5 665.320 10.5900   1
  -4   2  -5 646.210 10.8000   1
   4   2   5 685.690 10.9500   1
  -4  -2  -5 630.330 10.3300   1
   4   2   5 565.720 9.14000   1
  -4   2  -5 630.540 10.2000   1
   4  -2   5 613.860 9.79000   1
  -4  -2  -5 582.310 9.48000   1
  -4   2  -5 603.320 9.60000   1
   4  -2   5 605.310 9.70000   1
  -4   2  -5 630.570 10.0400   1
   4  -2   5 658.270 10.4700   1
  -4  -2  -5 658.660 10.5000   1
   4   2   5 613.300 9.78000   1
   5   0   5 1.91000 4.34000   1
  -5   0  -5 1.71000 4.34000   1
   5   0   5 2.78000 4.34000   1
  -5   0  -5 1.46000 4.34000   1
   5   0   5 1.13000 4.35000   1
   5   0   5 2.75000 4.35000   1
  -5   0  -5 1.14000 4.34000   1
  -5   0  -5 2.21000 4.37000   1
   5   0   5 1.67000 4.35000   1
  -5   0  -5 1.92000 4.34000   1
  -5   0  -5 1.55000 4.34000   1
   6   2  -3 321.810 6.24000   1
   6   2  -3 290.710 4.78000   1
  -6  -2   3 280.550 4.66000   1
  -6   2   3 283.060 4.60000   1
  -6  -2   3 311.960 4.98000   1
   6  -2  -3 302.720 4.92000   1
   6  -2  -3 279.940 4.47000   1
  -6  -2   3 319.540 5.09000   1
   6   2  -3 292.260 4.68000   1
  -6  -2   3 292.600 4.66000   1
   6   2  -3 290.980 4.65000   1
   6  -2  -3 324.260 5.20000   1
   4  -1   6 291.700 4.84000   1
   4   1   6 295.340 4.88000   1
  -4   1  -6 279.960 4.47000   1
   4  -1   6 320.040 5.11000   1
  -4  -1  -6 275.430 4.40000   1
   4  -1   6 314.780 5.03000   1
   4   1   6 282.040 4.51000   1
  -4  -1  -6 306.780 4.90000   1
  -4   1  -6 310.070 4.96000   1
   4   1   6 305.290 4.88000   1
  -4   1  -6 297.500 4.75000   1
   4  -1   6 290.770 4.65000   1
   4  -1   6 322.630 5.16000   1
   4   1   6 290.300 4.66000   1
  -4  -1  -6 300.180 4.80000   1
  -4   1  -6 320.040 5.11000   1
  -4  -1  -6 311.590 4.99000   1
  -4   1  -6 296.650 4.83000   1
  -4  -1  -6 291.110 4.89000   1
  -4   1  -6 292.440 4.82000   1
  -4  -1  -6 299.420 4.88000   1
  -4   1  -6 291.270 4.79000   1
   4  -1   6 286.430 4.70000   1
   4   1   6 297.340 4.91000   1
  -4   0   8 597.620 9.69000   1
  -4   0   8 607.290 9.66000   1
   4   0  -8 589.320 9.40000   1
  -4   0   8 622.760 9.90000   1
  -4   0   8 670.830 10.7000   1
   4   0  -8 635.580 10.1100   1
   4   0  -8 607.980 9.68000   1
  -4   0   8 562.990 8.95000   1
  -4   0   8 586.240 11.5400   1
   4   0  -8 596.210 9.58000   1
  -5  -3   1 64.3500 4.39000   1
  -5  -3   1 53.0700 4.35000   1
  -5  -3   1 68.9100 4.36000   1
  -5  -3   1 68.2500 4.35000   1
  -5  -3   1 71.2200 4.36000   1
   5   3  -1 61.6700 4.38000   1
  -5   3   1 55.5800 4.38000   1
   5  -3  -1 68.2700 4.39000   1
   5  -3  -1 67.0500 4.36000   1
  -5   3   1 63.6500 4.35000   1
   5  -3  -1 81.0800 4.36000   1
   5  -3  -1 71.0200 4.36000   1
  -5   3   1 56.3400 4.35000   1
   5  -3  -1 66.6600 4.35000   1
  -5   3   1 55.4900 4.35000   1
   5  -3  -1 61.3000 4.35000   1
  -3   1  -7 515.810 8.44000   1
   3  -1   7 542.200 8.63000   1
   3   1   7 521.170 8.29000   1
   3   1   7 500.210 8.09000   1
   3   1   7 539.940 8.73000   1
  -3   1  -7 507.510 8.18000   1
  -3  -1  -7 580.150 9.24000   1
  -3   1  -7 553.210 8.87000   1
  -3  -1  -7 516.130 8.22000   1
   3   1   7 560.560 8.97000   1
  -3  -1  -7 506.840 8.49000   1
  -3   1  -7 521.740 8.57000   1
  -3   1  -7 523.240 8.60000   1
   3  -1   7 501.390 8.08000   1
   3   1   7 470.940 7.60000   1
  -3   1  -7 472.040 7.52000   1
   3  -1   7 499.200 7.95000   1
  -3  -1  -7 561.870 8.95000   1
  -3   1  -7 519.640 8.28000   1
   3   1   7 587.380 9.39000   1
  -3  -1  -7 486.810 7.74000   1
  -3   1  -7 488.720 7.79000   1
  -3  -1  -7 535.460 8.51000   1
   7   0  -1 372.300 5.94000   1
  -7   0   1 340.340 5.47000   1
  -7   0   1 353.170 5.63000   1
  -7   0   1 359.720 5.81000   1
   7   0  -1 374.180 5.98000   1
  -7   0   1 358.600 5.75000   1
   7   0  -1 341.680 5.50000   1
  -7   0   1 353.950 5.77000   1
   7   0  -1 334.030 5.51000   1
  -7   0   1 344.980 5.51000   1
   7   0  -2 87.0200 4.41000   1
  -7   0   2 103.090 4.51000   1
   7   0  -2 106.830 4.36000   1
   7   0  -2 116.510 4.36000   1
  -7   0   2 94.0800 4.35000   1
  -7   0   2 107.140 4.35000   1
  -7   0   2 96.7100 4.36000   1
   7   0  -2 101.100 4.40000   1
  -7   0   2 110.090 4.41000   1
   7   0  -2 107.350 4.36000   1
   7   0  -2 103.980 4.37000   1
  -4  -3  -3 261.710 4.56000   1
  -4  -3  -3 283.250 4.54000   1
  -4  -3  -3 269.240 4.41000   1
  -4  -3  -3 294.860 4.72000   1
  -4  -3  -3 303.500 4.85000   1
   4  -3   3 271.200 4.41000   1
   4  -3   3 318.910 5.12000   1
  -4  -3  -3 307.570 5.05000   1
   4  -3   3 272.100 4.38000   1
  -4   3  -3 306.270 4.92000   1
  -4   3  -3 302.730 4.83000   1
   4  -3   3 302.900 4.85000   1
   4   3   3 284.110 4.66000   1
   2   0   8 64.8800 4.36000   1
  -2   0  -8 37.8400 4.35000   1
   2   0   8 74.2700 4.36000   1
  -2   0  -8 61.2700 4.35000   1
   2   0   8 70.8200 4.35000   1
  -2   0  -8 58.3000 4.35000   1
   2   0   8 65.6400 4.35000   1
   2   0   8 59.3100 4.36000   1
   2   0   8 57.1500 4.38000   1
  -2   0  -8 53.5900 4.39000   1
   2   0   8 60.3400 4.38000   1
   5   3  -2 508.700 8.19000   1
   5   3  -2 479.170 7.62000   1
   5  -3  -2 544.830 8.67000   1
  -5   3   2 484.150 7.86000   1
   5   3  -2 511.210 8.36000   1
  -5   3   2 516.570 8.34000   1
   5  -3  -2 468.900 7.66000   1
  -5   3   2 514.710 8.19000   1
  -5  -3   2 534.060 8.49000   1
  -1  -3  -6 1.48000 4.34000   1
  -1  -3  -6 1.85000 4.34000   1
   1   3   6 1.00000 4.34000   1
  -1  -3  -6 3.28000 4.34000   1
  -1  -3  -6 1.06000 4.34000   1
  -1  -3  -6 1.78000 4.35000   1
   1  -3   6 1.44000 4.34000   1
   1  -3   6 1.04000 4.34000   1
   1  -3   6 1.56000 4.34000   1
   1  -3   6 0.92000 4.34000   1
   1  -3   6 1.14000 4.34000   1
  -1   3  -6 2.56000 4.35000   1
  -1   3  -6 1.62000 4.34000   1
  -1   3  -6 2.81000 4.34000   1
  -1   3  -6 1.15000 4.34000   1
  -5  -3   0 109.500 4.36000   1
  -5  -3   0 114.570 4.36000   1
  -5  -3   0 104.300 4.44000   1
   5   3   0 99.2100 4.40000   1
  -5  -3   0 108.350 4.36000   1
  -5  -3   0 124.110 4.37000   1
   5  -3   0 111.740 4.36000   1
   5  -3   0 99.6500 4.41000   1
  -5   3   0 124.610 4.43000   1
   5  -3   0 133.970 4.37000   1
  -5   3   0 121.040 4.36000   1
   5  -3   0 119.170 4.43000   1
   5  -3   0 107.900 4.36000   1
  -5   3   0 121.410 4.36000   1
  -5   3   0 127.820 4.36000   1
  -2   2  -7 462.170 7.35000   1
  -2  -2  -7 524.050 8.35000   1
   2   2   7 522.960 8.32000   1
  -2  -2  -7 535.670 8.59000   1
   2  -2   7 493.240 7.85000   1
   2  -2   7 541.180 8.63000   1
  -2   2  -7 500.280 7.97000   1
   2   2   7 466.010 7.42000   1
  -2  -2  -7 505.870 8.05000   1
   2  -2   7 505.170 8.04000   1
  -2   2  -7 493.960 7.87000   1
  -2  -2  -7 462.590 7.40000   1
  -2  -2  -7 497.150 7.92000   1
   2  -2   7 521.900 8.31000   1
  -2  -2  -7 480.790 7.94000   1
  -6   2  -1 547.180 8.72000   1
   6  -2   1 464.430 7.43000   1
   6   2   1 494.660 7.87000   1
   6  -2   1 456.940 7.29000   1
  -6  -2  -1 527.490 8.42000   1
  -6  -2  -1 546.780 8.70000   1
  -6   2  -1 479.490 7.62000   1
  -6   2  -1 550.470 8.76000   1
   6  -2   1 492.910 7.84000   1
  -6  -2  -1 539.100 8.60000   1
   6  -2   1 529.530 8.42000   1
   6   2   1 502.010 8.10000   1
   1   4   3 765.470 12.3900   1
  -1  -4  -3 727.830 11.5500   1
   1  -4   3 740.070 11.8000   1
  -1  -4  -3 833.170 13.4300   1
   1  -4   3 814.450 13.5700   1
  -1  -4  -3 774.370 12.3700   1
   1  -4   3 828.400 13.1600   1
  -1  -4  -3 753.550 12.1300   1
   1  -4   3 803.200 12.7700   1
  -1  -4  -3 723.130 11.5700   1
   1  -4   3 802.350 12.7400   1
  -1  -4  -3 843.310 13.4500   1
  -5   1   7 62.7400 4.37000   1
   5  -1  -7 80.9800 4.39000   1
  -5  -1   7 72.0100 4.37000   1
   5   1  -7 90.3400 4.37000   1
   5   1  -7 97.0800 4.36000   1
   5  -1  -7 92.2500 4.36000   1
   5  -1  -7 78.9200 4.35000   1
   5   1  -7 95.1000 4.36000   1
   5   1  -7 76.4400 4.35000   1
   5  -1  -7 83.8200 4.36000   1
  -5   1   7 89.5600 4.36000   1
  -5  -1   7 88.1100 4.35000   1
   5  -1  -7 89.3400 4.36000   1
  -5  -1   7 87.7100 4.36000   1
   5  -1  -7 98.8000 4.36000   1
   5   1  -7 79.8100 4.40000   1
  -5   1   7 96.8200 4.36000   1
  -5  -1   7 80.3800 4.35000   1
  -5  -1   7 87.9600 4.36000   1
  -2  -4  -2 534.400 8.53000   1
  -2  -4  -2 536.010 8.57000   1
   2  -4   2 544.540 8.74000   1
  -2  -4  -2 560.470 8.92000   1
   2  -4   2 512.900 8.20000   1
  -2  -4  -2 507.420 8.09000   1
   2   4   2 589.990 9.51000   1
  -2  -4  -2 506.640 8.11000   1
   6   0  -6 63.2100 4.36000   1
   6   0  -6 60.9900 4.35000   1
  -6   0   6 55.7600 4.35000   1
   6   0  -6 61.1000 4.35000   1
  -6   0   6 66.5300 4.35000   1
   6   0  -6 64.4900 4.35000   1
  -6   0   6 67.2400 4.43000   1
  -6   0   6 55.6100 4.40000   1
  -6   0   6 63.6900 4.35000   1
  -6   1  -3 98.2400 4.36000   1
  -6  -1  -3 108.910 4.36000   1
  -6  -1  -3 102.540 4.41000   1
  -6   1  -3 86.7500 4.40000   1
   6  -1   3 100.080 4.35000   1
  -6  -1  -3 98.1300 4.36000   1
   6   1   3 107.930 4.37000   1
  -6   1  -3 99.6300 4.39000   1
  -6   1  -3 104.990 4.36000   1
  -6  -1  -3 110.760 4.36000   1
   6   1   3 100.590 4.36000   1
   6   1   3 101.260 4.36000   1
   6  -1   3 94.5000 4.36000   1
  -7   0   0 230.740 4.37000   1
   7   0   0 262.990 4.40000   1
  -7   0   0 246.050 4.37000   1
   7   0   0 280.930 4.62000   1
  -1   0   9 4.57000 4.34000   1
   1   0  -9 4.75000 4.34000   1
  -1   0   9 4.75000 4.34000   1
  -1   0   9 5.55000 4.34000   1
   1   0  -9 4.35000 4.34000   1
   1   0  -9 4.91000 4.34000   1
  -1   0   9 4.17000 4.34000   1
   1   0  -9 4.99000 4.34000   1
  -1   2   8 53.3600 4.36000   1
   1  -2  -8 62.8400 4.35000   1
   1  -2  -8 60.8900 4.36000   1
  -1   2   8 58.5700 4.35000   1
   1  -2  -8 79.4300 4.36000   1
   1  -2  -8 61.3400 4.35000   1
  -1   2   8 60.2400 4.40000   1
  -1   2   8 55.3300 4.37000   1
   1  -2  -8 56.2100 4.35000   1
  -1  -2   8 54.4800 4.35000   1
  -1  -2   8 60.0300 4.35000   1
  -1  -2   8 66.2400 4.35000   1
   1   2  -8 57.5100 4.35000   1
   1   2  -8 61.9600 4.36000   1
  -1  -2   8 69.4100 4.36000   1
   1   2  -8 56.3900 4.35000   1
   1   2  -8 64.0900 4.35000   1
  -1  -2   8 59.4600 4.39000   1
  -1  -2   8 61.3200 4.35000   1
  -7   0   3 64.1500 4.36000   1
   7   0  -3 63.6700 4.35000   1
   7   0  -3 68.3300 4.36000   1
  -7   0   3 64.2600 4.36000   1
   7   0  -3 63.3200 4.35000   1
   7   0  -3 55.3400 4.35000   1
  -7   0   3 62.5300 4.35000   1
  -7   0   3 64.3400 4.35000   1
   7   0  -3 55.4100 4.38000   1
  -7   0   3 70.7600 4.39000   1
   7   0  -3 62.5200 4.38000   1
   2  -4  -3 450.050 7.16000   1
  -2  -4   3 475.550 7.58000   1
   2  -4  -3 432.700 7.12000   1
  -2  -4   3 493.110 7.87000   1
   2  -4  -3 512.390 8.16000   1
  -2  -4   3 516.110 8.22000   1
   4  -2  -7 283.950 4.55000   1
   4  -2  -7 284.140 4.69000   1
  -4  -2   7 262.560 4.39000   1
   4   2  -7 314.530 5.04000   1
   4  -2  -7 301.380 4.83000   1
   4  -2  -7 284.670 4.57000   1
  -4   2   7 296.620 4.76000   1
   4   2  -7 287.730 4.60000   1
  -4  -2   7 294.280 4.70000   1
   4   2  -7 294.030 4.73000   1
   4  -2  -7 304.860 4.88000   1
  -4   2   7 268.000 4.38000   1
   4  -3  -5 68.7300 4.36000   1
  -4   3   5 57.8200 4.35000   1
   4   3  -5 57.0900 4.35000   1
   4  -3  -5 64.2500 4.35000   1
  -4  -3   5 55.0200 4.35000   1
  -4  -3   5 65.3100 4.35000   1
   4  -3  -5 65.1900 4.35000   1
  -4  -3   5 60.1700 4.35000   1
  -4  -3   5 62.4100 4.37000   1
   4  -3  -5 67.5500 4.36000   1
  -4  -3   5 70.8700 4.35000   1
  -2   0   9 27.5100 4.34000   1
   2   0  -9 33.2200 4.36000   1
  -2   0   9 37.8400 4.35000   1
   2   0  -9 38.0000 4.35000   1
   2   0  -9 33.6800 4.35000   1
  -2   0   9 38.7400 4.35000   1
  -2   0   9 31.9500 4.35000   1
   2   0  -9 34.7200 4.35000   1
  -2   0   9 40.5900 4.35000   1
  -5   1  -5 309.690 4.96000   1
   5  -1   5 339.340 5.42000   1
  -5   1  -5 310.560 4.97000   1
  -5  -1  -5 338.660 5.41000   1
   5   1   5 326.300 5.23000   1
  -5   1  -5 306.070 4.90000   1
  -5  -1  -5 324.280 5.19000   1
  -5  -1  -5 338.820 5.44000   1
  -5  -1  -5 305.410 4.87000   1
   5  -1   5 320.360 5.27000   1
  -5   1  -5 319.030 5.29000   1
  -5   1  -5 309.460 4.95000   1
   5  -1   5 325.090 5.21000   1
  -5   1  -5 330.660 5.49000   1
  -5  -1  -5 309.400 5.10000   1
  -5  -1  -5 328.740 5.25000   1
   5  -1   5 318.530 5.23000   1
  -5   2   6 159.220 2.26000   1
   5  -2  -6 148.440 2.25000   1
  -5   2   6 156.020 2.26000   1
  -5   2   6 175.290 4.37000   1
  -5  -2   6 169.960 2.29000   1
   5  -2  -6 130.570 4.37000   1
   5   2  -6 161.430 4.37000   1
  -5  -2   6 154.100 4.36000   1
   5   2  -6 156.730 2.29000   1
   5  -2  -6 155.760 4.38000   1
  -5  -2   6 141.090 2.25000   1
  -5  -3   3 397.010 3.27000   1
   5  -3  -3 377.210 3.18000   1
  -5  -3   3 375.560 3.12000   1
   5  -3  -3 390.990 3.24000   1
   5   3  -3 379.180 3.13000   1
   5   3  -3 399.170 3.35000   1
  -5  -3   3 386.260 3.21000   1
   5  -3  -3 405.500 4.25000   1
  -5  -3   3 377.950 3.14000   1
  -5   3   3 396.990 3.25000   1
   5  -3  -3 369.440 3.15000   1
  -3  -3   6 186.390 2.28000   1
   3  -3  -6 185.620 2.29000   1
  -3   3   6 158.540 2.46000   1
   3  -3  -6 162.460 2.27000   1
  -3  -3   6 175.790 2.25000   1
   3   3  -6 181.840 2.26000   1
  -3  -3   6 176.530 2.26000   1
  -3  -3   6 169.570 2.26000   1
   3   3  -6 165.950 2.25000   1
   3   3  -6 189.440 2.30000   1
  -2   2   8 280.740 2.42000   1
   2  -2  -8 306.260 2.57000   1
  -2   2   8 292.390 2.68000   1
   2   2  -8 297.630 2.49000   1
  -2  -2   8 301.450 2.52000   1
  -2   2   8 308.300 2.56000   1
   2   2  -8 307.520 2.80000   1
  -2  -2   8 293.700 2.77000   1
   2  -2  -8 292.220 2.43000   1
   2   2  -8 307.350 2.55000   1
   6   2  -4 281.150 2.35000   1
   6   2  -4 287.370 2.41000   1
   6   2  -4 280.300 2.36000   1
  -6  -2   4 280.600 2.57000   1
  -6  -2   4 282.810 2.36000   1
   6  -2  -4 273.190 2.28000   1
  -6  -2   4 285.040 2.38000   1
  -6   2   4 276.600 2.34000   1
  -6  -2   4 276.400 2.31000   1
   4   1  -8 475.480 4.28000   1
  -4   1   8 451.660 3.90000   1
  -4  -1   8 479.230 4.56000   1
  -4  -1   8 464.520 3.85000   1
   4  -1  -8 483.170 3.99000   1
  -4   1   8 492.260 4.47000   1
   4   1  -8 488.160 4.05000   1
   4   1  -8 474.100 3.88000   1
  -4  -1   8 452.640 3.71000   1
   4   1  -8 482.710 3.96000   1
   4  -1  -8 482.530 3.97000   1
   3  -4  -1 101.200 2.25000   1
   3  -4  -1 98.1600 2.26000   1
  -3  -4   1 97.7600 2.25000   1
   3  -4  -1 82.3600 2.34000   1
   3   4  -1 96.8300 2.33000   1
  -3   4   1 88.2500 2.30000   1
  -3  -4   1 100.690 2.24000   1
   3  -4  -1 105.480 2.25000   1
  -3  -4   1 84.7000 2.22000   1
  -3  -4   1 102.300 2.27000   1
   3  -4  -1 109.090 2.23000   1
   0   2   8 35.8200 2.25000   1
   0  -2   8 40.4300 2.21000   1
   0  -2  -8 50.2100 2.23000   1
   0   2  -8 36.8400 2.21000   1
   0   2   8 41.6400 2.21000   1
   0   2  -8 42.1600 2.21000   1
   0  -2   8 50.6100 2.22000   1
   0  -2  -8 58.1800 2.23000   1
   0  -2   8 40.9600 2.22000   1
   0  -2  -8 44.1000 2.22000   1
   0  -2   8 50.1200 2.24000   1
   0   2   8 34.5100 2.21000   1
   0  -2  -8 44.5700 2.22000   1
   0  -2   8 40.6100 2.22000   1
   0  -2   8 46.2900 2.22000   1
   0   2  -8 40.9800 2.22000   1
   0  -2  -8 54.9000 2.23000   1
  -5  -3  -1 521.480 4.32000   1
  -5  -3  -1 522.400 4.31000   1
  -5  -3  -1 561.390 4.79000   1
  -5  -3  -1 533.470 4.68000   1
  -5   3  -1 516.980 4.28000   1
  -5   3  -1 512.500 4.19000   1
  -3  -4   0 15.9400 2.22000   1
   3  -4   0 16.5000 2.21000   1
  -3  -4   0 14.3300 2.24000   1
   3  -4   0 16.3800 2.21000   1
   3  -4   0 11.1200 2.21000   1
   3  -4   0 13.6500 2.21000   1
  -3  -4   0 13.4100 2.20000   1
  -3  -4   0 12.8300 2.21000   1
   3  -4   0 13.9100 2.20000   1
  -3  -4   0 10.1600 2.20000   1
   3   4   0 10.9000 2.21000   1
   3  -4   0 14.0200 2.21000   1
   3  -4   0 14.4000 2.21000   1
   7  -1  -1 383.070 3.18000   1
   7   1  -1 365.330 3.09000   1
  -7  -1   1 360.720 2.96000   1
   7  -1  -1 362.160 2.99000   1
   7  -1  -1 383.760 3.20000   1
  -7  -1   1 373.560 3.08000   1
  -7   1   1 359.040 2.95000   1
   7  -1  -1 375.430 3.11000   1
   7   1  -1 388.150 3.23000   1
  -7  -1   2 486.810 3.98000   1
  -7   1   2 525.880 4.30000   1
   7  -1  -2 538.000 4.59000   1
   7   1  -2 510.260 4.45000   1
  -7   1   2 500.080 4.29000   1
   7   1  -2 541.190 4.46000   1
  -7   1   2 526.090 4.73000   1
   7  -1  -2 493.970 4.11000   1
   7  -1  -2 496.590 4.05000   1
  -7  -1   2 505.600 4.17000   1
   7   1  -2 532.300 4.36000   1
   7  -1  -2 530.000 4.35000   1
  -7   1   2 491.570 4.02000   1
   0   0  -9 465.160 3.83000   1
   0   0   9 457.780 3.79000   1
   0   0   9 479.990 3.96000   1
   0   0   9 473.830 3.90000   1
   0   0   9 472.880 3.89000   1
   0   0  -9 463.190 3.85000   1
  -5   2  -4 476.050 3.92000   1
   5  -2   4 501.210 4.14000   1
  -5   2  -4 474.950 3.90000   1
  -5   2  -4 498.310 4.58000   1
   5   2   4 486.600 4.10000   1
   5  -2   4 502.480 4.39000   1
  -5  -2  -4 483.580 3.96000   1
  -5   2  -4 490.610 5.06000   1
  -5  -2  -4 465.150 4.06000   1
  -2  -1  -8 827.590 6.75000   1
   2  -1   8 805.630 6.56000   1
   2  -1   8 848.950 7.32000   1
   2  -1   8 852.030 6.94000   1
   2   1   8 810.040 6.60000   1
   2  -1   8 836.500 6.82000   1
  -2   1  -8 860.940 7.01000   1
  -2   1  -8 789.340 6.97000   1
   2  -1   8 874.650 7.14000   1
  -2   1  -8 795.760 6.49000   1
   2  -1   8 794.650 6.55000   1
  -2   1  -8 837.900 6.81000   1
  -2  -1  -8 824.440 6.78000   1
  -1  -4   4 73.7700 2.24000   1
  -1  -4   4 81.0000 2.24000   1
   1  -4  -4 65.8500 2.23000   1
   1  -4  -4 70.1400 2.23000   1
  -1  -4   4 64.5400 2.22000   1
   1  -4  -4 76.3100 2.24000   1
   1   4  -4 59.9500 2.21000   1
   1   4  -4 65.7900 2.29000   1
  -1  -4   4 75.5100 2.28000   1
  -1  -4   4 69.1100 2.23000   1
   3   4  -2 191.870 2.44000   1
  -3  -4   2 204.890 2.28000   1
  -3  -4   2 198.760 2.28000   1
  -3  -4   2 203.410 2.25000   1
   3  -4  -2 199.760 2.31000   1
  -3  -4   2 207.960 2.27000   1
   3  -4  -2 190.260 2.25000   1
   0  -4  -4 6.93000 2.20000   1
   0  -4  -4 6.76000 2.20000   1
   0  -4   4 12.5300 2.21000   1
   0  -4   4 9.68000 2.21000   1
   0  -4   4 9.89000 2.21000   1
   0  -4   4 9.56000 2.28000   1
   0  -4  -4 8.38000 2.20000   1
   0  -4  -4 8.21000 2.20000   1
   0  -4   4 8.71000 2.20000   1
   0  -4  -4 7.36000 2.20000   1
  -6  -1   6 68.1500 2.29000   1
   6  -1  -6 74.1900 2.23000   1
  -6   1   6 56.3400 2.23000   1
   6   1  -6 63.4700 2.23000   1
   6  -1  -6 61.6500 2.22000   1
  -6  -1   6 59.4900 2.22000   1
   6   1  -6 73.9600 2.24000   1
  -6   1   6 63.9100 2.23000   1
   6  -1  -6 49.1600 2.31000   1
   6   1  -6 57.0800 2.27000   1
   6  -1  -6 64.9500 2.24000   1
   6   1  -6 66.3700 2.23000   1
   6   1  -6 65.1400 2.24000   1
  -6   1   6 63.3000 2.23000   1
   7   0   1 312.530 2.60000   1
  -7   0  -1 288.300 2.63000   1
  -7   0  -1 293.500 2.44000   1
  -7   0   4 310.590 2.75000   1
  -7   1   0 757.620 6.46000   1
  -7  -1   0 766.860 6.25000   1
  -7   1   0 841.600 6.84000   1
   7  -1   0 815.470 6.65000   1
   7   1   0 792.860 6.46000   1
   1  -1  -9 317.480 2.65000   1
  -1  -1   9 290.200 2.44000   1
   1  -1  -9 307.940 2.56000   1
  -1  -1   9 313.170 2.71000   1
   1  -1  -9 288.230 2.39000   1
  -1   1   9 297.720 2.51000   1
   1   1  -9 306.190 2.53000   1
  -1  -1   9 297.160 2.46000   1
  -7   1   3 256.810 2.41000   1
   7  -1  -3 230.650 2.28000   1
  -7   1   3 235.030 2.28000   1
  -7   1   3 239.190 2.47000   1
   7   1  -3 255.190 2.64000   1
  -7  -1   3 231.020 2.27000   1
  -7   1   3 227.280 2.26000   1
   7  -1  -3 245.020 2.31000   1
   7  -1  -3 241.410 2.32000   1
  -7   1   3 254.620 2.29000   1
   7   1  -3 251.240 2.31000   1
  -3  -4  -1 86.4500 2.23000   1
   3  -4   1 90.5900 2.24000   1
   3  -4   1 92.7800 2.23000   1
  -3  -4  -1 85.5100 2.25000   1
   3  -4   1 94.9600 2.25000   1
  -3  -4  -1 86.0500 2.22000   1
   3  -4   1 93.6100 2.24000   1
   3  -4   1 88.5200 2.26000   1
  -3  -4  -1 88.2100 2.23000   1
  -3   3  -5 136.550 2.27000   1
  -3  -3  -5 139.670 2.26000   1
  -3   3  -5 120.630 2.24000   1
  -3  -3  -5 130.240 2.29000   1
  -3   3  -5 133.240 2.25000   1
  -3  -3  -5 123.850 2.38000   1
   3  -3   5 134.260 2.29000   1
   3   3   5 122.230 2.37000   1
   3  -3   5 116.570 2.23000   1
  -3  -3  -5 143.230 2.26000   1
   3  -3   5 134.510 2.26000   1
  -3  -3  -5 125.050 2.25000   1
   3  -3   5 124.010 2.25000   1
  -6  -2  -2 400.370 3.30000   1
  -6  -2  -2 417.740 3.51000   1
  -6   2  -2 412.340 4.53000   1
   6  -2   2 391.640 3.23000   1
  -6   2  -2 407.600 3.37000   1
   6  -2   2 406.530 3.36000   1
   6  -2   2 401.470 3.38000   1
  -6   2  -2 400.900 3.33000   1
  -6   2  -2 409.540 3.36000   1
  -2   1   9 573.230 4.68000   1
   2  -1  -9 624.050 5.13000   1
   2   1  -9 607.100 5.00000   1
   2   1  -9 600.810 4.90000   1
   2  -1  -9 597.340 4.90000   1
  -2  -1   9 574.760 4.72000   1
  -2  -1   9 595.670 5.07000   1
   2  -1  -9 616.470 5.51000   1
   2  -1  -9 630.650 5.19000   1
   2   1  -9 605.550 5.03000   1
  -2   1   9 596.200 4.95000   1
  -2  -1   9 628.990 5.41000   1
  -2  -1   9 577.020 4.70000   1
  -3   0   9 40.1800 2.22000   1
  -3   0   9 43.0500 2.23000   1
   3   0  -9 40.8900 2.26000   1
  -3   0   9 40.0900 2.21000   1
   3   0  -9 43.6200 2.22000   1
  -3   0   9 41.3800 2.22000   1
   3   0  -9 42.2300 2.22000   1
  -3   0   9 43.0000 2.22000   1
   3   0  -9 37.7100 2.21000   1
   3   0  -9 35.5100 2.21000   1
  -3   0   9 44.6900 2.22000   1
  -6   0  -4 57.3000 2.22000   1
   6   0   4 60.9600 2.24000   1
   6   0   4 54.6100 2.22000   1
  -6   0  -4 56.4600 2.22000   1
  -6   0  -4 69.4800 2.23000   1
   6   0   4 66.7900 2.23000   1
   6   0   4 69.6200 2.24000   1
   2  -4   3 451.420 3.71000   1
   2   4   3 452.510 4.00000   1
   2  -4   3 454.400 4.09000   1
  -2  -4  -3 421.650 3.52000   1
   2  -4   3 431.240 3.59000   1
  -2  -4  -3 430.870 3.61000   1
  -2  -4  -3 455.630 3.75000   1
  -2   4  -3 421.850 3.46000   1
  -2  -3  -6 217.380 2.29000   1
   2  -3   6 207.240 2.26000   1
  -2  -3  -6 229.100 2.30000   1
  -2   3  -6 225.600 2.29000   1
  -2  -3  -6 221.080 2.29000   1
  -2   3  -6 224.960 2.28000   1
  -2  -3  -6 225.500 2.28000   1
  -2  -3  -6 231.280 2.28000   1
   2  -3   6 215.220 2.29000   1
  -2   3  -6 216.780 2.30000   1
  -2  -3  -6 212.610 2.26000   1
  -3  -2   8 772.930 6.29000   1
   3   2  -8 766.520 6.25000   1
  -3  -2   8 817.450 6.64000   1
   3  -2  -8 765.940 6.23000   1
   3   2  -8 807.660 6.57000   1
   3  -2  -8 824.540 6.74000   1
  -3  -2   8 755.770 6.22000   1
   3  -2  -8 806.370 6.64000   1
   3   2  -8 757.110 6.21000   1
  -1  -3   7 215.650 2.27000   1
   1   3  -7 193.600 2.26000   1
   1  -3  -7 194.720 2.31000   1
  -1  -3   7 216.870 2.32000   1
  -5  -3   4 255.090 2.29000   1
   5   3  -4 276.050 2.48000   1
   5   3  -4 271.000 2.29000   1
   5  -3  -4 277.160 2.33000   1
  -5   3   4 279.910 2.33000   1
   5   3  -4 271.190 2.32000   1
   0   1  -9 321.550 2.69000   1
   0   1  -9 306.040 2.56000   1
   0  -1  -9 310.340 2.58000   1
   0   1   9 314.530 2.65000   1
   0   1   9 330.860 2.85000   1
   0  -1   9 326.920 2.71000   1
   0   1   9 322.450 2.93000   1
   0   1  -9 303.830 2.50000   1
   0  -1   9 317.000 2.62000   1
   0   1   9 322.700 2.66000   1
  -2  -4   4 155.910 2.28000   1
   2  -4  -4 164.620 2.27000   1
  -2  -4   4 144.100 2.26000   1
   2  -4  -4 145.130 2.24000   1
   2  -4  -4 150.050 2.26000   1
  -1  -2  -8 9.97000 2.21000   1
   1   2   8 8.15000 2.23000   1
   1   2   8 11.8700 2.21000   1
   1  -2   8 11.1900 2.21000   1
  -1   2  -8 11.2300 2.21000   1
  -1  -2  -8 8.86000 2.20000   1
  -1   2  -8 11.5000 2.21000   1
  -1  -2  -8 25.3700 2.22000   1
   1  -2   8 9.44000 2.21000   1
   1   2   8 10.2300 2.20000   1
  -1  -2  -8 10.0300 2.21000   1
   1  -2   8 11.1900 2.21000   1
  -1   2  -8 10.7500 2.21000   1
   1  -2   8 13.0900 2.20000   1
  -1   2  -8 10.6200 2.20000   1
  -1  -4  -4 533.290 4.43000   1
   1  -4   4 525.720 4.32000   1
  -1   4  -4 486.680 4.49000   1
  -1  -4  -4 490.120 4.25000   1
  -1  -4  -4 510.640 4.23000   1
  -5   3  -2 546.630 4.50000   1
   5  -3   2 531.580 4.41000   1
  -5  -3  -2 544.450 4.79000   1
  -5  -3  -2 533.610 4.50000   1
  -5   3  -2 501.790 4.11000   1
  -5   3  -2 498.680 4.12000   1
  -5  -3  -2 523.180 4.38000   1
   4  -3   4 233.320 2.26000   1
   4   3   4 238.390 2.34000   1
   4  -3   4 239.990 2.31000   1
  -4  -3  -4 255.180 2.29000   1
   4  -3   4 260.950 2.32000   1
   0  -3   7 302.130 2.51000   1
   0   3  -7 283.820 2.34000   1
   0  -3   7 316.210 2.67000   1
   0  -3  -7 287.460 2.48000   1
   0   3  -7 293.350 2.48000   1
   0  -3  -7 291.460 2.46000   1
   0   3  -7 297.590 2.71000   1
  -1   0  -9 1182.22 9.56000   1
   1   0   9 1215.00 9.86000   1
  -6   2   5 207.180 2.46000   1
  -6   2   5 200.850 2.29000   1
  -6  -2   5 205.530 2.26000   1
  -6  -2   5 202.430 2.36000   1
   6  -2  -5 196.540 2.27000   1
  -6   2   5 184.040 2.36000   1
   6   2  -5 214.010 2.29000   1
  -2  -3   7 220.920 2.26000   1
   2   3  -7 230.030 2.28000   1
  -2  -3   7 232.420 2.29000   1
   7  -1   1 615.320 5.05000   1
   7   1   1 633.220 5.20000   1
  -7   1  -1 661.170 5.40000   1
   7  -1   1 682.470 5.59000   1
  -7   1   4 405.650 3.40000   1
  -7  -1   4 383.160 3.16000   1
   7  -1  -4 392.260 3.29000   1
   7  -1  -4 384.160 3.16000   1
   7   1  -4 413.860 3.42000   1
  -7   1   4 411.830 4.03000   1
   7   1  -4 411.070 3.42000   1
   7   1  -4 402.550 3.34000   1
   7   1  -4 420.190 5.22000   1
   5   0  -8 258.400 2.28000   1
  -5   0   8 262.110 2.30000   1
  -5   0   8 235.070 2.39000   1
   5   0  -8 255.670 2.31000   1
  -5   0   8 255.590 2.31000   1
   3  -4   2 82.1000 2.24000   1
  -3  -4  -2 92.4900 2.25000   1
  -3  -4  -2 87.5700 2.24000   1
   3  -4   2 83.5900 2.25000   1
   3  -4   2 101.080 2.25000   1
  -3  -4  -2 79.7300 2.23000   1
   3  -4   2 87.1900 2.24000   1
  -3  -4  -2 86.8100 2.24000   1
  -3   4  -2 74.0400 2.22000   1
   3  -1  -9 373.530 3.09000   1
  -3   1   9 376.710 3.13000   1
   3   1  -9 382.600 3.15000   1
   3  -1  -9 347.280 3.06000   1
  -3  -1   9 380.970 3.16000   1
  -3  -1   9 386.780 3.21000   1
  -3  -1   9 361.790 3.16000   1
   3   1  -9 372.550 3.08000   1
  -6  -1  -4 112.100 2.24000   1
   6   1   4 114.220 2.25000   1
  -6   1  -4 100.560 2.24000   1
   6  -1   4 119.470 2.25000   1
   6   1   4 103.460 2.26000   1
   6   1   4 102.980 2.23000   1
  -6   1  -4 102.660 2.24000   1
  -6   1  -4 107.470 2.26000   1
  -4   2  -6 97.0500 2.24000   1
   4  -2   6 97.9700 2.23000   1
   4   2   6 100.200 2.24000   1
   4  -2   6 101.380 2.25000   1
  -4  -2  -6 98.7100 2.24000   1
  -4   2  -6 100.020 2.25000   1
   4   2   6 102.750 2.24000   1
  -4   2  -6 107.790 2.25000   1
  -4  -2  -6 99.4400 2.36000   1
  -4   2  -6 103.250 2.23000   1
  -4  -2  -6 107.170 2.27000   1
  -4   2  -6 106.020 2.25000   1
   4   2   6 116.540 2.26000   1
   4  -2   6 108.510 2.25000   1
  -4  -2  -6 90.9800 2.26000   1
   3   0   8 6.34000 2.21000   1
   3   0   8 6.93000 2.21000   1
  -3   0  -8 9.71000 2.22000   1
   3   0   8 7.66000 2.22000   1
  -3   0  -8 7.88000 2.20000   1
   3   0   8 10.1900 2.21000   1
   3   0   8 7.17000 2.21000   1
  -3   0  -8 6.86000 2.20000   1
   3   0   8 6.24000 2.21000   1
  -7   0  -2 194.900 2.27000   1
   7   0   2 200.520 2.26000   1
  -7   0  -2 197.140 2.26000   1
   7   0   2 201.670 2.28000   1
   4  -3  -6 859.010 7.06000   1
  -4  -3   6 824.460 6.72000   1
  -4  -3   6 880.500 7.16000   1
   4  -3  -6 901.260 8.85000   1
   4   3  -6 903.900 7.52000   1
  -4  -3   6 858.670 7.02000   1
   4  -3  -6 877.240 7.18000   1
  -4   3   6 849.990 7.08000   1
  -7   0   5 154.380 2.28000   1
   7   0  -5 144.100 2.27000   1
  -7   0   5 137.060 2.26000   1
   7   0  -5 157.100 2.26000   1
   7   0  -5 162.240 2.30000   1
   7   0  -5 141.260 2.27000   1
   7   0  -5 146.700 2.26000   1
   5   0   6 801.690 6.54000   1
   5   0   6 811.470 6.62000   1
  -5   0  -6 766.880 6.29000   1
  -5   0  -6 798.140 6.51000   1
  -5   0  -6 802.310 6.51000   1
   5   0   6 831.560 6.79000   1
  -3   2  -7 692.010 5.66000   1
   3   2   7 644.860 5.28000   1
  -3  -2  -7 676.120 5.53000   1
  -3  -2  -7 699.500 5.73000   1
   3  -2   7 669.460 5.46000   1
   3   2   7 634.060 5.17000   1
  -3   2  -7 666.150 5.74000   1
   3  -2   7 634.050 5.30000   1
  -3  -2  -7 633.400 5.16000   1
   3  -2   7 695.130 5.68000   1
  -3  -2  -7 705.440 5.79000   1
  -3   2  -7 640.960 5.24000   1
   6   0  -7 504.150 4.15000   1
  -1  -1  -9 84.0500 2.24000   1
  -1   1  -9 76.1600 2.23000   1
   1  -1   9 74.2800 2.23000   1
   1  -1   9 72.3800 2.22000   1
  -1  -1  -9 68.2400 2.22000   1
   1  -1   9 71.0000 2.23000   1
  -1  -1  -9 64.9400 2.22000   1
  -1  -1  -9 80.0500 2.24000   1
   1  -1   9 72.8900 2.23000   1
   1   1   9 68.7300 2.23000   1
   1  -1   9 72.0100 2.24000   1
   1   1   9 82.7300 2.24000   1
  -1   1  -9 71.3000 2.24000   1
   1  -1   9 77.8400 2.26000   1
  -1   1  -9 69.2900 2.22000   1
  -1   1  -9 76.7900 2.23000   1
   1   1   9 74.4100 2.24000   1
  -4   1  -7 539.320 4.41000   1
   4   1   7 535.330 4.60000   1
  -4  -1  -7 515.350 4.22000   1
   4   1   7 538.010 4.43000   1
  -4   1  -7 534.660 4.42000   1
  -4   1  -7 507.300 4.14000   1
   4   1   7 551.650 4.62000   1
  -4  -1  -7 519.840 4.42000   1
   4  -1   7 537.010 4.42000   1
   4   1   7 502.710 4.11000   1
   4  -1   7 540.890 4.44000   1
  -1  -4   5 136.910 2.26000   1
   1   4  -5 113.380 2.23000   1
  -1  -4   5 119.470 2.25000   1
   1  -4  -5 114.580 2.23000   1
  -1  -4   5 119.360 2.28000   1
   1  -4  -5 121.790 2.25000   1
  -1  -4   5 111.820 2.24000   1
   1  -4  -5 119.920 2.25000   1
   1  -4  -5 133.770 2.24000   1
  -1  -3  -7 26.4500 2.22000   1
  -1   3  -7 30.6800 2.22000   1
  -1  -3  -7 31.1000 2.21000   1
   1  -3   7 28.1400 2.21000   1
  -1   3  -7 29.8500 2.22000   1
   1  -3   7 30.8000 2.22000   1
  -1  -3  -7 30.1000 2.22000   1
  -1  -3  -7 29.6300 2.21000   1
  -1  -3  -7 32.9600 2.22000   1
   1  -3   7 32.9300 2.22000   1
  -1   3  -7 35.4600 2.22000   1
   1  -3   7 23.9300 2.21000   1
  -5   2   7 624.680 5.11000   1
  -5  -2   7 636.530 5.27000   1
  -5   2   7 634.260 5.19000   1
   5  -2  -7 673.360 5.54000   1
  -5   2   7 645.660 5.27000   1
   5   2  -7 631.730 5.17000   1
   5  -2  -7 611.200 5.04000   1
  -5  -2   7 641.310 5.23000   1
   5   2  -7 665.170 5.45000   1
   5  -2  -7 667.390 5.47000   1
   5  -2  -7 643.280 5.44000   1
   6   2   3 1572.55 23.5100   1
   6  -2   3 1693.19 25.4800   1
  -6   2  -3 1587.49 24.3900   1
  -6   2  -3 1521.40 12.3900   1
  -6   2  -3 1557.94 23.3000   1
  -6   2  -3 1538.90 23.0100   1
  -6  -2  -3 1584.63 23.7000   1
  -6  -2  -3 1702.13 25.8900   1
   6   2   3 1564.62 23.7800   1
  -6  -2  -3 1502.92 12.1600   1
  -6  -2  -3 1500.79 12.5400   1
   6  -2   3 1526.41 12.5700   1
   5   1  -8 91.5200 2.23000   1
   5   1  -8 100.130 2.25000   1
   5  -1  -8 107.180 2.26000   1
  -5  -1   8 96.5900 2.24000   1
   5  -1  -8 89.1200 2.23000   1
   5  -1  -8 93.1700 2.25000   1
  -5  -1   8 104.070 2.24000   1
  -5   1   8 93.4600 2.24000   1
   5  -1  -8 91.7700 2.24000   1
  -5  -1   8 104.570 2.25000   1
   5   1  -8 98.3900 2.25000   1
  -5   1   8 96.1400 2.24000   1
   0  -4   5 432.170 3.60000   1
   0   4  -5 476.710 4.17000   1
   0  -4   5 455.500 3.75000   1
   0  -4  -5 459.510 3.79000   1
   0  -4  -5 444.740 4.38000   1
   0  -4  -5 451.220 3.77000   1
   0  -4  -5 464.430 3.87000   1
  -4  -4   1 165.400 2.29000   1
   4  -4  -1 165.980 2.44000   1
  -4  -4   1 169.700 2.26000   1
  -4  -4   1 167.990 2.29000   1
  -4  -4   1 171.350 2.28000   1
   4  -4  -1 182.550 2.30000   1
   4   0  -9 71.6600 2.23000   1
  -4   0   9 82.6900 2.26000   1
   4   0  -9 61.0600 2.22000   1
  -4   0   9 67.4600 2.23000   1
  -4   0   9 66.1500 2.22000   1
  -4   0   9 75.7800 2.25000   1
   4   0  -9 68.8300 2.23000   1
  -4   0   9 79.8100 2.24000   1
  -3  -4   4 231.550 2.29000   1
   3   4  -4 234.800 2.34000   1
   3  -4  -4 223.360 2.30000   1
  -3  -4   4 247.640 2.28000   1
  -3  -4   4 227.530 2.32000   1
   3  -4  -4 238.960 2.31000   1
   3   3  -7 495.730 4.08000   1
   3  -3  -7 473.280 3.90000   1
  -3  -3   7 494.150 4.16000   1
  -3  -3   7 453.220 3.71000   1
   3   3  -7 493.410 4.06000   1
   3  -3  -7 492.840 4.08000   1
  -3  -3   7 455.870 3.73000   1
   3  -3  -7 497.270 4.10000   1
  -3   3   7 496.430 4.06000   1
  -3  -3   7 453.740 3.74000   1
  -5  -3   5 614.930 5.01000   1
  -5  -3   5 607.190 5.08000   1
  -5  -3   5 584.910 4.79000   1
   5   3  -5 634.900 5.21000   1
   5  -3  -5 597.530 4.89000   1
  -5  -3   5 643.470 5.29000   1
  -5  -3   5 616.530 5.08000   1
   5  -3  -5 612.650 5.64000   1
  -4   4   0 183.160 2.26000   1
  -4  -4   0 207.020 2.27000   1
  -4  -4   0 208.410 2.30000   1
   4  -4   0 197.760 2.29000   1
  -4  -4   0 188.040 2.28000   1
   4  -4   0 203.410 2.53000   1
  -4  -4   0 192.500 2.28000   1
   2  -4   4 319.540 2.85000   1
   2  -4   4 335.120 2.78000   1
   2  -4   4 343.750 3.39000   1
   2  -4   4 349.830 2.95000   1
  -2  -4  -4 337.560 2.84000   1
  -2   4  -4 324.000 2.74000   1
  -2   4  -4 341.720 2.83000   1
   2  -4   4 320.350 2.66000   1
  -5  -2  -5 911.500 7.49000   1
  -5   2  -5 889.040 7.25000   1
  -5  -2  -5 921.270 7.93000   1
  -5   2  -5 933.860 8.01000   1
   5  -2   5 889.180 7.25000   1
  -5   2  -5 866.220 7.07000   1
  -5  -2  -5 921.420 7.52000   1
  -4  -4   2 857.480 7.09000   1
  -4  -4   2 831.830 6.80000   1
   4  -4  -2 886.710 7.26000   1
  -4  -4   2 816.960 6.85000   1
  -4  -4   2 852.220 7.02000   1
   4  -4  -2 862.390 7.43000   1
   4  -4  -2 812.240 6.66000   1
   4  -4  -2 842.920 6.98000   1
   4  -2  -8 222.370 2.27000   1
   4   2  -8 239.090 2.32000   1
  -4  -2   8 218.720 2.28000   1
   4   2  -8 228.770 2.27000   1
  -4   2   8 237.210 2.29000   1
   4   2  -8 228.580 2.28000   1
   4  -2  -8 226.140 2.30000   1
   4   2  -8 223.350 2.29000   1
   4  -2  -8 241.050 2.32000   1
   3  -1   8 129.020 2.26000   1
   3  -1   8 144.070 2.26000   1
  -3   1  -8 133.450 2.26000   1
  -3  -1  -8 140.120 2.26000   1
   3   1   8 140.520 2.28000   1
  -3  -1  -8 155.190 2.27000   1
  -3   1  -8 129.040 2.23000   1
   3  -1   8 141.900 2.26000   1
   3   1   8 138.210 2.25000   1
  -3  -1  -8 148.860 2.28000   1
  -3  -1  -8 137.950 2.27000   1
  -3   1  -8 152.090 2.26000   1
  -3   1  -8 136.990 2.25000   1
   3   1   8 144.500 2.26000   1
  -3   1  -8 146.530 2.27000   1
  -3  -1  -8 136.160 2.25000   1
  -7   1  -2 1523.89 12.4000   1
   7  -1   2 1488.99 12.0700   1
  -7  -1  -2 1600.46 23.9500   1
  -7   1  -2 1502.73 12.2400   1
  -7   1  -2 1676.25 25.7000   1
   7   1   2 1500.91 12.2100   1
   7  -1   2 1507.04 12.1900   1
  -7  -1  -2 1500.82 12.3300   1
  -7  -1  -2 1494.20 12.5600   1
   7   1   2 1505.79 12.3500   1
  -5   3  -3 729.730 5.99000   1
  -5  -3  -3 726.090 5.97000   1
  -5  -3  -3 759.900 7.00000   1
   5  -3   3 685.130 5.64000   1
   5  -3   3 736.000 6.11000   1
  -5   3  -3 724.410 5.93000   1
   5  -3   3 698.950 6.53000   1
  -5   3  -3 760.260 6.87000   1
  -5  -3  -3 740.140 6.05000   1
   7  -1  -5 28.7800 2.22000   1
  -7   1   5 29.9900 2.21000   1
   7  -1  -5 26.5500 2.21000   1
   7   1  -5 30.8600 2.23000   1
  -7   1   5 28.1500 2.23000   1
   7  -1  -5 23.3900 2.22000   1
   7   1  -5 28.5100 2.22000   1
  -7   1   5 33.5800 2.23000   1
  -7  -1   5 29.5600 2.21000   1
   7   1  -5 30.8200 2.22000   1
  -7  -1   5 34.6500 2.23000   1
  -7   1   5 32.4700 2.23000   1
  -7  -1   5 24.7600 2.21000   1
  -5  -1  -6 18.0000 2.21000   1
  -5  -1  -6 19.4600 2.21000   1
   5  -1   6 22.5100 2.22000   1
  -5   1  -6 18.0700 2.21000   1
  -5  -1  -6 20.6500 2.21000   1
  -5   1  -6 18.6700 2.21000   1
   5   1   6 17.9800 2.21000   1
   5   1   6 19.6000 2.21000   1
   5  -1   6 20.6300 2.21000   1
   5  -1   6 19.4600 2.21000   1
  -5   1  -6 16.8700 2.21000   1
   5  -1   6 24.7500 2.22000   1
  -5  -1  -6 20.3300 2.24000   1
   5   1   6 19.7100 2.22000   1
  -5  -1  -6 20.0800 2.22000   1
   6   1  -7 126.130 2.25000   1
  -6  -1   7 144.990 2.26000   1
  -6   1   7 137.650 2.26000   1
   6   1  -7 126.570 2.26000   1
   6  -1  -7 134.570 2.27000   1
   6   1  -7 129.010 2.26000   1
  -6   1   7 131.420 2.33000   1
  -6   1   7 130.570 2.30000   1
   6  -1  -7 122.770 2.31000   1
  -6  -1   7 130.150 2.24000   1
   6   1  -7 137.410 2.34000   1
   6  -1  -7 132.690 2.27000   1
   6  -1  -7 132.510 2.26000   1
  -6   1   7 127.270 2.26000   1
  -6  -1   7 133.520 2.26000   1
   7  -2  -1 117.730 2.25000   1
  -7   2   1 116.940 2.24000   1
  -7  -2   1 118.280 2.25000   1
   7  -2  -1 131.980 2.27000   1
   7   2  -1 107.690 2.23000   1
  -7  -2   1 107.390 2.23000   1
  -7   2   1 121.220 2.26000   1
  -7  -2   1 118.250 2.24000   1
   7  -2  -1 118.970 2.26000   1
   7   2  -1 124.740 2.26000   1
   7  -2  -2 294.070 2.49000   1
  -7  -2   2 267.310 2.28000   1
  -7  -2   2 270.700 2.36000   1
  -7  -2   2 265.810 2.29000   1
   7  -2  -2 279.830 2.34000   1
   7  -2  -2 277.490 2.36000   1
   7   2  -2 292.080 2.46000   1
   2   4  -5 64.7400 2.22000   1
  -2  -4   5 68.1300 2.22000   1
  -2  -4   5 68.5700 2.25000   1
   2  -4  -5 71.1100 2.25000   1
   2   4  -5 63.4300 2.23000   1
   2  -4  -5 74.6000 2.25000   1
   2  -4  -5 71.4900 2.23000   1
  -2  -4   5 71.6000 2.23000   1
  -2  -4   5 66.1400 2.24000   1
  -3  -4  -3 588.750 4.82000   1
   3  -4   3 615.250 5.05000   1
   3  -4   3 596.660 4.97000   1
  -3  -4  -3 602.230 5.12000   1
  -3  -4  -3 604.140 5.02000   1
   3  -4   3 583.350 4.83000   1
  -3  -4  -3 555.900 4.55000   1
   6  -3  -1 7.31000 2.21000   1
  -6   3   1 7.42000 2.20000   1
  -6   3   1 6.89000 2.20000   1
  -6  -3   1 7.03000 2.20000   1
   6   3  -1 5.53000 2.20000   1
   6  -3  -1 7.28000 2.21000   1
   6  -3  -1 6.84000 2.20000   1
  -6  -3   1 7.47000 2.20000   1
   6  -3  -1 6.80000 2.21000   1
  -6  -3   1 7.51000 2.21000   1
   6  -3  -1 6.66000 2.20000   1
  -2  -2  -8 254.860 2.30000   1
  -2   2  -8 241.040 2.31000   1
  -2  -2  -8 259.330 2.36000   1
   2  -2   8 243.350 2.33000   1
  -2  -2  -8 258.990 2.31000   1
  -2  -2  -8 260.460 2.34000   1
  -2   2  -8 253.170 2.32000   1
  -2  -2  -8 233.040 2.26000   1
   2  -2   8 256.270 2.29000   1
  -2   2  -8 244.140 2.27000   1
  -2   2  -8 248.710 2.31000   1
  -6  -3   2 63.4900 2.23000   1
   6   3  -2 63.5900 2.22000   1
   6  -3  -2 60.6300 2.23000   1
   6  -3  -2 56.8200 2.23000   1
  -6  -3   2 54.4700 2.22000   1
   6  -3  -2 61.8000 2.24000   1
  -6   3   2 54.4000 2.22000   1
  -6  -3   2 58.9300 2.23000   1
  -6  -3   2 59.4400 2.22000   1
   6   3  -2 61.8600 2.23000   1
   4  -4   1 67.4800 2.23000   1
  -4  -4  -1 74.1500 2.24000   1
   4  -4   1 69.6900 2.24000   1
  -4  -4  -1 69.4000 2.23000   1
   4  -4   1 83.6400 2.26000   1
   4  -4   1 74.6800 2.23000   1
   4  -4   1 72.3400 2.25000   1
  -4   4  -1 69.7000 2.22000   1
  -4  -4  -1 68.4500 2.26000   1
  -4  -4  -1 68.6700 2.23000   1
  -2   0  -9 17.5300 2.22000   1
   2   0   9 21.0700 2.21000   1
   2   0   9 19.0700 2.22000   1
  -2   0  -9 18.0800 2.21000   1
  -2   0  -9 15.3400 2.20000   1
   2   0   9 33.1700 2.24000   1
   2   0   9 17.0200 2.21000   1
   2   0   9 18.7500 2.22000   1
  -1   4  -5 159.690 2.28000   1
   1  -4   5 151.640 2.27000   1
  -1  -4  -5 158.880 2.26000   1
   1  -4   5 160.940 2.30000   1
  -1   4  -5 154.880 2.40000   1
  -1  -4  -5 170.810 2.30000   1
  -1  -4  -5 153.660 2.24000   1
  -1  -4  -5 154.280 2.29000   1
   1  -4   5 160.970 2.27000   1
  -6   2   6 679.610 5.59000   1
  -6  -2   6 645.070 5.26000   1
   6  -2  -6 675.660 5.53000   1
   6   2  -6 638.830 5.24000   1
   6   2  -6 669.580 5.56000   1
   6  -2  -6 687.870 5.70000   1
  -6   2   6 657.670 5.39000   1
  -6  -2   6 648.040 5.41000   1
   6   2  -6 675.530 5.55000   1
   6  -3   0 139.290 2.32000   1
  -6  -3   0 151.450 2.27000   1
  -6   3   0 148.760 2.35000   1
  -6   3   0 136.700 2.26000   1
  -6  -3   0 131.490 2.26000   1
   6  -3   0 147.830 2.27000   1
   6  -3   0 147.760 2.28000   1
  -6  -3   0 145.360 2.32000   1
   6  -3   0 146.540 2.27000   1
   7   2   0 64.9900 2.24000   1
   7  -2   0 59.0900 2.23000   1
  -7   2   0 64.6700 2.28000   1
  -7  -2   0 57.3600 2.22000   1
  -7  -2   0 64.8600 2.23000   1
   7  -2   0 70.7000 2.24000   1
   7  -2   0 64.2000 2.25000   1
  -7   2   0 58.3500 2.23000   1
  -7  -2   0 64.9000 2.23000   1
   7   2   0 61.5100 2.22000   1
   1  -2  -9 98.0200 2.24000   1
   1   2  -9 99.1400 2.26000   1
  -1  -2   9 107.370 2.24000   1
   1  -2  -9 103.510 2.28000   1
  -1   2   9 92.8500 2.23000   1
   1   2  -9 93.4700 2.23000   1
  -1  -2   9 96.5400 2.25000   1
   1   2  -9 102.550 2.25000   1
   1  -2  -9 100.540 2.23000   1
  -1   2   9 95.5300 2.23000   1
   1  -2  -9 112.210 2.27000   1
  -1  -2   9 99.1000 2.23000   1
  -3   3  -6 356.990 3.01000   1
   3  -3   6 353.880 3.02000   1
  -3   3  -6 359.840 3.44000   1
  -3   3  -6 365.160 3.04000   1
   3  -3   6 362.700 3.05000   1
  -3  -3  -6 355.370 2.94000   1
   7  -2  -3 241.230 2.32000   1
   7   2  -3 234.680 2.55000   1
   7   2  -3 235.480 2.32000   1
  -7   2   3 230.770 2.27000   1
  -7  -2   3 223.660 2.29000   1
   7  -2  -3 230.580 2.75000   1
   7   2  -3 240.950 2.31000   1
   4   1  -9 761.750 6.23000   1
   4  -1  -9 752.820 6.26000   1
   4   1  -9 759.560 6.21000   1
  -4  -1   9 768.360 6.26000   1
  -4  -1   9 791.950 6.50000   1
  -4  -1   9 804.110 6.58000   1
   4   1  -9 731.250 5.99000   1
  -4  -1   9 769.940 6.29000   1
  -4   1   9 739.090 6.04000   1
   4   1  -9 751.720 6.34000   1
  -4  -1   9 793.000 6.47000   1
  -4   1   9 797.680 6.51000   1
   6   0   5 161.140 2.30000   1
  -6   0  -5 163.090 2.29000   1
   6   0   5 138.480 2.25000   1
  -6   0  -5 135.630 2.25000   1
   6   0   5 155.150 2.43000   1
  -6   0  -5 134.960 2.25000   1
   4  -4  -3 52.8600 2.23000   1
   4  -4  -3 55.1300 2.24000   1
  -4  -4   3 46.5900 2.23000   1
  -4  -4   3 47.5600 2.23000   1
   4  -4  -3 50.3100 2.22000   1
   4  -4  -3 53.9700 2.24000   1
  -4  -4   3 47.6300 2.22000   1
  -4  -4   3 47.2900 2.23000   1
  -2   2   9 9.72000 2.20000   1
  -2  -2   9 10.2200 2.20000   1
   2  -2  -9 9.88000 2.21000   1
   2   2  -9 18.9200 2.22000   1
  -2  -2   9 10.4500 2.21000   1
   2  -2  -9 16.9600 2.22000   1
  -2   2   9 11.0300 2.21000   1
   2   2  -9 13.7800 2.22000   1
   2  -2  -9 22.3200 2.22000   1
  -2  -2   9 13.7000 2.22000   1
   2   2  -9 8.00000 2.20000   1
   2   2  -9 9.22000 2.20000   1
   2  -2  -9 11.1800 2.20000   1
  -2  -2   9 11.1200 2.20000   1
  -4   3  -5 1567.75 23.5000   1
  -4   3  -5 1444.50 11.7600   1
  -4  -3  -5 1484.57 11.9900   1
  -4  -3  -5 1406.93 11.6000   1
  -4   3  -5 1350.63 11.2000   1
  -4  -3  -5 1502.32 12.1900   1
   6  -3  -3 479.600 3.97000   1
   6   3  -3 472.270 3.88000   1
   6   3  -3 476.090 3.92000   1
  -6   3   3 502.300 4.16000   1
  -6  -3   3 481.780 3.99000   1
   6  -3  -3 497.580 4.11000   1
  -6   3   3 460.890 3.79000   1
  -6  -3   3 468.990 3.89000   1
  -7   0  -3 252.580 2.33000   1
   7   0   3 252.410 2.32000   1
   7   0   3 245.430 2.36000   1
  -7   0   6 79.5500 2.24000   1
  -7   0   6 80.6800 2.26000   1
   7   0  -6 79.7000 2.23000   1
  -7   0   6 72.4700 2.23000   1
   7   0  -6 81.3300 2.25000   1
   7   0  -6 80.0800 2.24000   1
  -7   0   6 71.1700 2.23000   1
   7   0  -6 73.7400 2.22000   1
   1   0 -10 707.180 5.79000   1
   1   0 -10 719.840 5.88000   1
  -1   0  10 708.260 5.78000   1
   1   0 -10 728.410 6.03000   1
   0  -2  -9 29.9200 2.22000   1
   0  -2   9 31.8700 2.22000   1
   0  -2  -9 33.2200 2.27000   1
   0  -2   9 31.4900 2.21000   1
   0   2   9 37.8200 2.23000   1
   0  -2   9 35.1700 2.22000   1
   0   2  -9 31.2500 2.22000   1
   0  -2  -9 29.6200 2.21000   1
   0   2  -9 30.7900 2.21000   1
   0  -2   9 34.4300 2.22000   1
   0  -2  -9 30.7100 2.22000   1
   0   2   9 26.6200 2.21000   1
   0  -2  -9 30.5000 2.22000   1
   0   2  -9 30.8500 2.22000   1
   0   2   9 37.9200 2.28000   1
   0   2  -9 33.0400 2.23000   1
  -2   0  10 177.310 2.34000   1
   2   0 -10 157.200 2.26000   1
  -2   0  10 174.600 2.26000   1
  -2   0  10 161.130 2.25000   1
  -2   0  10 170.470 2.29000   1
   2   0 -10 167.880 2.27000   1
  -2   0  10 168.940 2.30000   1
   2  -3   7 237.500 2.29000   1
  -2  -3  -7 226.690 4.14000   1
   2   3   7 202.680 4.12000   1
   2  -3   7 221.930 4.13000   1
  -2   3  -7 223.180 4.14000   1
  -2  -3  -7 246.890 2.97000   1
  -2  -3  -7 240.730 2.96000   1
  -2  -3  -7 236.420 2.92000   1
   2  -3   7 229.550 2.34000   1
  -2   3  -7 208.500 4.14000   1
   2  -3   7 199.180 4.12000   1
  -2   3  -7 243.240 2.88000   1
  -2  -3  -7 224.970 2.32000   1
   6  -3   1 675.240 4.69000   1
  -6  -3  -1 689.490 4.74000   1
  -6   3  -1 687.170 4.74000   1
   6   3   1 674.990 4.63000   1
  -6  -3  -1 696.420 4.76000   1
  -6   3  -1 717.080 4.92000   1
  -6  -3  -1 711.890 4.87000   1
  -6   3  -1 695.120 5.01000   1
   2  -1   9 441.510 3.12000   1
   2  -1   9 425.250 3.35000   1
  -2   1  -9 424.700 3.05000   1
  -2  -1  -9 419.870 2.97000   1
  -2   1  -9 410.990 2.86000   1
   2   1   9 442.160 3.09000   1
  -2  -1  -9 410.610 2.87000   1
  -7  -2  -1 110.210 4.11000   1
   7  -2   1 98.3900 4.11000   1
   7   2   1 91.8300 4.12000   1
   7  -2   1 95.3800 4.11000   1
   7   2   1 95.5600 4.11000   1
  -7   2  -1 90.3600 4.11000   1
  -7  -2  -1 104.270 4.12000   1
  -7  -2  -1 93.9000 4.11000   1
  -7   2  -1 110.160 4.13000   1
   7  -2   1 111.430 4.13000   1
  -7   2  -1 91.9000 4.10000   1
   3   4  -5 774.460 5.28000   1
   3  -4  -5 751.920 5.82000   1
  -3  -4   5 791.950 5.54000   1
   3   4  -5 758.280 5.17000   1
   3  -4  -5 809.420 5.64000   1
  -7   2   4 385.220 3.46000   1
   7   2  -4 378.800 2.72000   1
  -7   2   4 376.160 3.05000   1
  -7  -2   4 351.630 2.43000   1
   7   2  -4 374.840 2.62000   1
   7  -2  -4 376.970 2.62000   1
   7   2  -4 378.740 3.30000   1
  -7   2   4 380.250 2.67000   1
  -7  -2   4 354.120 2.47000   1
   4  -4   2 466.320 3.24000   1
  -4  -4  -2 468.350 3.33000   1
  -4  -4  -2 476.610 3.35000   1
   1   3  -8 345.860 2.50000   1
   1  -3  -8 358.690 2.53000   1
   1   3  -8 368.050 3.33000   1
   1  -3  -8 354.260 2.52000   1
  -1  -3   8 362.130 2.55000   1
   1   3  -8 357.150 2.50000   1
  -1  -3   8 342.000 2.40000   1
   1  -3  -8 339.750 2.40000   1
  -6  -1  -5 365.820 2.58000   1
   6  -1   5 365.550 2.61000   1
  -6  -1  -5 363.870 2.59000   1
   6   1   5 357.200 2.51000   1
  -6  -1  -5 361.440 2.57000   1
  -6   1  -5 368.690 2.56000   1
  -6   1  -5 354.170 2.50000   1
   6   1   5 381.400 2.69000   1
   0   0 -10 117.840 4.13000   1
   0   0 -10 93.9400 4.12000   1
   0   0 -10 104.390 4.11000   1
   0   0  10 91.0400 4.10000   1
   0   0  10 108.430 4.11000   1
   0   0  10 101.200 4.12000   1
   0   0  10 100.870 4.12000   1
  -4   3   7 995.150 6.76000   1
   4   3  -7 913.290 6.21000   1
  -4  -3   7 978.050 6.75000   1
   4   3  -7 932.450 6.77000   1
  -4   3   7 975.860 6.62000   1
   4   3  -7 979.330 6.66000   1
  -4  -3   7 971.750 6.72000   1
  -8   0   1 228.830 4.13000   1
   8   0  -1 250.270 2.84000   1
   8   0  -1 258.840 1.99000   1
  -8   0   1 234.340 4.15000   1
   8   0  -1 257.590 2.21000   1
   3   2  -9 1175.01 9.40000   1
   3  -2  -9 1260.51 8.57000   1
   3   2  -9 1171.04 7.96000   1
   3  -2  -9 1243.22 8.44000   1
   3  -2  -9 1162.84 7.93000   1
   3  -2  -9 1229.12 8.59000   1
   3   2  -9 1232.06 8.48000   1
  -3  -2   9 1266.64 8.58000   1
  -3   2   9 1234.86 8.36000   1
  -3   2   9 1156.08 7.84000   1
  -6   2  -4 916.200 8.33000   1
  -6   2  -4 860.070 6.43000   1
   6   2   4 918.640 6.27000   1
  -6  -2  -4 885.470 6.04000   1
  -6  -2  -4 923.700 6.30000   1
   6   2   4 913.100 6.24000   1
  -6   2  -4 861.270 5.93000   1
  -6  -2  -4 868.900 5.92000   1
  -6   2  -4 882.080 6.00000   1
   5   3  -6 663.880 4.57000   1
  -5   3   6 650.970 4.47000   1
   5   3  -6 641.720 4.43000   1
  -5  -3   6 652.060 4.56000   1
   5  -3  -6 668.330 4.65000   1
   7  -1   3 24.3500 4.09000   1
   7   1   3 23.7800 4.10000   1
   7   1   3 24.8400 4.09000   1
   7  -1   3 27.5300 4.09000   1
  -7  -1  -3 27.1800 4.09000   1
   7   1   3 30.9900 4.10000   1
   7  -1   3 30.5800 4.10000   1
  -7   1  -3 27.0400 4.10000   1
  -7  -1  -3 27.3300 4.10000   1
  -7   1  -3 22.6100 4.09000   1
  -7   1  -3 23.9800 4.09000   1
  -7  -1  -3 28.1900 4.09000   1
  -2   3   8 251.680 2.89000   1
   2  -3  -8 283.020 2.10000   1
  -2  -3   8 269.200 1.94000   1
  -2  -3   8 272.210 2.00000   1
   2   3  -8 285.870 2.03000   1
   6  -3  -4 268.300 1.99000   1
  -6  -3   4 258.920 1.96000   1
   6   3  -4 253.040 2.89000   1
  -6   3   4 258.530 1.94000   1
   6   3  -4 263.580 2.00000   1
   6  -3  -4 259.930 2.24000   1
  -6  -3   4 265.270 2.00000   1
   7  -1  -6 109.300 4.11000   1
  -7   1   6 117.270 4.13000   1
  -7  -1   6 115.330 4.11000   1
   7   1  -6 114.370 4.12000   1
   7   1  -6 109.920 4.15000   1
  -7  -1   6 124.520 4.12000   1
  -7   1   6 110.810 4.11000   1
   7  -1  -6 117.820 4.12000   1
  -7   1   6 106.340 4.10000   1
   7   1  -6 116.290 4.12000   1
   7   1  -6 118.350 4.12000   1
  -7   1   6 111.910 4.12000   1
   7  -1  -6 121.310 4.13000   1
   4  -4  -4 159.050 4.12000   1
  -4  -4   4 172.770 4.14000   1
  -4  -4   4 164.750 4.12000   1
   4  -4  -4 189.440 4.16000   1
  -4  -4   4 185.480 4.13000   1
   4  -4  -4 179.070 4.13000   1
   4   4  -4 158.480 4.12000   1
  -4  -4   4 171.380 4.13000   1
  -4  -4   4 151.060 4.13000   1
   4  -4  -4 161.780 4.18000   1
   0  -3  -8 76.7800 4.11000   1
   0   3  -8 71.5900 4.11000   1
   0  -3   8 66.3400 4.10000   1
   0  -3  -8 85.0800 4.11000   1
   0   3  -8 65.0900 4.10000   1
   0   3  -8 67.3100 4.11000   1
   0  -3   8 80.7700 4.11000   1
   0   3   8 66.2400 4.10000   1
   0  -3  -8 51.2200 4.14000   1
   0   3  -8 72.6900 4.13000   1
   0  -3  -8 89.7800 4.11000   1
   0  -3   8 82.7100 4.11000   1
   0  -3  -8 72.5700 4.10000   1
   1  -4  -6 212.890 4.15000   1
  -1  -4   6 216.670 4.13000   1
   1   4  -6 216.250 4.20000   1
   1  -4  -6 222.420 4.13000   1
  -1  -4   6 213.550 4.14000   1
  -1  -4   6 221.470 4.14000   1
  -1  -4   6 220.160 4.14000   1
   1  -4  -6 216.730 4.15000   1
  -6   0   8 146.810 4.12000   1
  -6   0   8 149.330 4.12000   1
   6   0  -8 147.820 4.12000   1
  -6   0   8 154.860 4.12000   1
  -6   0   8 144.720 4.12000   1
   6   0  -8 128.180 4.11000   1
   6   0  -8 138.700 4.13000   1
  -1   1  10 102.060 4.12000   1
  -1  -1  10 134.870 4.12000   1
  -1   1  10 131.520 4.12000   1
   1  -1 -10 134.540 4.13000   1
   1   1 -10 135.800 4.12000   1
  -1  -1  10 113.420 4.11000   1
  -1  -1  10 138.170 4.12000   1
   1   1 -10 126.570 4.12000   1
  -1   1  10 132.050 4.11000   1
  -1   1  10 131.510 4.14000   1
  -1  -1  10 136.440 4.13000   1
   1  -1 -10 136.720 4.12000   1
  -1  -1  10 130.830 4.11000   1
   1  -1 -10 121.200 4.11000   1
   1   1 -10 139.830 4.13000   1
   1  -1 -10 137.420 4.12000   1
  -8   0   3 898.290 6.73000   1
   8   0  -3 872.780 6.00000   1
   8   0  -3 839.950 5.74000   1
  -8   0   3 884.110 6.00000   1
  -3   0  10 499.070 3.77000   1
  -3   0  10 522.720 3.64000   1
   3   0 -10 524.470 3.70000   1
  -3  -4  -4 786.290 5.36000   1
  -3   4  -4 808.840 5.58000   1
  -3  -4  -4 762.670 5.31000   1
   3  -4   4 747.260 5.15000   1
   3  -4   4 741.490 5.09000   1
  -5   3  -4 768.570 6.01000   1
   5  -3   4 797.310 5.47000   1
   5  -3   4 802.900 5.48000   1
   5  -3   4 819.870 5.57000   1
  -2   4  -5 331.440 2.33000   1
  -2  -4  -5 315.550 2.23000   1
   2  -4   5 340.150 2.42000   1
   2  -4   5 332.400 3.02000   1
  -2  -4  -5 321.970 2.91000   1
   2  -4   5 309.230 2.17000   1
   5   0  -9 373.910 2.64000   1
   5   0  -9 372.200 2.61000   1
  -5   0   9 379.200 2.64000   1
  -5   0   9 360.000 2.51000   1
   5   0  -9 378.660 2.69000   1
  -5   0   9 354.560 2.49000   1
   2  -1 -10 679.360 4.69000   1
  -2   1  10 681.090 4.74000   1
   2   1 -10 646.100 4.41000   1
  -2   1  10 667.990 4.60000   1
   2  -1 -10 680.560 4.65000   1
  -2  -1  10 711.270 5.50000   1
   2  -1 -10 659.130 4.52000   1
  -2  -1  10 705.030 5.10000   1
  -2   1  10 677.280 4.69000   1
  -2  -1  10 650.620 4.49000   1
  -2  -1  10 689.680 4.70000   1
   0  -4   6 283.850 2.01000   1
   0   4  -6 279.910 2.03000   1
   0  -4  -6 284.790 2.24000   1
   0  -4   6 265.330 1.98000   1
   0   4  -6 269.750 2.10000   1
   0  -4   6 263.000 1.99000   1
   0  -4   6 274.960 2.05000   1
   8   0   0 1.82000 4.09000   1
  -8   0   0 1.16000 4.09000   1
  -8   0   0 1.62000 4.09000   1
   8   0   0 3.22000 4.11000   1
  -8   0   0 1.55000 4.09000   1
   8   0   0 1.90000 4.09000   1
   8   0   0 2.04000 4.09000   1
  -1   2  -9 780.150 6.03000   1
   1   2   9 779.340 5.35000   1
   1  -2   9 783.840 5.34000   1
  -1   2  -9 824.500 5.71000   1
   1   2   9 818.960 5.60000   1
   1  -2   9 835.440 5.72000   1
  -1   2  -9 771.500 5.27000   1
  -4   2  -7 129.780 4.11000   1
  -4   2  -7 135.380 4.12000   1
  -4  -2  -7 136.600 4.12000   1
   4   2   7 151.870 4.13000   1
   4  -2   7 138.040 4.13000   1
  -4   2  -7 133.780 4.11000   1
   4   2   7 145.370 4.13000   1
  -4   2  -7 143.880 4.14000   1
  -4  -2  -7 132.590 4.13000   1
  -4   2  -7 136.250 4.12000   1
   4  -2   7 135.750 4.12000   1
  -4  -2  -7 133.080 4.13000   1
   4   2   7 155.760 4.13000   1
  -4   0  -8 148.450 4.12000   1
   4   0   8 145.590 4.12000   1
  -4   0  -8 140.780 4.12000   1
   4   0   8 147.840 4.13000   1
  -4   0  -8 145.780 4.12000   1
  -2  -4   6 163.090 4.11000   1
  -2  -4   6 185.880 4.14000   1
  -2  -4   6 169.950 4.16000   1
  -2  -4   6 168.290 4.13000   1
   2  -4  -6 181.600 4.14000   1
   2   4  -6 167.970 4.12000   1
   0  -5   0 0.00000 4.09000   1
   0  -5   0 0.10000 4.09000   1
   0  -5   0 1.56000 4.10000   1
   0  -5   0 6.00000 4.10000   1
   0  -5   0 0.19000 4.09000   1
   0  -5   0 0.04000 4.09000   1
  -5   2   8 710.950 4.87000   1
   5   2  -8 692.040 4.77000   1
  -5   2   8 727.940 5.10000   1
   5   2  -8 751.620 5.18000   1
   5   2  -8 706.730 4.85000   1
   5   0   7 59.1200 4.10000   1
   5   0   7 71.0800 4.11000   1
  -5   0  -7 68.1200 4.11000   1
   5   0   7 66.9500 4.12000   1
  -5   0  -7 68.7600 4.10000   1
   5   0   7 68.7800 4.11000   1
  -5   0  -7 68.6200 4.10000   1
  -5   0  -7 65.4400 4.10000   1
   0   1 -10 276.570 1.94000   1
   0  -1  10 273.490 1.96000   1
   0   1  10 274.070 2.04000   1
   0   1 -10 289.170 2.07000   1
   0  -1  10 290.320 2.25000   1
   0   1 -10 283.640 2.03000   1
   0  -1  10 292.410 2.14000   1
   0  -1  10 279.360 1.98000   1
   0   1  10 293.480 2.13000   1
   0  -1  10 275.440 2.01000   1
   0  -1 -10 272.180 1.97000   1
   0   1  10 278.700 2.00000   1
   8   1  -2 369.760 2.59000   1
   8   1  -2 391.860 2.77000   1
   8  -1  -2 366.050 2.61000   1
   8  -1  -2 371.960 2.60000   1
  -8   1   2 365.670 2.56000   1
   8  -1  -2 384.540 2.72000   1
  -8   1   2 373.800 2.60000   1
  -8   1   2 380.510 2.79000   1
  -6   3  -2 378.300 2.69000   1
  -6   3  -2 384.620 2.80000   1
  -6  -3  -2 392.820 2.76000   1
  -6  -3  -2 374.330 2.67000   1
  -6   3  -2 390.860 2.99000   1
  -6  -3  -2 378.240 2.72000   1
  -6  -3  -2 393.090 3.02000   1
   6  -3   2 391.780 2.84000   1
   6  -3   2 388.400 2.77000   1
   8  -1  -1 390.310 2.82000   1
   8   1  -1 391.110 2.72000   1
  -8  -1   1 398.390 2.76000   1
   8   1  -1 399.760 2.82000   1
  -8  -1   1 394.100 2.77000   1
  -8   1   1 418.280 2.89000   1
  -8   1   1 409.780 3.44000   1
   8  -1  -1 416.120 2.93000   1
  -8   1   1 407.190 2.83000   1
   8  -1  -1 399.530 2.84000   1
  -8   1   1 407.280 2.83000   1
   0  -5  -1 266.190 1.95000   1
   0  -5   1 259.680 2.18000   1
   0  -5   1 251.890 2.84000   1
   0  -5   1 253.080 2.95000   1
  -3  -2  -8 769.080 5.25000   1
  -3  -2  -8 763.040 5.36000   1
   3   2   8 747.920 5.28000   1
  -3   2  -8 761.010 5.18000   1
   3  -2   8 775.060 5.34000   1
   3   2   8 735.890 5.02000   1
   3  -2   8 722.940 5.22000   1
  -3   2  -8 776.160 5.34000   1
  -3  -2  -8 726.000 4.98000   1
  -3  -2  -8 742.590 5.09000   1
   3   2   8 741.690 5.08000   1
   3   2   8 777.710 5.49000   1
  -3  -2  -8 749.410 5.21000   1
   3  -2   8 750.750 5.14000   1
   8   0  -4 11.7500 4.10000   1
   8   0  -4 8.05000 4.09000   1
  -8   0   4 6.83000 4.09000   1
  -8   0   4 8.61000 4.09000   1
   8   0  -4 7.17000 4.09000   1
   8   0  -4 7.92000 4.09000   1
  -1  -5   0 431.290 3.03000   1
  -1  -5   0 419.850 2.92000   1
   1  -5   0 446.210 3.14000   1
  -1  -5   0 410.310 2.87000   1
  -1  -5   0 444.280 3.13000   1
   1  -5   0 418.940 2.89000   1
   1  -5   0 439.410 3.06000   1
  -7  -2  -2 408.060 2.85000   1
   7  -2   2 398.990 2.81000   1
   7   2   2 400.490 2.85000   1
   7  -2   2 381.690 2.72000   1
  -7   2  -2 408.490 2.86000   1
  -5  -4   1 185.350 4.11000   1
   5   4  -1 172.140 4.11000   1
  -5  -4   1 211.820 4.30000   1
   5  -4  -1 195.840 4.16000   1
  -5   4   1 200.320 4.13000   1
  -5   4   1 178.700 4.15000   1
   5  -4  -1 186.310 4.16000   1
  -5   4   1 191.750 4.12000   1
  -5  -4   1 181.330 4.14000   1
  -7   2   5 940.260 7.80000   1
   7  -2  -5 968.160 6.60000   1
   5  -2   6 1100.89 7.64000   1
  -5   2  -6 1095.71 7.64000   1
  -5  -2  -6 1110.80 7.64000   1
  -5  -2  -6 1135.95 7.73000   1
  -5   2  -6 1128.16 8.40000   1
   5   2   6 1103.05 7.54000   1
  -5   2  -6 1184.43 8.11000   1
   5   2   6 1136.30 7.69000   1
  -5  -2  -6 1139.95 8.78000   1
  -5   2  -6 1201.05 8.16000   1
   3   3  -8 58.5300 4.11000   1
   3  -3  -8 57.8100 4.11000   1
   3   3  -8 82.4300 4.14000   1
  -3  -3   8 51.2500 4.10000   1
   3  -3  -8 60.8600 4.11000   1
   3   3  -8 57.8200 4.10000   1
  -3  -3   8 59.5300 4.11000   1
  -3   3   8 48.6300 4.09000   1
   3  -3  -8 53.0600 4.10000   1
  -6   2   7 658.130 4.51000   1
   6   2  -7 673.030 4.67000   1
  -6   2   7 665.270 4.59000   1
   6  -2  -7 646.820 4.47000   1
  -6   2   7 657.270 4.52000   1
   6   2  -7 671.210 5.83000   1
  -6   1   8 294.750 2.10000   1
  -6  -1   8 295.930 2.08000   1
   6  -1  -8 273.960 2.83000   1
  -6   1   8 298.760 2.14000   1
  -6  -1   8 289.690 2.07000   1
   6   1  -8 299.880 2.18000   1
  -6   1   8 280.750 1.98000   1
   1   0  10 1003.31 7.65000   1
  -1   0 -10 975.070 6.75000   1
   1   0  10 1008.53 6.83000   1
   1   0  10 1008.86 6.88000   1
   1   0  10 1028.47 7.59000   1
   8   1  -3 17.9400 4.10000   1
   8  -1  -3 12.7800 4.09000   1
   8   1  -3 10.3500 4.09000   1
   8  -1  -3 11.5500 4.09000   1
  -8   1   3 11.6200 4.09000   1
  -8  -1   3 12.0700 4.09000   1
  -8   1   3 12.1000 4.09000   1
  -8  -1   3 14.0200 4.09000   1
   8   1  -3 11.8300 4.09000   1
   8  -1  -3 14.4900 4.10000   1
  -8   1   3 13.5800 4.11000   1
  -8   1   3 14.2800 4.10000   1
   8   1  -3 14.8200 4.09000   1
   8   1  -3 13.0300 4.13000   1
  -3  -1  10 1537.28 10.9500   1
   3   1 -10 1526.28 10.5100   1
   3  -1 -10 1502.93 10.4400   1
   3   1 -10 1472.01 9.94000   1
  -3  -1  10 1512.08 10.2600   1
   3  -1 -10 1508.89 10.1900   1
  -3  -1  10 1541.84 10.4100   1
   3  -1 -10 1496.81 10.2500   1
   1  -5  -1 285.780 2.02000   1
   1  -5  -1 286.870 2.05000   1
  -1  -5   1 306.740 2.16000   1
  -1  -5   1 284.100 2.01000   1
   1  -5  -1 291.560 2.10000   1
  -1  -5   1 286.240 2.06000   1
   4  -4   3 24.6600 4.11000   1
  -4  -4  -3 27.2500 4.09000   1
   4  -4   3 24.3100 4.09000   1
  -4  -4  -3 28.1700 4.12000   1
  -4  -4  -3 25.9400 4.10000   1
   4  -4   3 27.0900 4.10000   1
  -4   4  -3 25.6100 4.10000   1
   4  -4   3 25.0500 4.10000   1
  -4  -4  -3 26.2400 4.10000   1
   5   1  -9 526.230 3.66000   1
  -5   1   9 528.990 3.69000   1
   5  -1  -9 557.110 3.87000   1
  -5  -1   9 533.060 3.82000   1
  -5   1   9 517.400 3.92000   1
   5   1  -9 524.860 3.70000   1
  -5  -1   9 543.090 3.75000   1
   5   1  -9 526.960 3.61000   1
   5  -1  -9 535.100 3.68000   1
  -5   1   9 531.940 3.67000   1
  -5  -4   2 255.400 1.95000   1
   5   4  -2 253.630 3.38000   1
   5  -4  -2 246.990 2.83000   1
   5  -4  -2 239.010 2.88000   1
  -5  -4   2 268.010 1.98000   1
   5  -4  -2 258.840 2.31000   1
   5  -4  -2 257.630 2.11000   1
   1  -3   8 5.29000 4.09000   1
  -1   3  -8 8.81000 4.10000   1
  -1  -3  -8 7.55000 4.10000   1
   1   3   8 7.80000 4.09000   1
   1  -3   8 5.50000 4.09000   1
  -1  -3  -8 5.73000 4.09000   1
  -1   3  -8 6.52000 4.09000   1
  -1  -3  -8 8.34000 4.10000   1
  -1   3  -8 7.77000 4.09000   1
  -1  -3  -8 6.80000 4.09000   1
   1  -3   8 5.64000 4.09000   1
  -1  -3  -8 6.27000 4.09000   1
   1  -3   8 7.12000 4.09000   1
   1  -4   6 300.190 2.19000   1
  -1  -4  -6 321.450 2.26000   1
  -1  -4  -6 328.020 2.40000   1
   1  -4   6 312.070 2.21000   1
  -1   4  -6 312.890 2.26000   1
  -1  -4  -6 310.060 2.26000   1
  -1  -4  -6 299.150 2.13000   1
   5  -4   0 66.1300 4.11000   1
  -5  -4   0 70.0400 4.11000   1
  -5   4   0 64.1700 4.11000   1
   5  -4   0 64.0900 4.13000   1
   5  -4   0 71.9900 4.12000   1
  -5  -4   0 65.1200 4.11000   1
  -5   4   0 67.1300 4.12000   1
   5  -4   0 65.4700 4.11000   1
  -5   4   0 62.8700 4.10000   1
  -5  -4   0 77.1300 4.14000   1
   7   0   4 884.210 6.05000   1
  -7   0  -4 821.210 6.00000   1
  -1  -5  -1 534.610 3.74000   1
   1  -5   1 540.850 3.79000   1
   1  -5   1 537.660 3.80000   1
  -1  -5  -1 547.220 3.88000   1
   1  -5   1 536.720 3.70000   1
  -1  -5  -1 543.500 3.76000   1
   1  -5   1 532.470 3.66000   1
  -1  -5  -1 567.630 3.94000   1
  -3   0  -9 109.110 4.13000   1
   3   0   9 107.240 4.13000   1
   3   0   9 109.070 4.11000   1
  -3   0  -9 111.270 4.16000   1
   3   0   9 109.470 4.12000   1
  -3   0  -9 99.5900 4.11000   1
   3   0   9 98.7700 4.12000   1
   3   0   9 87.7900 4.12000   1
  -7   0   7 94.5100 4.11000   1
  -7   0   7 82.1100 4.11000   1
   7   0  -7 75.4900 4.10000   1
  -7   0   7 80.7300 4.11000   1
   7   0  -7 80.8000 4.11000   1
   7   0  -7 85.8300 4.12000   1
  -7   0   7 76.8400 4.11000   1
   8  -1   0 471.350 3.29000   1
  -8   1   0 456.760 3.20000   1
   8   1   0 463.890 3.22000   1
   8  -1   0 496.190 3.52000   1
  -8   1   0 466.730 3.24000   1
  -8  -1   0 494.600 3.46000   1
   8  -1   0 467.300 3.35000   1
   8   1   0 493.590 3.48000   1
  -8   0  -1 143.240 4.12000   1
   8   0   1 142.110 4.12000   1
   8   0   1 149.260 4.13000   1
  -8   0  -1 141.350 4.13000   1
  -4   1  -8 219.950 4.12000   1
  -4  -1  -8 207.720 4.14000   1
  -4  -1  -8 223.820 4.15000   1
  -4   1  -8 207.620 4.15000   1
   4  -1   8 232.350 4.15000   1
  -4   1  -8 213.650 4.15000   1
   4  -1   8 212.010 4.12000   1
   4   1   8 200.300 4.12000   1
  -4   1  -8 208.290 4.14000   1
  -4  -1  -8 217.490 4.13000   1
   4   1   8 227.070 4.22000   1
   4   1   8 226.050 4.15000   1
   4  -1   8 214.130 4.14000   1
  -4  -1  -8 203.100 4.14000   1
  -6  -3   5 1350.50 9.10000   1
   6  -3  -5 1426.64 9.65000   1
   6  -3  -5 1364.77 10.1400   1
   6   3  -5 1339.27 9.25000   1
  -6  -3   5 1432.62 9.68000   1
   6  -3  -5 1396.63 9.49000   1
   0  -5   2 664.160 5.00000   1
   0  -5   2 664.690 4.55000   1
   0  -5   2 645.140 4.47000   1
   0  -5  -2 651.380 4.45000   1
   0  -5  -2 686.130 4.77000   1
   0  -5   2 649.350 4.54000   1
   4  -2  -9 2386.66 16.4300   1
   4  -2  -9 2466.42 16.7900   1
   4   2  -9 2468.04 25.0100   1
   4   2  -9 2548.25 25.8600   1
   4  -2  -9 2450.88 16.5100   1
  -4   2   9 2532.58 25.6600   1
   5   1   7 69.8300 4.12000   1
  -5  -1  -7 63.4200 4.11000   1
  -5   1  -7 61.7000 4.10000   1
   5   1   7 64.3100 4.11000   1
  -5   1  -7 57.2400 4.10000   1
   5  -1   7 62.1300 4.10000   1
  -5  -1  -7 67.9300 4.11000   1
   5  -1   7 71.7000 4.11000   1
   5   1   7 61.4600 4.10000   1
  -5  -1  -7 59.1500 4.11000   1
  -5   1  -7 65.6100 4.11000   1
   5  -1   7 60.2500 4.10000   1
   5  -1   7 65.7400 4.13000   1
  -1  -5   2 468.170 3.24000   1
  -1  -5   2 444.050 3.11000   1
   1  -5  -2 447.240 3.15000   1
   1  -5  -2 474.220 3.28000   1
  -1  -5   2 472.900 3.30000   1
  -1  -5   2 451.050 3.20000   1
  -4  -4   5 468.480 3.32000   1
   4  -4  -5 462.740 3.24000   1
   4   4  -5 451.840 3.12000   1
   4   4  -5 468.500 3.26000   1
  -4  -4   5 481.650 3.31000   1
  -4   0  10 18.8900 4.09000   1
   4   0 -10 15.0000 4.09000   1
  -4   0  10 17.3700 4.09000   1
  -4   0  10 17.3300 4.09000   1
   4   0 -10 20.8300 4.10000   1
   4   0 -10 19.2600 4.09000   1
  -4   0  10 12.4600 4.09000   1
  -4   0  10 16.7800 4.09000   1
   6   0   6 109.440 4.12000   1
  -6   0  -6 90.9000 4.10000   1
   6   0   6 87.4800 4.10000   1
  -6   0  -6 85.3000 4.10000   1
   6   0   6 69.5000 4.12000   1
  -6   0  -6 98.8700 4.11000   1
  -6   0  -6 82.9600 4.12000   1
   5  -4  -3 65.2300 4.12000   1
  -5  -4   3 49.4000 4.10000   1
   5  -4  -3 57.6900 4.11000   1
  -5  -4   3 50.7100 4.11000   1
   5  -4  -3 58.3900 4.11000   1
   5   4  -3 62.8100 4.10000   1
   5  -4  -3 49.5700 4.10000   1
   5  -4  -3 61.3500 4.11000   1
  -5  -4   3 52.8700 4.12000   1
  -5  -4   3 55.8900 4.10000   1
   3   4  -6 532.480 3.68000   1
   3  -4  -6 540.830 3.80000   1
   3  -4  -6 509.620 3.55000   1
   3   4  -6 503.390 3.70000   1
  -4  -3  -6 577.290 4.01000   1
  -4   3  -6 547.740 3.83000   1
   4   3   6 545.610 4.15000   1
  -4   3  -6 585.520 4.10000   1
  -4  -3  -6 568.430 3.94000   1
   4   3   6 551.300 3.80000   1
  -4   3  -6 569.900 3.97000   1
  -8   1   4 98.9700 4.11000   1
   8   1  -4 86.0500 4.11000   1
   8  -1  -4 85.8100 4.11000   1
   8   1  -4 83.8400 4.10000   1
   8  -1  -4 83.8500 4.11000   1
  -8  -1   4 88.0400 4.10000   1
  -8   1   4 80.8800 4.10000   1
  -8   1   4 93.9200 4.13000   1
   8   1  -4 77.9700 4.12000   1
   8   1  -4 81.2200 4.11000   1
  -8   1   4 87.6900 4.11000   1
  -8  -1   4 97.2700 4.11000   1
   8  -1  -4 98.5600 4.12000   1
  -5   4  -1 119.640 4.13000   1
  -5   4  -1 101.170 4.10000   1
   5  -4   1 87.5500 4.13000   1
  -5  -4  -1 108.470 4.13000   1
   5  -4   1 102.040 4.18000   1
  -5   4  -1 94.5600 4.12000   1
  -5  -4  -1 104.570 4.11000   1
   5  -4   1 113.770 4.12000   1
   5  -4   1 106.250 4.13000   1
  -5   4  -1 102.910 4.12000   1
  -5  -4  -1 110.510 4.13000   1
   3  -3   7 985.440 6.91000   1
  -3   3  -7 975.580 7.36000   1
  -3   3  -7 968.110 6.64000   1
  -3  -3  -7 969.330 7.23000   1
   3  -3   7 986.010 6.74000   1
  -3  -3  -7 964.550 6.72000   1
  -3   3  -7 956.270 6.55000   1
   3  -3   7 939.260 6.71000   1
  -1   1 -10 40.5800 4.10000   1
   1   1  10 47.0900 4.11000   1
  -1  -1 -10 41.6100 4.10000   1
   1  -1  10 44.6500 4.11000   1
   1  -1  10 41.5600 4.11000   1
   1   1  10 43.4600 4.10000   1
   1  -1  10 37.7800 4.10000   1
   1  -1  10 38.7000 4.10000   1
  -1  -1 -10 36.4900 4.09000   1
  -1   1 -10 37.9000 4.10000   1
   1  -1  10 34.5400 4.09000   1
  -1  -1 -10 43.0400 4.10000   1
   1  -1  10 39.3700 4.10000   1
   1   1  10 43.8900 4.10000   1
   1   1  10 37.3500 4.10000   1
  -1   1 -10 39.3700 4.10000   1
  -1  -1 -10 43.6200 4.10000   1
   2  -5   0 139.840 4.12000   1
  -2  -5   0 141.680 4.12000   1
   2  -5   0 146.060 4.14000   1
  -2  -5   0 148.120 4.13000   1
   2  -5   0 159.980 4.15000   1
  -2  -5   0 144.400 4.12000   1
  -2  -5   0 146.770 4.12000   1
  -1  -5  -2 796.140 5.55000   1
  -1  -5  -2 776.230 5.35000   1
  -1  -5  -2 787.140 5.46000   1
   1  -5   2 778.480 5.39000   1
   1  -5   2 802.550 5.49000   1
   1  -5   2 785.780 5.38000   1
  -1  -5  -2 787.330 5.41000   1
   2  -5  -1 373.000 2.78000   1
  -2  -5   1 365.280 2.63000   1
  -2  -5   1 353.280 2.50000   1
   7   1   4 46.9100 4.11000   1
   7  -1   4 36.2900 4.10000   1
   7   1   4 37.2100 4.09000   1
  -7  -1  -4 40.4600 4.10000   1
  -7   1  -4 38.9500 4.10000   1
  -7   1  -4 40.3600 4.10000   1
  -7  -1  -4 38.2400 4.10000   1
   7  -1   4 32.9500 4.09000   1
   7   1   4 37.9200 4.10000   1
  -7  -1  -4 32.0700 4.09000   1
  -7   1  -4 41.6300 4.10000   1
   7  -1   4 40.3400 4.11000   1
   8   0  -5 444.100 3.14000   1
  -8   0   5 480.730 3.32000   1
  -3   1  -9 148.070 4.14000   1
   3  -1   9 147.020 4.12000   1
   3   1   9 158.050 4.13000   1
  -3   1  -9 160.910 4.13000   1
  -3  -1  -9 154.850 4.13000   1
  -3  -1  -9 138.800 4.11000   1
  -3   1  -9 150.340 4.13000   1
  -3   1  -9 138.470 4.12000   1
   3   1   9 164.180 4.14000   1
   3  -1   9 155.650 4.13000   1
  -3  -1  -9 138.710 4.11000   1
  -3  -1  -9 158.160 4.13000   1
   3   1   9 151.000 4.15000   1
   3   1   9 147.030 4.12000   1
  -7   1   7 55.1800 4.11000   1
  -7  -1   7 48.8600 4.10000   1
   7  -1  -7 54.7100 4.11000   1
   7   1  -7 53.8400 4.10000   1
   7  -1  -7 52.8700 4.10000   1
  -7  -1   7 52.7800 4.10000   1
  -7   1   7 51.0100 4.10000   1
  -7   1   7 50.4800 4.11000   1
  -7  -1   7 52.7600 4.10000   1
   7   1  -7 53.2100 4.10000   1
   7  -1  -7 51.8700 4.11000   1
   7   1  -7 57.2600 4.14000   1
   7   1  -7 53.1300 4.10000   1
  -8   1  -1 453.790 3.16000   1
   8  -1   1 441.450 3.09000   1
   5   3  -7 934.300 6.37000   1
   5  -3  -7 965.050 6.58000   1
   5  -3  -7 951.590 6.62000   1
  -5   3   7 900.900 6.38000   1
   5  -3  -7 965.260 6.61000   1
  -5   3   7 888.890 6.09000   1
   5  -3  -7 926.510 6.33000   1
  -2  -2  -9 825.660 5.64000   1
   2  -2   9 789.440 5.46000   1
  -2   2  -9 838.940 5.74000   1
   2  -2   9 841.470 5.81000   1
  -2   2  -9 809.190 5.64000   1
   2   2   9 841.610 6.13000   1
   2  -2   9 770.880 5.91000   1
  -2   2  -9 786.020 5.42000   1
  -6   3  -3 220.670 4.22000   1
   6  -3   3 244.840 2.86000   1
  -6   3  -3 259.030 1.96000   1
  -6   3  -3 234.550 4.13000   1
   6   3   3 257.860 1.98000   1
  -6   3  -3 235.740 2.85000   1
  -6  -3  -3 246.360 2.85000   1
  -2  -5  -1 89.2000 4.11000   1
   2  -5   1 89.3100 4.12000   1
   2  -5   1 87.4100 4.11000   1
  -2  -5  -1 81.0700 4.10000   1
   2  -5   1 85.4900 4.11000   1
  -2  -5  -1 84.3600 4.14000   1
   2  -5   1 91.2100 4.11000   1
   2  -5   1 86.2100 4.11000   1
  -2  -5  -1 89.0800 4.11000   1
   3  -4   5 1364.60 9.27000   1
  -3  -4  -5 1410.23 9.54000   1
  -3   4  -5 1362.67 9.27000   1
   3  -4   5 1311.78 8.94000   1
  -3  -4  -5 1431.22 9.88000   1
  -3  -4  -5 1417.27 9.63000   1
  -3   4  -5 1334.42 9.77000   1
   3  -4   5 1415.11 9.56000   1
   3  -4   5 1394.52 9.72000   1
  -6  -2  -5 20.1500 4.09000   1
  -6   2  -5 19.0400 4.10000   1
   6   2   5 17.5700 4.09000   1
   6  -2   5 16.7100 4.09000   1
  -6  -2  -5 17.7100 4.09000   1
  -6  -2  -5 16.7200 4.09000   1
  -6   2  -5 19.9700 4.09000   1
   6  -2   5 19.3200 4.10000   1
   6   2   5 19.6700 4.10000   1
   6  -2   5 18.0500 4.09000   1
  -6   2  -5 18.7500 4.09000   1
  -6   2  -5 19.7900 4.09000   1
   6   2   5 16.2100 4.09000   1
  -6  -2  -5 26.9700 4.10000   1
  -2  -5   2 747.690 5.80000   1
   2  -5  -2 775.870 5.33000   1
  -2  -5   2 741.630 5.12000   1
   0  -5   3 291.840 2.09000   1
   0  -5  -3 282.570 2.02000   1
   0  -5  -3 306.190 2.17000   1
   0  -5   3 305.960 2.18000   1
   0  -5   3 288.290 2.21000   1
   0  -5  -3 297.610 2.12000   1
  -4   1  10 449.970 3.10000   1
   4   1 -10 458.340 3.19000   1
  -4  -1  10 466.030 3.22000   1
  -4   1  10 463.120 3.24000   1
  -4  -1  10 455.610 3.17000   1
  -1  -5   3 451.350 3.13000   1
   1  -5  -3 439.090 3.16000   1
  -1  -5   3 446.450 3.10000   1
   1  -5  -3 444.640 3.07000   1
  -5  -3  -5 328.100 2.28000   1
  -5   3  -5 325.790 2.39000   1
   5   3   5 328.000 2.39000   1
   5  -3   5 336.660 2.44000   1
  -5   3  -5 335.150 2.41000   1
  -5  -3  -5 344.360 2.50000   1
  -5   3  -5 326.510 2.55000   1
   5  -3   5 329.220 2.39000   1
  -5   3  -5 345.030 2.47000   1
   7   2   3 1273.81 8.64000   1
  -7   2  -3 1258.86 8.62000   1
  -7  -2  -3 1361.35 9.31000   1
   7  -2   3 1282.06 8.70000   1
   6  -1   6 821.570 5.73000   1
   6   1   6 755.730 5.35000   1
   6  -1   6 755.380 5.14000   1
  -6   1  -6 795.320 5.52000   1
   6  -1   6 752.850 5.27000   1
  -6  -1  -6 754.040 5.29000   1
  -4  -3   8 714.270 4.96000   1
  -4   3   8 710.070 4.93000   1
  -4   3   8 676.920 4.63000   1
   4   3  -8 685.390 4.80000   1
   4  -3  -8 669.460 4.64000   1
  -4  -3   8 717.580 5.00000   1
   4   3  -8 707.170 4.89000   1
   7  -2  -6 7.44000 4.09000   1
   7  -2  -6 7.54000 4.09000   1
   7   2  -6 6.30000 4.09000   1
   7   2  -6 6.28000 4.09000   1
  -7   2   6 6.90000 4.09000   1
  -7  -2   6 6.15000 4.09000   1
  -7   2   6 6.45000 4.09000   1
  -7  -2   6 7.08000 4.09000   1
   7  -2  -6 7.38000 4.09000   1
   7   2  -6 10.9800 4.09000   1
   7  -2  -6 6.28000 4.09000   1
   7   2  -6 7.18000 4.09000   1
  -7   2   6 6.55000 4.10000   1
  -8   0  -2 1218.31 8.64000   1
  -2  -4  -6 75.9000 4.11000   1
  -2   4  -6 76.5000 4.12000   1
   2  -4   6 67.7100 4.10000   1
  -2  -4  -6 71.1000 4.12000   1
   2  -4   6 68.4100 4.10000   1
  -2   4  -6 66.1700 4.11000   1
   2  -4   6 74.4400 4.11000   1
  -2  -4  -6 69.2600 4.10000   1
  -2  -4  -6 73.9900 4.11000   1
  -2   4  -6 71.3400 4.11000   1
   2  -4   6 76.3500 4.12000   1
  -1   2  10 78.3000 4.11000   1
  -1  -2  10 80.6600 4.11000   1
  -1   2  10 52.0200 4.11000   1
   1  -2 -10 85.8400 4.11000   1
  -1   2  10 77.7800 4.10000   1
  -1  -2  10 79.1400 4.11000   1
   1   2 -10 79.8700 4.10000   1
   1  -2 -10 90.3700 4.12000   1
  -1  -2  10 70.8800 4.10000   1
   1   2 -10 73.1600 4.11000   1
  -1   2  10 82.1800 4.11000   1
  -1  -2  10 73.8500 4.11000   1
   1   2 -10 81.0200 4.18000   1
   1  -2 -10 80.1800 4.11000   1
   1   2 -10 85.0200 4.12000   1
   1  -2 -10 74.2900 4.10000   1
   1   4  -7 158.890 4.13000   1
   1   4  -7 144.480 4.15000   1
   1  -4  -7 165.090 4.12000   1
  -1  -4   7 181.960 4.16000   1
   1  -4  -7 144.460 4.11000   1
  -1  -4   7 155.980 4.12000   1
  -1  -4   7 150.600 4.16000   1
   1  -4  -7 173.590 4.15000   1
   1   4  -7 181.890 4.17000   1
  -1  -4   7 155.540 4.12000   1
  -5  -4   4 67.4500 4.10000   1
   5  -4  -4 72.7300 4.11000   1
  -5  -4   4 74.3500 4.11000   1
   5  -4  -4 72.6000 4.12000   1
  -5   4   4 78.3100 4.13000   1
  -5  -4   4 71.6300 4.11000   1
  -5  -4   4 63.3900 4.10000   1
   5   4  -4 66.6300 4.10000   1
   5   4  -4 43.9200 4.12000   1
   5  -4  -4 66.4000 4.11000   1
   7  -3  -1 551.800 3.80000   1
  -7  -3   1 560.530 3.87000   1
   7  -3  -1 546.660 4.10000   1
  -7  -3   1 541.150 3.74000   1
  -7  -3   1 544.680 3.77000   1
   7   3  -1 542.940 3.77000   1
  -7   3   2 647.390 4.57000   1
  -7  -3   2 641.770 4.51000   1
   7  -3  -2 605.600 4.36000   1
  -7  -3   2 606.610 4.19000   1
   7  -3  -2 614.720 4.26000   1
   7   3  -2 602.880 4.18000   1
  -7  -3   2 602.720 4.15000   1
   7  -3  -2 618.630 4.28000   1
  -2   2  10 122.660 4.12000   1
  -2  -2  10 121.150 4.11000   1
   2  -2 -10 133.160 4.12000   1
   2   2 -10 141.450 4.13000   1
  -2  -2  10 153.320 4.14000   1
   2  -2 -10 124.150 4.12000   1
  -2   2  10 134.310 4.11000   1
   2  -2 -10 147.450 4.13000   1
  -2  -2  10 133.990 4.12000   1
   2   2 -10 130.350 4.12000   1
   2  -2 -10 130.640 4.13000   1
  -2  -2  10 125.150 4.12000   1
  -2   2  10 132.600 4.12000   1
   2  -3   8 425.490 2.99000   1
  -2  -3  -8 434.860 3.05000   1
   2   3   8 433.650 3.01000   1
  -2  -3  -8 442.050 3.09000   1
  -2   3  -8 422.890 2.94000   1
   2   3   8 421.460 2.93000   1
   2  -3   8 444.500 3.20000   1
  -2   3  -8 452.190 3.17000   1
  -5  -4  -2 164.240 4.15000   1
  -5   4  -2 139.480 4.14000   1
  -5  -4  -2 167.510 4.15000   1
  -5  -4  -2 148.750 4.13000   1
  -5   4  -2 140.420 4.12000   1
   5  -4   2 148.220 4.14000   1
  -5   4  -2 164.780 4.15000   1
  -5   4  -2 145.580 4.11000   1
   5  -4   2 144.850 4.13000   1
   5   4   2 127.110 4.12000   1
   5  -4   2 156.090 4.13000   1
  -5  -4  -2 146.380 4.13000   1
   5  -4   2 161.590 4.13000   1
  -4  -4  -4 1636.77 11.3100   1
   4  -4   4 1657.80 11.5200   1
  -4   4  -4 1574.43 10.6300   1
   2   0  10 109.780 4.13000   1
   2   0  10 107.740 4.12000   1
   2   0  10 106.520 4.12000   1
  -2   0 -10 97.8500 4.11000   1
   2   0  10 119.540 4.13000   1
   2   0  10 106.190 4.11000   1
  -2   0 -10 109.820 4.12000   1
   2   0  10 116.940 4.15000   1
  -2   0 -10 107.430 4.12000   1
   8   1  -5 179.640 4.14000   1
  -8   1   5 202.700 4.17000   1
   8  -1  -5 202.500 4.16000   1
   8   1  -5 185.750 4.13000   1
  -8   1   5 191.530 4.16000   1
  -8  -1   5 174.970 4.12000   1
   8   1  -5 185.030 4.13000   1
  -8   1   5 178.260 4.13000   1
   8   1  -5 188.510 4.14000   1
  -8  -1   5 174.800 4.13000   1
   8  -1  -5 178.370 4.12000   1
   0  -4   7 149.390 4.13000   1
   0  -4  -7 142.300 4.13000   1
   0  -4  -7 141.960 4.12000   1
   0  -4   7 137.890 4.11000   1
   0  -4   7 148.380 4.12000   1
   0  -4  -7 160.150 4.15000   1
   0   4  -7 148.610 4.14000   1
   0  -4  -7 139.590 4.11000   1
   0  -4   7 146.400 4.13000   1
   0  -4  -7 154.650 4.13000   1
   0   4  -7 141.220 4.12000   1
  -1  -5  -3 250.350 2.85000   1
   1  -5   3 257.320 1.97000   1
  -1  -5  -3 245.730 2.83000   1
  -1  -5  -3 245.130 2.82000   1
   1  -5   3 260.880 1.97000   1
  -1  -5  -3 246.180 2.83000   1
  -1  -5  -3 265.660 2.02000   1
   2  -5   2 194.230 4.14000   1
   2  -5   2 203.840 4.19000   1
   2   4  -7 495.500 3.51000   1
  -2  -4   7 506.140 3.57000   1
   2   4  -7 531.800 4.31000   1
  -2  -4   7 516.680 3.68000   1
  -6  -3   6 201.050 4.13000   1
   6   3  -6 227.100 4.14000   1
   6  -3  -6 199.160 4.13000   1
  -6   3   6 222.040 4.16000   1
  -6  -3   6 225.210 4.12000   1
   6  -3  -6 212.810 4.22000   1
  -6  -3   6 207.210 4.14000   1
  -6   3   6 205.610 4.14000   1
   6   3  -6 226.570 4.14000   1
   6  -3  -6 208.000 4.16000   1
   6  -3  -6 208.300 4.13000   1
  -6   3   6 226.860 4.13000   1
   6   0  -9 0.80000 4.09000   1
  -6   0   9 0.73000 4.09000   1
  -6   0   9 0.32000 4.09000   1
  -6   0   9 0.89000 4.09000   1
  -6   0   9 1.20000 4.09000   1
   6   0  -9 1.52000 4.09000   1
   6   0  -9 0.71000 4.09000   1
  -7   3   0 413.150 2.91000   1
   7  -3   0 406.720 2.91000   1
  -7  -3   0 423.320 2.98000   1
  -1  -3   9 215.640 4.14000   1
  -1  -3   9 211.340 4.13000   1
   1   3  -9 204.490 4.14000   1
   1   3  -9 216.710 4.23000   1
   1  -3  -9 226.060 4.16000   1
   7   3  -3 125.550 4.13000   1
   7   3  -3 126.650 4.12000   1
  -7   3   3 138.440 4.13000   1
   7  -3  -3 122.740 4.12000   1
   7  -3  -3 127.250 4.13000   1
   7   3  -3 118.190 4.11000   1
  -7  -3   3 125.360 4.11000   1
  -7  -3   3 126.490 4.11000   1
  -7  -3   3 131.840 4.12000   1
  -7   3   3 107.380 4.10000   1
   7  -3  -3 125.030 4.14000   1
   7  -3  -3 131.700 4.13000   1
  -7  -3   3 130.070 4.12000   1
  -2  -5   3 941.950 6.44000   1
  -2  -5   3 950.370 6.70000   1
  -2  -5   3 919.150 6.26000   1
  -2  -5   3 915.400 6.22000   1
   2  -5  -3 957.320 6.54000   1
  -2  -5   3 928.110 6.33000   1
   0  -2 -10 5.95000 4.09000   1
   0   2 -10 5.21000 4.09000   1
   0   2  10 6.82000 4.09000   1
   0  -2  10 6.53000 4.09000   1
   0   2 -10 6.27000 4.09000   1
   0   2 -10 6.62000 4.09000   1
   0  -2 -10 6.85000 4.09000   1
   0  -2 -10 6.70000 4.09000   1
   0   2  10 6.48000 4.09000   1
   0  -2  10 6.13000 4.09000   1
   0   2  10 5.12000 4.11000   1
   0  -2 -10 5.63000 4.09000   1
   0  -2  10 6.68000 4.09000   1
   0   2 -10 5.75000 4.09000   1
   0   2  10 6.13000 4.09000   1
   8   2  -2 223.490 4.15000   1
   8  -2  -2 230.210 4.15000   1
  -8   2   2 214.970 4.14000   1
   8   2  -2 217.070 4.15000   1
  -8  -2   2 218.540 4.12000   1
   8  -2  -2 223.180 4.29000   1
   8  -2  -2 223.960 4.15000   1
  -8   2   2 213.570 4.13000   1
  -8  -2   2 221.490 4.15000   1
  -8   2   2 222.820 4.15000   1
   8   2  -2 235.660 3.05000   1
  -8  -2   1 166.240 2.84000   1
   8   2  -1 166.080 2.84000   1
  -8   2   1 165.580 2.81000   1
  -8   2   1 171.740 2.83000   1
   8   2  -1 157.060 2.80000   1
   8  -2  -1 161.770 2.82000   1
  -8  -2   1 155.560 2.80000   1
   8   2  -1 169.670 2.83000   1
  -8   2   1 173.530 2.90000   1
   8  -2  -1 151.790 2.82000   1
   2  -3  -9 293.850 2.14000   1
   2   3  -9 287.740 2.12000   1
  -2  -3   9 276.570 1.99000   1
   2  -3  -9 280.710 2.02000   1
  -2  -3   9 273.500 1.97000   1
  -2  -3   9 274.310 2.00000   1
   2   3  -9 270.650 1.97000   1
   8   1   2 89.1400 2.81000   1
  -8  -1  -2 89.4200 2.79000   1
  -8   1  -2 83.2500 2.79000   1
   8   1   2 87.9700 2.79000   1
   8  -1   2 91.4800 2.79000   1
  -8  -1  -2 85.4000 2.79000   1
  -8   1  -2 79.4500 2.79000   1
   8  -1   2 87.4000 2.80000   1
  -3  -5   1 226.210 2.94000   1
  -3  -5   1 224.240 2.85000   1
   4   4  -6 1294.13 13.1100   1
  -4  -4   6 1447.00 14.8300   1
   4   4  -6 1411.41 14.4100   1
   4  -4  -6 1298.46 13.3200   1
   4  -4  -6 1394.78 14.2400   1
  -1   0  11 221.230 2.86000   1
   1   0 -11 230.460 2.84000   1
   1   0 -11 227.460 2.87000   1
  -1   0  11 222.010 2.86000   1
  -1   0  11 200.430 2.83000   1
   1   0 -11 204.670 2.82000   1
  -1   0  11 201.840 2.87000   1
   2   0 -11 383.100 3.95000   1
  -2   0  11 397.900 4.11000   1
   2   0 -11 390.320 4.04000   1
   2   0 -11 405.500 4.21000   1
  -2   0  11 395.600 4.10000   1
   6  -2  -8 589.740 6.04000   1
  -6  -2   8 603.180 6.21000   1
   6  -2  -8 543.820 5.58000   1
   6   2  -8 600.320 6.14000   1
   6  -2  -8 598.730 6.13000   1
  -6  -2   8 588.970 6.04000   1
   6   2  -8 618.950 6.88000   1
  -6   2   8 605.240 6.20000   1
   6  -2  -8 563.730 6.13000   1
   6   2  -8 597.780 6.13000   1
  -3  -5   0 154.550 2.85000   1
  -3  -5   0 153.170 2.81000   1
   3  -5   0 168.170 2.86000   1
  -3  -5   0 152.490 2.82000   1
  -3  -5   0 150.900 2.81000   1
   3  -5   0 152.590 2.81000   1
  -8  -2   3 753.220 7.68000   1
   8  -2  -3 784.320 7.97000   1
  -8   2   3 736.580 7.49000   1
  -8   2   3 826.930 8.41000   1
   8   2  -3 825.200 8.47000   1
  -8  -2   3 799.750 8.12000   1
  -8   2   3 807.150 8.58000   1
   8   2  -3 807.390 8.26000   1
   8   2  -3 811.330 8.32000   1
  -3   2  10 145.250 2.82000   1
   3  -2 -10 134.800 2.81000   1
   3   2 -10 138.380 2.81000   1
   3   2 -10 143.050 2.85000   1
  -3  -2  10 138.820 2.80000   1
   3   2 -10 127.890 2.81000   1
   3  -2 -10 135.940 2.82000   1
  -3   2  10 133.410 2.81000   1
   3   2 -10 143.390 2.82000   1
   3  -2 -10 132.470 2.80000   1
  -3  -2  10 137.890 2.80000   1
  -3   2  10 138.070 2.81000   1
   3  -2 -10 131.090 2.84000   1
   0  -3   9 330.340 3.46000   1
   0   3  -9 314.700 3.26000   1
   0  -3  -9 326.750 3.40000   1
   0  -3  -9 337.050 3.49000   1
   0   3  -9 316.580 3.44000   1
   0   3  -9 343.820 3.58000   1
   0  -3  -9 309.760 3.22000   1
   0  -3   9 321.320 3.37000   1
   0   3  -9 315.030 3.28000   1
   0  -3  -9 340.910 3.53000   1
   8   0  -6 8.01000 2.77000   1
  -8   0   6 7.48000 2.76000   1
  -8   0   6 8.47000 2.77000   1
   8   0  -6 7.72000 2.76000   1
  -8   0   6 9.50000 2.77000   1
   8   0  -6 8.67000 2.77000   1
   7   0   5 1031.81 10.5100   1
  -7   0  -5 1034.39 10.5100   1
   7   0   5 1048.54 10.6500   1
  -7   0  -5 1076.65 10.9700   1
   5   2  -9 1143.61 11.6100   1
   5  -2  -9 1167.53 11.9200   1
  -5   2   9 1205.71 12.6800   1
   5   2  -9 1197.65 12.1400   1
  -5   2   9 1215.77 12.4700   1
   5  -2  -9 1143.61 11.6800   1
  -5  -2   9 1116.85 11.3800   1
   5   2  -9 1171.45 11.9000   1
  -5  -2   9 1104.28 11.3300   1
   5  -2  -9 1213.76 12.3300   1
   5   2  -9 1181.68 12.0300   1
  -5   0  10 170.200 2.86000   1
  -5   0  10 155.320 2.82000   1
   5   0 -10 141.810 2.81000   1
  -5   0  10 139.210 2.81000   1
  -5   0  10 152.200 2.81000   1
   5   0 -10 163.720 2.84000   1
  -5   0  10 138.640 2.81000   1
  -5   0  10 161.460 2.83000   1
   5   0 -10 146.990 2.81000   1
  -7   0   8 4.58000 2.76000   1
   7   0  -8 4.73000 2.76000   1
  -7   0   8 3.80000 2.76000   1
   7   0  -8 4.06000 2.76000   1
  -7   0   8 5.22000 2.78000   1
  -7   0   8 6.77000 2.76000   1
   7   0  -8 4.12000 2.76000   1
  -2  -1 -10 331.590 3.43000   1
   2   1  10 372.790 3.87000   1
   2   1  10 351.940 3.65000   1
  -2  -1 -10 338.700 3.48000   1
   2   1  10 353.630 3.66000   1
  -2  -1 -10 335.750 3.53000   1
  -2   1 -10 370.250 3.84000   1
  -2  -1 -10 359.260 3.73000   1
  -2   1 -10 370.570 3.83000   1
   2  -1  10 352.360 3.64000   1
   2   1  10 342.660 3.55000   1
  -8   2   0 258.940 2.85000   1
   8   2   0 248.760 2.84000   1
   8  -2   0 242.500 2.85000   1
  -8  -2   0 242.180 2.84000   1
  -8   2   0 260.900 2.86000   1
  -8  -2   0 249.650 3.00000   1
   8  -2   0 262.090 2.86000   1
  -8   2   0 248.490 2.83000   1
  -8  -2   0 252.900 2.87000   1
   1  -5  -4 269.800 2.85000   1
   1  -5  -4 278.250 2.90000   1
  -1  -5   4 270.980 2.89000   1
  -1  -5   4 270.520 2.88000   1
  -1  -5   4 254.410 2.84000   1
   1  -5  -4 272.760 2.91000   1
  -3  -5   2 137.390 2.82000   1
  -3  -5   2 122.180 2.82000   1
  -3  -5   2 139.520 2.83000   1
  -3  -5   2 132.880 2.81000   1
   3  -5  -2 131.940 2.82000   1
   0  -5  -4 470.720 4.84000   1
   0  -5  -4 447.850 4.57000   1
   0  -5   4 466.790 4.80000   1
   0   5  -4 463.350 4.86000   1
   0  -5  -4 480.420 4.93000   1
   4   2   8 175.370 2.83000   1
  -4  -2  -8 172.220 2.82000   1
  -4   2  -8 166.930 2.84000   1
  -4  -2  -8 178.410 2.85000   1
  -4   2  -8 165.060 2.81000   1
   4  -2   8 168.400 2.84000   1
  -4   2  -8 163.880 2.82000   1
   4   2   8 169.490 2.82000   1
  -4  -2  -8 173.440 2.85000   1
   4   2   8 162.120 2.85000   1
  -4   2  -8 158.340 2.89000   1
  -4   2  -8 158.430 2.81000   1
  -4  -2  -8 181.150 2.84000   1
   4  -2   8 177.920 2.84000   1
   1  -4   7 486.870 4.98000   1
  -1  -4  -7 508.690 5.27000   1
  -1   4  -7 501.270 5.17000   1
  -1   4  -7 492.490 5.28000   1
  -1  -4  -7 502.010 5.36000   1
   1  -4   7 530.000 5.46000   1
  -1   4  -7 525.000 5.40000   1
  -7  -3  -1 130.340 2.81000   1
  -7   3  -1 131.530 2.82000   1
   7  -3   1 129.320 2.82000   1
   7  -3   1 128.670 2.81000   1
   7   3   1 124.520 2.82000   1
  -7  -3  -1 132.800 2.82000   1
   7  -3   1 128.730 2.82000   1
   7   3   1 120.020 2.79000   1
  -7   3  -1 138.510 2.83000   1
  -7  -3  -1 118.010 2.81000   1
  -6  -1   9 240.260 3.06000   1
  -6   1   9 262.900 2.85000   1
   6   1  -9 252.170 2.86000   1
  -6   1   9 273.650 2.93000   1
   6  -1  -9 268.250 2.86000   1
  -6  -1   9 269.930 2.86000   1
  -6   1   9 241.810 2.86000   1
   6  -1  -9 238.140 2.82000   1
   6   1  -9 271.640 2.86000   1
  -6   1   9 263.680 2.85000   1
   6  -1  -9 273.220 2.87000   1
   7  -3  -4 63.4200 2.79000   1
   7   3  -4 59.7800 2.78000   1
   7  -3  -4 60.4800 2.79000   1
  -7  -3   4 60.5700 2.80000   1
   7   3  -4 66.0700 2.80000   1
  -7  -3   4 60.6800 2.79000   1
   7  -3  -4 65.8300 2.80000   1
  -7  -3   4 55.2300 2.77000   1
   7   3  -4 65.8600 2.79000   1
  -7   3   4 70.7900 2.80000   1
  -7  -3   4 60.2300 2.78000   1
   7   3  -4 67.4200 2.81000   1
  -3  -5  -1 158.630 2.98000   1
   3  -5   1 157.810 2.83000   1
  -3  -5  -1 157.270 2.82000   1
   3  -5   1 158.800 2.84000   1
   3  -5   1 151.080 2.84000   1
  -3  -5  -1 155.520 2.82000   1
  -3  -5  -1 150.500 2.80000   1
  -5   2  -7 815.910 8.30000   1
   5  -2   7 801.200 8.24000   1
  -5  -2  -7 833.920 8.51000   1
   5   2   7 854.790 8.71000   1
  -5   2  -7 848.530 8.64000   1
   5  -2   7 850.970 8.67000   1
  -5   2  -7 816.720 8.47000   1
   5   2   7 806.990 8.40000   1
  -5  -2  -7 841.180 8.68000   1
  -5   2  -7 790.210 8.13000   1
   3   4  -7 563.500 5.79000   1
   3  -4  -7 592.310 6.07000   1
  -3  -4   7 607.040 6.19000   1
   3  -4  -7 610.380 6.25000   1
  -3  -4   7 611.880 6.24000   1
  -3  -4   7 616.010 6.30000   1
  -5  -4   5 142.920 2.89000   1
   5  -4  -5 161.670 2.83000   1
  -5  -4   5 139.290 2.81000   1
   5   4  -5 130.210 2.80000   1
   5  -4  -5 136.780 2.86000   1
  -5  -4   5 136.250 2.83000   1
   5   4  -5 145.140 2.91000   1
  -5   4   5 139.480 2.80000   1
  -5  -4   5 149.010 2.91000   1
   0   0  11 496.150 5.12000   1
   0   0  11 455.050 4.71000   1
   0   0 -11 440.070 4.52000   1
   0   0 -11 483.130 4.97000   1
   0   0  11 465.680 4.80000   1
   0   0  11 445.490 4.56000   1
   0   0  11 478.160 4.93000   1
   0   0 -11 448.260 4.65000   1
  -5   0  -8 1638.96 17.9400   1
   5   0   8 1678.93 18.4500   1
   5   0   8 1648.52 18.0000   1
   5   0   8 1758.13 19.2300   1
  -5   0  -8 1705.99 18.8800   1
  -3  -3   9 100.950 2.81000   1
  -3   3   9 95.5100 2.80000   1
   3  -3  -9 90.5600 2.80000   1
   3   3  -9 99.8200 2.81000   1
   3  -3  -9 96.0600 2.81000   1
  -3   3   9 91.6400 2.80000   1
  -3  -3   9 93.0900 2.80000   1
   3   3  -9 104.590 2.81000   1
   3   3  -9 101.510 2.83000   1
  -6  -3  -4 865.170 8.87000   1
  -6  -3  -4 994.610 10.3900   1
  -6   3  -4 989.280 10.3900   1
   6  -3   4 950.700 9.69000   1
  -6   3  -4 966.620 10.3500   1
  -6   3  -4 951.430 9.67000   1
   6  -3   4 940.430 9.66000   1
   6   3   4 950.780 9.71000   1
  -6   3  -4 993.610 10.1100   1
   3   0 -11 1016.19 10.3400   1
   3   0 -11 1015.99 10.3200   1
  -3   0  11 1083.18 11.0400   1
   3   0 -11 995.760 10.1700   1
  -3   0  11 1017.75 10.3700   1
  -2  -5  -3 605.740 6.23000   1
  -2   5  -3 624.750 6.42000   1
   2  -5   3 665.930 6.80000   1
  -2  -5  -3 601.360 6.18000   1
   2  -5   3 649.240 6.65000   1
  -2  -5  -3 636.160 6.50000   1
   2  -5   3 609.400 6.22000   1
   2  -5   3 637.110 6.57000   1
  -2  -5  -3 646.330 6.73000   1
  -8  -2   4 789.890 8.03000   1
  -8   2   4 747.210 7.81000   1
   8   2  -4 771.450 7.90000   1
   8   2  -4 792.690 8.13000   1
   8   2  -4 730.440 7.46000   1
   8  -2  -4 785.620 8.04000   1
   8   2  -4 773.200 7.90000   1
  -8  -2   4 752.490 7.71000   1
  -8   2   4 755.740 7.71000   1
   5  -4   3 435.470 4.47000   1
  -5   4  -3 414.850 4.31000   1
   5  -4   3 411.140 4.22000   1
   5  -4   3 420.280 4.36000   1
  -5  -4  -3 404.780 4.19000   1
  -5   4  -3 416.010 4.28000   1
   5  -4   3 415.160 4.27000   1
  -5  -4  -3 417.290 4.34000   1
   4   0   9 0.25000 2.76000   1
   4   0   9 0.26000 2.76000   1
  -4   0  -9 0.30000 2.76000   1
   4   0   9 0.54000 2.76000   1
   4   0   9 0.37000 2.76000   1
  -4   0  -9 0.52000 2.76000   1
  -4   0  -9 0.27000 2.76000   1
   1   1 -11 952.850 10.4900   1
  -1  -1  11 895.200 9.09000   1
   1   1 -11 1001.46 10.2300   1
  -1  -1  11 910.710 9.28000   1
  -1   1  11 982.420 10.0400   1
  -1  -1  11 941.270 9.57000   1
   1  -1 -11 921.870 9.50000   1
   1  -1 -11 905.630 9.22000   1
   8   0   3 1.14000 2.76000   1
   8   0   3 2.77000 2.77000   1
  -8   0  -3 1.65000 2.76000   1
   8   0   3 2.06000 2.76000   1
  -8   0  -3 3.40000 2.76000   1
   2   1 -11 910.620 9.35000   1
  -2  -1  11 945.430 9.82000   1
  -2  -1  11 933.510 9.53000   1
  -2   1  11 914.290 9.31000   1
  -2  -1  11 847.090 8.71000   1
   2   1 -11 892.260 9.14000   1
   2  -1 -11 958.190 9.76000   1
   2  -1 -11 885.430 9.02000   1
  -1   2 -10 547.800 5.63000   1
   1  -2  10 495.180 5.10000   1
   1   2  10 510.320 5.24000   1
  -1  -2 -10 492.380 5.12000   1
  -1  -2 -10 509.770 5.27000   1
  -1   2 -10 524.350 5.38000   1
  -1   2 -10 494.450 5.06000   1
   1  -2  10 539.190 5.56000   1
  -1  -2 -10 521.390 5.35000   1
  -1   2 -10 484.800 4.97000   1
  -1  -2 -10 502.650 5.14000   1
   1   2  10 525.590 5.40000   1
   1  -2  10 511.010 5.26000   1
  -8   1   6 6.67000 2.77000   1
  -8  -1   6 5.73000 2.77000   1
   8  -1  -6 5.96000 2.79000   1
   8   1  -6 6.15000 2.76000   1
  -8  -1   6 4.85000 2.76000   1
   8  -1  -6 5.08000 2.76000   1
  -8   1   6 5.54000 2.76000   1
   8   1  -6 7.00000 2.76000   1
   8   1  -6 6.89000 2.77000   1
   8   1  -6 7.78000 2.77000   1
   8  -1  -6 5.91000 2.77000   1
  -8   1   6 8.13000 2.76000   1
  -6  -4   1 35.9800 2.78000   1
   6   4  -1 33.5900 2.77000   1
   6   4  -1 35.0700 2.77000   1
  -6  -4   1 37.7000 2.78000   1
  -6  -4   1 34.7900 2.80000   1
  -6   4   1 33.0700 2.77000   1
   6  -4  -1 31.9800 2.78000   1
   6  -4  -1 36.8900 2.78000   1
   6  -4  -1 35.6300 2.79000   1
  -6   4   1 33.4000 2.77000   1
   6  -4  -1 34.8300 2.78000   1
  -2  -5   4 191.650 2.83000   1
  -2  -5   4 160.710 2.83000   1
   2  -5  -4 179.350 2.82000   1
   2  -5  -4 154.450 2.81000   1
  -2  -5   4 176.530 2.84000   1
   2   5  -4 154.510 2.90000   1
   7   1   5 36.6000 2.79000   1
  -7  -1  -5 30.7500 2.77000   1
  -7   1  -5 28.7100 2.77000   1
   7  -1   5 34.9800 2.78000   1
   7   1   5 29.4500 2.77000   1
  -7  -1  -5 28.5700 2.77000   1
  -7   1  -5 31.2700 2.78000   1
  -7  -1  -5 33.9500 2.78000   1
   7   1   5 31.9800 2.77000   1
   7  -1   5 35.3700 2.78000   1
   1  -5   4 736.910 7.53000   1
  -1  -5  -4 731.530 7.77000   1
  -1   5  -4 678.050 6.96000   1
  -1  -5  -4 659.070 6.76000   1
   1  -5   4 745.120 7.61000   1
  -5  -1  10 818.120 8.33000   1
  -5   1  10 809.260 8.23000   1
   5   1 -10 853.960 8.75000   1
  -5   1  10 842.860 8.63000   1
   5   1 -10 824.680 8.40000   1
  -5   1  10 850.730 8.67000   1
  -5   1  10 864.510 8.80000   1
   5  -1 -10 809.980 8.25000   1
  -5  -1  10 885.610 9.01000   1
  -5   1  10 841.740 8.60000   1
   7   1  -8 222.550 2.92000   1
  -7   1   8 240.960 2.87000   1
  -7  -1   8 214.850 2.84000   1
  -7   1   8 223.300 2.84000   1
   7  -1  -8 217.510 3.24000   1
  -7  -1   8 231.700 2.82000   1
  -7   1   8 225.440 2.82000   1
   7   1  -8 241.510 2.85000   1
  -7   1   8 245.100 2.93000   1
   7  -1  -8 241.570 2.88000   1
   7   1  -8 224.630 2.83000   1
   6   4  -2 530.800 5.44000   1
  -6  -4   2 514.710 5.34000   1
  -6  -4   2 552.180 5.69000   1
   6   4  -2 515.170 5.28000   1
  -6  -4   2 550.400 5.68000   1
  -6  -4   2 528.540 5.43000   1
  -6   4   2 539.040 5.75000   1
   6  -4  -2 576.890 5.98000   1
   6  -4  -2 572.560 6.06000   1
  -6   4   2 512.350 5.25000   1
   6  -4  -2 536.050 5.49000   1
   6  -4  -2 568.560 5.84000   1
   7   2   4 25.9200 2.78000   1
   7  -2   4 24.2700 2.77000   1
   7  -2   4 28.6000 2.78000   1
  -7  -2  -4 26.6200 2.77000   1
  -7   2  -4 25.5500 2.77000   1
   7  -2   4 28.3400 2.77000   1
  -7  -2  -4 29.4000 2.77000   1
  -7   2  -4 26.9200 2.77000   1
  -7   2  -4 24.5900 2.77000   1
  -7  -2  -4 26.4200 2.77000   1
   3  -5  -3 240.960 2.88000   1
  -3  -5   3 250.150 2.88000   1
  -3  -5   3 256.640 2.94000   1
   3  -5  -3 240.000 2.86000   1
   3  -2   9 651.640 6.68000   1
  -3  -2  -9 627.090 6.44000   1
  -3   2  -9 655.510 6.69000   1
   3  -2   9 617.650 6.30000   1
   3   2   9 616.130 6.28000   1
  -3   2  -9 602.040 6.52000   1
   3   2   9 669.620 6.92000   1
   3   2   9 657.470 6.86000   1
   3   2   9 654.500 6.69000   1
   3  -2   9 586.260 6.10000   1
   3   2   9 638.080 6.52000   1
  -3   2  -9 634.330 6.48000   1
  -3  -2  -9 602.810 6.18000   1
  -3  -2  -9 620.180 6.34000   1
  -3  -2  -9 625.080 6.44000   1
  -7   2   7 873.810 8.90000   1
  -7   2   7 937.580 9.53000   1
   7   2  -7 934.360 9.52000   1
   7  -2  -7 834.640 8.49000   1
   7   2  -7 868.490 8.90000   1
   7  -2  -7 860.590 9.52000   1
  -7   2   7 953.370 9.70000   1
   7   2  -7 950.870 9.68000   1
  -1  -3  -9 75.8300 2.80000   1
   1   3   9 66.9100 2.78000   1
  -1  -3  -9 67.7000 2.79000   1
  -1   3  -9 65.2500 2.79000   1
   1  -3   9 73.3000 2.79000   1
   1  -3   9 75.2500 2.81000   1
   1   3   9 67.7300 2.79000   1
  -1   3  -9 76.4100 2.80000   1
  -1  -3  -9 68.6400 2.78000   1
  -1  -3  -9 72.1300 2.80000   1
   8   2   1 359.180 3.69000   1
   8  -2   1 401.750 4.15000   1
   8  -2   1 393.650 4.07000   1
   8   2   1 378.700 3.94000   1
  -8  -2  -1 362.360 3.72000   1
  -8   2  -1 382.580 4.02000   1
  -8   2  -1 364.070 3.77000   1
  -8  -2  -1 382.750 3.96000   1
  -8  -2  -1 383.450 3.98000   1
  -4   3  -7 213.070 2.84000   1
  -4  -3  -7 209.190 2.84000   1
   4   3   7 210.540 2.83000   1
   4  -3   7 214.640 2.88000   1
  -4   3  -7 207.780 2.84000   1
  -4   3  -7 195.760 2.84000   1
  -4  -3  -7 230.950 2.88000   1
  -4   3  -7 223.380 2.89000   1
  -4   3  -7 223.870 2.87000   1
   4  -3   7 219.340 2.88000   1
  -6  -4   0 1675.61 18.4500   1
   6   4   0 1554.69 15.7500   1
  -6  -4   0 1602.64 16.5600   1
  -6  -4   0 1724.29 18.8000   1
   6  -4   0 1646.62 18.4900   1
   6  -4   0 1547.11 15.8100   1
  -6   4   0 1714.77 19.0300   1
   6  -4   0 1576.94 16.1400   1
  -6   4   0 1547.19 15.6900   1
  -3   4  -6 484.690 4.98000   1
  -3   4  -6 496.030 5.10000   1
  -3  -4  -6 488.720 5.07000   1
  -3  -4  -6 452.350 4.65000   1
  -3  -4  -6 478.380 5.08000   1
  -3   4  -6 445.300 4.55000   1
   3  -4   6 480.190 4.93000   1
   3  -4   6 439.570 4.50000   1
   5   3  -8 257.370 2.83000   1
  -5   3   8 270.860 2.83000   1
   5  -3  -8 252.930 2.87000   1
   5   3  -8 258.180 2.85000   1
  -5  -3   8 276.970 2.93000   1
   5  -3  -8 256.610 2.88000   1
  -5   3   8 256.810 2.84000   1
  -5  -3   8 263.010 2.84000   1
   5   3  -8 276.230 2.88000   1
   6   0   7 252.780 2.88000   1
  -6   0  -7 261.990 2.84000   1
  -3  -5  -2 113.570 2.80000   1
   3  -5   2 111.040 2.86000   1
  -3  -5  -2 111.000 2.81000   1
   3  -5   2 116.500 2.81000   1
  -3  -5  -2 114.460 2.80000   1
  -3  -5  -2 115.110 2.82000   1
   3  -5   2 113.370 2.82000   1
  -3   5  -2 116.300 2.80000   1
   3  -5   2 114.290 2.81000   1
   0  -1 -11 492.820 5.07000   1
   0  -1  11 479.680 4.94000   1
   0   1 -11 496.670 5.20000   1
   0  -1 -11 441.230 4.53000   1
   0   1  11 498.770 5.13000   1
   0  -1  11 472.450 4.88000   1
   0  -1  11 486.780 5.00000   1
   0   1 -11 494.140 5.07000   1
   0  -1  11 486.360 4.99000   1
   0  -1  11 478.270 4.97000   1
   0  -1 -11 477.690 4.90000   1
   4   2 -10 86.8200 2.79000   1
  -4  -2  10 85.8300 2.80000   1
  -4   2  10 74.9400 2.78000   1
   4  -2 -10 88.7000 2.80000   1
  -4   2  10 94.4700 2.80000   1
  -4  -2  10 93.4500 2.81000   1
   4   2 -10 91.6800 2.81000   1
   4  -2 -10 80.4100 2.80000   1
   4   2 -10 85.4600 2.79000   1
   4  -2 -10 87.1000 2.80000   1
   4  -2 -10 76.9900 2.78000   1
  -4   2  10 88.5500 2.80000   1
   4   2 -10 92.0200 2.81000   1
  -4   2  10 89.4000 2.80000   1
   5   1   8 99.3800 2.81000   1
   5   1   8 97.4000 2.80000   1
  -5  -1  -8 104.710 2.80000   1
  -5   1  -8 100.180 2.79000   1
   5   1   8 110.570 2.82000   1
  -5  -1  -8 92.4500 2.80000   1
  -5   1  -8 97.2300 2.80000   1
  -5  -1  -8 91.1300 2.79000   1
   5  -1   8 92.5400 2.81000   1
  -5   1  -8 92.3100 2.78000   1
   4  -4   5 55.4300 2.82000   1
  -4  -4  -5 44.8300 2.78000   1
  -4   4  -5 53.5100 2.79000   1
  -4  -4  -5 51.4100 2.81000   1
   4  -4   5 48.3800 2.79000   1
  -4  -4  -5 49.0600 2.79000   1
   4  -4   5 43.8700 2.77000   1
   4  -4   5 47.0500 2.78000   1
  -3  -1  11 131.410 2.81000   1
   3  -1 -11 125.510 2.80000   1
   3   1 -11 140.520 2.80000   1
  -3  -1  11 134.320 2.80000   1
  -3  -1  11 133.020 2.79000   1
  -3   1  11 136.940 2.83000   1
  -3  -1  11 126.140 2.81000   1
  -3   1  11 147.650 2.83000   1
   3   1 -11 135.740 2.80000   1
   3  -1 -11 138.210 2.83000   1
  -3   1  11 132.710 2.81000   1
   3  -1 -11 139.090 2.83000   1
   3   1 -11 143.230 2.82000   1
  -6  -4   3 14.2900 2.76000   1
  -6  -4   3 15.4000 2.77000   1
   6   4  -3 11.8600 2.77000   1
   6   4  -3 11.7500 2.76000   1
  -6  -4   3 14.8600 2.77000   1
   6   4  -3 14.3000 2.77000   1
  -6  -4   3 17.1600 2.77000   1
   6  -4  -3 17.1300 2.77000   1
   6  -4  -3 13.8600 2.77000   1
   6  -4  -3 15.7100 2.77000   1
   6  -4  -3 13.6700 2.77000   1
  -6   4   3 13.0800 2.77000   1
  -6   2  -6 359.230 3.71000   1
   6   2   6 382.380 3.95000   1
  -6  -2  -6 333.370 3.42000   1
  -6   2  -6 362.090 3.73000   1
   6  -2   6 374.930 3.89000   1
  -6  -2  -6 369.990 3.87000   1
   6  -2   6 363.320 3.76000   1
  -6   2  -6 342.440 3.89000   1
  -6  -2  -6 353.260 3.76000   1
  -6  -2  -6 348.850 3.61000   1
   3   3   8 570.350 5.83000   1
  -3   3  -8 615.560 6.33000   1
  -3   3  -8 564.800 5.77000   1
  -3  -3  -8 578.830 6.08000   1
   3  -3   8 551.690 5.68000   1
  -3  -3  -8 559.580 5.70000   1
   3   3   8 588.700 6.02000   1
   3  -3   8 563.980 5.86000   1
  -3   3  -8 574.210 5.87000   1
  -3  -3  -8 580.290 6.02000   1
   3  -3   8 552.550 5.64000   1
  -3   3  -8 569.370 5.90000   1
  -3  -3  -8 603.530 6.27000   1
  -7  -3  -2 89.1900 2.80000   1
   7  -3   2 85.5000 2.80000   1
   7   3   2 85.7600 2.79000   1
  -7   3  -2 86.7200 2.81000   1
  -7   3  -2 86.5700 2.78000   1
  -7  -3  -2 88.0200 2.80000   1
   7  -3   2 109.990 2.82000   1
  -7   3  -2 86.3200 2.80000   1
  -7  -3  -2 93.0000 2.80000   1
   7  -3   2 94.6900 2.81000   1
  -4   1  -9 379.270 3.91000   1
   4   1   9 386.440 4.00000   1
   4   1   9 364.860 3.76000   1
   4  -1   9 369.320 3.82000   1
   4  -1   9 379.230 3.99000   1
  -4  -1  -9 383.540 4.01000   1
  -4  -1  -9 370.380 3.82000   1
   4  -1   9 353.270 3.70000   1
   4   1   9 358.990 3.72000   1
  -4  -1  -9 373.770 3.86000   1
   4   1   9 355.600 3.70000   1
  -4   1  -9 353.460 3.67000   1
  -8   1  -3 23.5000 2.77000   1
   8   1   3 40.6800 2.80000   1
  -8  -1  -3 29.0900 2.78000   1
  -8   1  -3 28.5000 2.77000   1
   8  -1   3 28.2400 2.77000   1
   8   1   3 26.8100 2.78000   1
   8  -1   3 29.7800 2.77000   1
  -8  -1  -3 27.0200 2.77000   1
   8  -1   3 27.8800 2.78000   1
   7  -3  -5 881.800 8.98000   1
  -7   3   5 929.470 9.77000   1
  -7  -3   5 996.850 10.1200   1
   7  -3  -5 901.150 9.15000   1
  -7   3   5 962.790 9.81000   1
   7  -3  -5 944.600 9.68000   1
  -7   3   5 1007.39 10.2400   1
  -5  -3  -6 418.540 4.34000   1
   5  -3   6 453.620 4.70000   1
  -5   3  -6 445.710 4.59000   1
   5   3   6 415.620 4.41000   1
  -5   3  -6 445.230 4.60000   1
   5  -3   6 452.300 4.69000   1
  -5   3  -6 460.100 4.88000   1
   6  -3  -7 625.070 6.47000   1
   6  -3  -7 613.860 6.29000   1
   6  -3  -7 595.220 6.09000   1
  -6   3   7 614.210 6.43000   1
   6   3  -7 595.480 6.10000   1
   6  -3  -7 616.610 6.29000   1
  -6  -3   7 617.130 6.29000   1
   6   3  -7 569.900 5.84000   1
  -6  -3   7 578.070 5.89000   1
  -6   3   7 639.810 6.55000   1
  -6  -3   7 650.070 6.68000   1
   9   0  -2 171.850 2.82000   1
   9   0  -2 172.090 2.80000   1
   9   0  -2 192.940 2.86000   1
   9   0  -2 180.670 2.83000   1
   9   0  -2 183.050 2.83000   1
  -9   0   2 185.850 2.82000   1
   3   0  10 268.620 2.87000   1
   3   0  10 268.610 2.86000   1
   3   0  10 267.490 2.91000   1
  -3   0 -10 265.720 2.87000   1
   1   0  11 124.630 2.79000   1
  -1   0 -11 136.690 2.82000   1
   1   0  11 139.020 2.84000   1
   1   0  11 132.340 2.82000   1
   9   0  -1 134.430 2.85000   1
   9   0  -1 130.760 2.83000   1
   9   0  -1 111.570 2.79000   1
  -9   0   1 110.180 2.81000   1
   9   0  -1 143.140 2.82000   1
   9   0  -1 141.220 2.85000   1
  -8  -2   5 1500.22 15.2000   1
   8   2  -5 1596.65 16.3000   1
  -8   2   5 1655.21 18.7100   1
   8  -2  -5 1585.43 16.1100   1
   8  -2  -5 1487.53 15.0800   1
   8   2  -5 1506.34 15.2600   1
  -8   2   5 1670.97 18.2500   1
   8   2  -5 1618.69 16.5100   1
  -2   4  -7 181.080 2.86000   1
  -2  -4  -7 194.200 2.94000   1
  -2   4  -7 193.270 2.84000   1
  -2  -4  -7 205.250 2.86000   1
   2  -4   7 184.680 2.83000   1
   2  -4   7 200.810 2.88000   1
  -2   4  -7 172.620 2.85000   1
   2  -4   7 178.260 2.80000   1
  -2  -4  -7 179.250 2.85000   1
  -9   0   3 90.0500 2.78000   1
  -9   0   3 95.5700 2.79000   1
   9   0  -3 97.9700 2.80000   1
   9   0  -3 100.060 2.79000   1
   9   0  -3 104.300 2.82000   1
   9   0  -3 104.980 2.82000   1
  -6  -4  -1 720.660 7.57000   1
   6  -4   1 726.420 7.42000   1
   6  -4   1 770.170 7.94000   1
   6  -4   1 717.890 7.39000   1
  -6   4  -1 707.410 7.23000   1
   6  -4   1 737.680 7.98000   1
  -6   4  -1 723.620 7.38000   1
  -6   4  -1 744.360 7.61000   1
  -4   0  11 33.9900 2.78000   1
   4   0 -11 25.0700 2.77000   1
  -4   0  11 27.4900 2.78000   1
   4   0 -11 24.7100 2.78000   1
  -4   0  11 23.9100 2.77000   1
  -4   0  11 25.8000 2.78000   1
  -4   0  11 28.9300 2.78000   1
  -8   0   7 51.3000 2.78000   1
  -8   0   7 57.5700 2.78000   1
  -8   0   7 62.7000 2.80000   1
   8   0  -7 51.9500 2.78000   1
  -8   0   7 51.2900 2.77000   1
   8   0  -7 58.1400 2.79000   1
  -1  -5   5 40.6300 2.78000   1
  -1  -5   5 33.9900 2.79000   1
  -1  -5   5 37.3700 2.78000   1
   1  -5  -5 35.2800 2.77000   1
   1  -5  -5 38.4800 2.77000   1
  -1  -5   5 41.7800 2.77000   1
   1   5  -5 37.5700 2.78000   1
   1  -5  -5 37.9200 2.78000   1
   1  -4  -8 784.620 8.01000   1
   1  -4  -8 808.890 8.27000   1
   1   4  -8 785.240 8.11000   1
   1   4  -8 809.380 8.27000   1
  -1  -4   8 779.930 7.97000   1
  -1  -4   8 759.530 7.81000   1
  -1  -4   8 747.610 7.78000   1
  -1  -4   8 747.640 7.62000   1
   0   5  -5 479.570 4.90000   1
   0  -5   5 489.700 5.04000   1
   0  -5   5 462.060 4.75000   1
   0  -5  -5 474.220 4.91000   1
   0   5  -5 467.940 4.81000   1
   0  -5   5 523.810 5.39000   1
   0  -5  -5 517.680 5.30000   1
  -4  -5   1 84.5700 2.79000   1
  -4   5   1 67.7200 2.78000   1
   4  -5  -1 82.3000 2.79000   1
  -4  -5   1 78.4800 2.80000   1
   4  -5  -1 79.0600 2.80000   1
  -4  -5   1 81.2900 2.81000   1
  -4  -5   1 75.2100 2.79000   1
   4   3  -9 77.1900 2.80000   1
  -4   3   9 81.2900 2.80000   1
   4   3  -9 69.5600 2.78000   1
   4  -3  -9 92.2600 2.80000   1
  -4  -3   9 75.3100 2.80000   1
   4  -3  -9 82.2900 2.81000   1
   4   3  -9 89.1200 2.80000   1
  -4   3   9 77.2300 2.78000   1
  -4  -3   9 77.5600 2.79000   1
  -4   3   9 84.0700 2.79000   1
   4  -3  -9 87.5600 2.81000   1
   4   3  -9 91.6000 2.81000   1
  -6   1  -7 41.8200 2.78000   1
  -6  -1  -7 40.9600 2.78000   1
   6   1   7 39.7300 2.78000   1
  -6  -1  -7 35.6200 2.77000   1
  -6  -1  -7 31.7600 2.77000   1
  -6   1  -7 34.4700 2.77000   1
   6  -1   7 33.4000 2.77000   1
   6  -1   7 40.4100 2.78000   1
   6   1   7 37.4600 2.78000   1
  -6  -1  -7 37.9600 2.78000   1
  -6   1  -7 39.1000 2.78000   1
   6  -1   7 33.7000 2.77000   1
   6   1   7 37.6000 2.78000   1
  -3  -5   4 360.830 3.85000   1
   3  -5  -4 384.940 3.96000   1
  -3  -5   4 366.800 3.79000   1
  -3  -5   4 364.090 3.78000   1
   3  -5  -4 390.360 4.05000   1
   3  -5  -4 355.060 3.67000   1
   3   5  -4 345.770 3.67000   1
  -4  -4   7 652.020 6.67000   1
  -4  -4   7 675.440 6.90000   1
  -4  -4   7 618.910 6.54000   1
   4  -4  -7 645.570 6.58000   1
   4  -4  -7 711.300 7.28000   1
   4  -4  -7 697.710 7.17000   1
   4   4  -7 641.910 7.15000   1
  -4  -4   7 705.940 7.23000   1
  -4   4   7 652.150 6.91000   1
  -4  -5   0 28.8600 2.77000   1
   4  -5   0 25.8000 2.78000   1
   4  -5   0 28.2600 2.78000   1
  -4  -5   0 27.2100 2.78000   1
   4  -5   0 27.9300 2.77000   1
  -4  -5   0 29.3600 2.78000   1
   4  -5   0 32.8500 2.78000   1
  -2  -5  -4 1148.21 12.0200   1
  -2  -5  -4 1248.92 12.7000   1
   2  -5   4 1249.94 12.6800   1
  -2   5  -4 1229.28 12.4900   1
  -5   4   6 75.9300 2.78000   1
   5   4  -6 82.5700 2.79000   1
   5  -4  -6 79.0000 2.80000   1
   5  -4  -6 75.9600 2.80000   1
   5   4  -6 77.8900 2.78000   1
  -5  -4   6 71.7800 2.78000   1
  -5  -4   6 71.7300 2.78000   1
   5   4  -6 85.0900 2.79000   1
  -5  -4   6 94.6400 2.82000   1
  -5  -4   6 77.8900 2.78000   1
   2  -4  -8 613.950 6.29000   1
   2  -4  -8 632.120 6.51000   1
   2   4  -8 619.610 6.37000   1
  -2  -4   8 602.210 6.18000   1
  -2  -4   8 604.050 6.17000   1
   2   4  -8 612.100 6.31000   1
  -2  -4   8 627.150 6.46000   1
   2   4  -8 651.110 6.76000   1
   4  -5  -2 244.960 2.88000   1
  -4  -5   2 238.940 2.83000   1
  -4  -5   2 252.830 2.86000   1
  -4  -5   2 249.310 2.86000   1
   4  -5  -2 269.380 2.86000   1
  -4  -5   2 254.920 2.96000   1
  -6  -4   4 224.810 2.94000   1
   6   4  -4 190.860 3.03000   1
  -6  -4   4 211.800 3.03000   1
  -6  -4   4 190.420 3.04000   1
  -6  -4   4 204.200 3.04000   1
   6  -4  -4 202.350 3.06000   1
  -6   4   4 224.710 3.10000   1
   6  -4  -4 228.800 3.12000   1
  -9   0   0 175.990 3.02000   1
   9   0   0 192.590 3.05000   1
   9   0   0 181.780 3.05000   1
   9   0   0 185.540 3.12000   1
  -8   2  -2 52.9700 3.00000   1
   8  -2   2 61.5300 3.01000   1
   8   2   2 53.1500 2.99000   1
   8  -2   2 55.4300 3.00000   1
  -8  -2  -2 55.9900 3.00000   1
  -8   2  -2 52.1200 2.98000   1
  -8   2  -2 62.1200 3.00000   1
  -8  -2  -2 49.6900 2.99000   1
   8   2   2 52.2100 3.00000   1
  -8  -2  -2 59.3100 3.01000   1
   0  -4  -8 131.800 3.03000   1
   0  -4  -8 122.600 3.03000   1
   0  -4  -8 120.070 3.02000   1
   0  -4  -8 131.370 3.03000   1
   0  -4   8 125.320 3.03000   1
   0   4  -8 141.930 3.04000   1
   0  -4   8 114.990 3.02000   1
   0  -4   8 116.370 3.01000   1
   0   4  -8 118.890 3.02000   1
   0   4  -8 118.030 3.02000   1
  -9  -1   2 678.280 7.45000   1
  -9   1   2 629.920 6.90000   1
   9   1  -2 592.330 6.55000   1
   9   1  -2 631.340 6.93000   1
  -9   1   2 626.280 7.10000   1
   9   1  -2 647.870 7.13000   1
   9   1  -2 653.890 7.30000   1
   9   1  -2 631.290 6.94000   1
   2  -5  -5 24.3200 2.98000   1
  -2  -5   5 24.9900 2.99000   1
  -2  -5   5 27.4400 2.99000   1
  -2  -5   5 26.9400 2.98000   1
  -2  -5   5 25.3100 2.98000   1
   2  -5  -5 25.5200 2.98000   1
   2  -5  -5 24.1600 2.98000   1
   9   0  -4 192.440 3.03000   1
   9   0  -4 213.190 3.07000   1
  -9   0   4 196.370 3.02000   1
  -9   0   4 213.590 3.03000   1
   9   0  -4 190.520 3.04000   1
  -3  -5  -3 43.1400 2.99000   1
   3  -5   3 45.0500 2.99000   1
   3  -5   3 43.3500 2.99000   1
  -3  -5  -3 47.4000 2.99000   1
  -3  -5  -3 46.0300 2.99000   1
  -3  -5  -3 45.5100 3.01000   1
   3  -5   3 45.0500 3.00000   1
   3  -5   3 52.6900 3.00000   1
  -3   5  -3 41.6400 2.99000   1
   5  -4   4 393.870 5.44000   1
   5  -4   4 378.710 4.17000   1
  -5  -4  -4 405.770 4.50000   1
  -5  -4  -4 401.920 4.46000   1
  -5   4  -4 392.050 4.43000   1
   5  -4   4 394.770 4.40000   1
  -5   4  -4 390.090 4.33000   1
  -5  -4  -4 368.710 4.14000   1
   5  -4   4 377.660 4.23000   1
  -5   4  -4 412.420 4.58000   1
  -5  -4  -4 412.720 4.60000   1
   3   1  10 96.5800 3.03000   1
  -3   1 -10 98.4200 3.02000   1
  -3  -1 -10 105.430 3.04000   1
   3   1  10 98.3900 3.03000   1
   3  -1  10 100.190 3.02000   1
   3   1  10 87.2000 3.00000   1
   3  -1  10 102.680 3.04000   1
   3   1  10 96.1500 3.03000   1
  -3   1 -10 92.9300 3.00000   1
  -3  -1 -10 90.3500 3.00000   1
   3   1  10 95.2000 3.01000   1
   3  -1  10 104.740 3.02000   1
  -3   1 -10 79.5000 2.99000   1
  -3  -1 -10 85.8500 3.01000   1
  -1   1 -11 10.8100 2.98000   1
  -1  -1 -11 11.1000 2.98000   1
   1  -1  11 13.3800 2.98000   1
   1   1  11 11.9000 3.00000   1
   1  -1  11 11.1800 2.98000   1
   1   1  11 10.6800 2.98000   1
  -1   1 -11 14.0300 2.99000   1
  -1  -1 -11 11.2100 2.98000   1
   1   1  11 11.8900 2.98000   1
   1  -1  11 12.1600 2.98000   1
   1  -1  11 12.6900 2.98000   1
   1   1  11 12.6900 3.00000   1
  -1  -1 -11 9.35000 2.97000   1
   1  -1  11 10.4800 2.98000   1
  -1   1 -11 10.7200 2.97000   1
   1   1  11 11.5700 2.98000   1
  -2  -2 -10 141.290 3.03000   1
   2  -2  10 144.520 3.02000   1
  -2   2 -10 136.450 3.02000   1
  -2   2 -10 127.690 3.02000   1
  -2  -2 -10 154.350 3.04000   1
   2  -2  10 136.950 3.01000   1
   2  -2  10 138.350 3.01000   1
   2   2  10 160.390 3.05000   1
  -2  -2 -10 142.150 3.03000   1
  -2   2 -10 143.280 3.02000   1
  -2  -2 -10 158.310 3.04000   1
  -2   2 -10 139.380 3.01000   1
   2   2  10 152.460 3.06000   1
   2  -2  10 148.380 3.04000   1
   2   2  10 155.860 3.03000   1
   9   1  -1 110.920 3.01000   1
   9  -1  -1 123.970 3.03000   1
   9   1  -1 102.610 3.01000   1
  -9  -1   1 133.750 3.04000   1
   9   1  -1 122.730 3.06000   1
   9  -1  -1 116.950 3.02000   1
  -9   1   1 107.520 3.02000   1
   9  -1  -1 125.290 3.03000   1
  -9   1   1 107.580 3.02000   1
  -9   1   3 664.670 7.31000   1
  -9  -1   3 657.500 7.69000   1
  -9   1   3 672.560 7.36000   1
  -9  -1   3 751.880 8.23000   1
   9   1  -3 721.840 8.00000   1
   9  -1  -3 742.610 8.18000   1
   9   1  -3 675.840 7.45000   1
  -9   1   3 699.790 7.93000   1
   9  -1  -3 668.850 7.41000   1
   9   1  -3 700.730 7.71000   1
   9   1  -3 718.630 9.10000   1
  -9   1   3 695.610 7.82000   1
  -4   5  -1 33.0000 2.98000   1
  -4  -5  -1 33.9600 2.98000   1
   4  -5   1 37.4000 2.99000   1
  -4   5  -1 31.9200 2.98000   1
  -4  -5  -1 32.7600 3.02000   1
   4  -5   1 36.1800 2.99000   1
  -4  -5  -1 35.3400 3.02000   1
  -4  -5  -1 37.3000 3.01000   1
   4  -5   1 33.2400 2.99000   1
   4  -1 -11 343.240 3.81000   1
  -4  -1  11 354.260 3.95000   1
   4  -1 -11 366.510 4.08000   1
  -4  -1  11 363.000 4.02000   1
   4   1 -11 364.440 4.09000   1
   4   1 -11 332.480 3.71000   1
   4  -1 -11 336.570 3.72000   1
  -4   1  11 361.030 4.08000   1
  -4  -1  11 327.120 3.62000   1
  -4   1  11 361.630 4.02000   1
  -8   1   7 390.240 4.45000   1
   8   1  -7 406.180 4.63000   1
   8   1  -7 370.320 4.14000   1
   8  -1  -7 386.590 4.87000   1
  -8   1   7 402.740 4.47000   1
  -8  -1   7 412.130 4.59000   1
  -8   1   7 371.310 4.38000   1
   8  -1  -7 368.560 4.09000   1
   8   1  -7 408.280 4.52000   1
  -8   1   7 382.570 4.24000   1
   8  -1  -7 379.980 4.26000   1
   6   0 -10 233.310 3.08000   1
   6   0 -10 192.240 3.03000   1
  -6   0  10 215.680 3.05000   1
  -6   0  10 202.840 3.03000   1
  -6   0  10 223.680 3.09000   1
  -6   0  10 200.410 3.02000   1
   2   3   9 777.870 8.81000   1
   2   3   9 776.220 8.50000   1
  -2   3  -9 783.060 8.59000   1
   2  -3   9 774.560 8.49000   1
  -2  -3  -9 773.880 8.50000   1
  -2  -3  -9 799.700 8.77000   1
  -2   3  -9 819.290 9.19000   1
  -2  -3  -9 784.800 8.60000   1
  -2  -3  -9 823.560 9.22000   1
   2   3   9 775.120 8.78000   1
  -2   3  -9 758.140 8.51000   1
  -1  -5  -5 187.600 3.01000   1
  -1   5  -5 193.060 3.03000   1
  -1  -5  -5 180.930 3.01000   1
  -1  -5  -5 209.070 3.09000   1
  -1   5  -5 199.710 3.08000   1
   1  -5   5 218.420 3.12000   1
   1  -5   5 201.710 3.04000   1
  -1   5  -5 183.510 3.19000   1
   1  -5   5 214.070 3.06000   1
  -8   0  -4 700.670 7.68000   1
   8   0   4 717.250 7.85000   1
   8   0   4 639.670 7.02000   1
  -8   0  -4 697.230 7.65000   1
  -6   2   9 112.580 3.02000   1
  -6  -2   9 115.270 3.02000   1
   6  -2  -9 136.640 3.07000   1
  -6   2   9 112.400 3.01000   1
   6   2  -9 116.360 3.04000   1
  -6  -2   9 110.800 3.01000   1
   6  -2  -9 102.080 3.03000   1
  -6   2   9 119.840 3.04000   1
   6   2  -9 109.100 3.03000   1
  -6   2   9 124.210 3.03000   1
   7   0   6 119.180 3.03000   1
   7   0   6 98.0700 3.00000   1
  -7   0  -6 110.160 3.01000   1
  -7   0  -6 107.430 3.01000   1
   7   0   6 107.410 3.02000   1
  -7   0  -6 110.630 3.00000   1
  -6   3  -5 1493.44 16.3700   1
  -6   3  -5 1557.74 14.0000   1
   6  -3   5 1553.15 13.4100   1
  -6   3  -5 1580.40 13.6000   1
  -6  -3  -5 1513.66 13.2400   1
   7   0  -9 184.080 3.04000   1
  -7   0   9 200.160 3.04000   1
   7   0  -9 179.500 3.02000   1
  -7   0   9 193.710 3.05000   1
   4   5  -3 4.33000 2.97000   1
  -4  -5   3 5.35000 2.98000   1
  -4  -5   3 6.83000 2.99000   1
  -4  -5   3 5.01000 2.97000   1
   4  -5  -3 5.95000 2.98000   1
   4   5  -3 4.38000 2.97000   1
  -4  -5   3 6.38000 2.98000   1
   4  -5  -3 5.71000 2.98000   1
  -6  -4  -2 11.1800 2.98000   1
  -6  -4  -2 9.75000 2.98000   1
  -6  -4  -2 11.6100 2.98000   1
  -6   4  -2 13.3900 2.98000   1
   6  -4   2 12.0600 2.98000   1
   6  -4   2 12.6300 2.98000   1
  -6   4  -2 10.6300 2.98000   1
  -6   4  -2 13.2200 2.99000   1
   6  -4   2 11.0100 2.98000   1
   6  -4   2 11.0900 2.98000   1
  -6   4  -2 14.4500 2.98000   1
  -7   3  -3 787.440 8.66000   1
   7  -3   3 833.150 9.28000   1
   7  -3   3 815.960 8.98000   1
  -7   3  -3 778.610 8.54000   1
  -7   3  -3 835.480 9.42000   1
   7  -3   3 842.110 9.25000   1
  -7  -3  -3 752.360 8.39000   1
   7   3  -6 80.4700 3.01000   1
   7  -3  -6 72.4700 3.00000   1
  -7   3   6 96.4500 3.02000   1
   7   3  -6 81.2000 3.02000   1
   7   3  -6 91.8100 3.02000   1
   7  -3  -6 71.4800 3.01000   1
  -7  -3   6 63.4200 2.99000   1
  -7   3   6 70.0400 3.01000   1
  -7   3   6 78.6600 3.01000   1
  -7  -3   6 70.2800 3.00000   1
   7  -3  -6 73.0300 3.01000   1
   9   1   0 255.470 3.42000   1
  -9   1   0 241.450 3.13000   1
  -9   1   0 241.020 3.05000   1
  -9  -1   0 246.130 3.03000   1
   9   1   0 246.270 3.06000   1
   9  -1   0 237.640 3.07000   1
   9   1   0 256.160 3.09000   1
   9  -1   0 249.310 3.25000   1
  -1   2  11 155.490 3.10000   1
  -1   2  11 139.500 3.00000   1
   1  -2 -11 143.510 3.03000   1
   1  -2 -11 145.240 3.10000   1
  -1  -2  11 148.430 3.04000   1
   1   2 -11 145.110 3.04000   1
  -1   2  11 154.200 3.03000   1
  -1   2  11 160.050 3.06000   1
   1  -2 -11 149.140 3.01000   1
   1  -2 -11 174.470 3.04000   1
   1   2 -11 149.530 3.02000   1
  -1  -2  11 154.510 3.05000   1
   3  -4  -8 698.450 7.70000   1
  -3   4   8 675.070 7.38000   1
   3  -4  -8 714.280 7.86000   1
   3   4  -8 715.410 7.85000   1
  -3  -4   8 715.110 7.88000   1
  -3  -4   8 674.110 7.38000   1
  -2   2  11 109.800 3.01000   1
  -2  -2  11 102.530 3.00000   1
   2  -2 -11 87.7900 3.01000   1
   2   2 -11 98.8200 3.01000   1
  -2   2  11 90.1800 3.01000   1
  -2  -2  11 96.1300 3.01000   1
   2  -2 -11 86.4200 3.02000   1
  -2   2  11 97.6000 3.02000   1
  -2  -2  11 94.1500 3.00000   1
   2   2 -11 100.520 3.02000   1
   2   2 -11 99.3900 3.00000   1
  -2  -2  11 91.4900 2.99000   1
  -2   2  11 102.580 3.03000   1
   1  -3 -10 51.7100 2.99000   1
   1  -3 -10 45.2200 3.00000   1
  -1   3  10 40.2600 2.99000   1
   1  -3 -10 55.4500 3.00000   1
   1  -3 -10 54.7000 3.01000   1
  -1   3  10 48.6200 2.99000   1
   1   3 -10 47.6400 2.99000   1
   1   3 -10 52.3300 2.99000   1
  -1  -3  10 46.0900 2.99000   1
  -1  -3  10 42.5700 2.98000   1
   1   3 -10 48.5300 3.00000   1
   1   3 -10 46.1700 3.00000   1
  -1  -3  10 53.9600 3.00000   1
   9   0   1 187.360 3.05000   1
   9   0   1 154.570 3.05000   1
  -9   0  -1 184.980 3.04000   1
   9   0   1 166.600 3.04000   1
  -9   0  -1 162.160 3.01000   1
   9   1  -4 1030.43 11.2800   1
   9   1  -4 1037.84 11.8200   1
   9   1  -4 1055.93 11.5900   1
  -9   1   4 1041.53 11.7100   1
   9   1  -4 1007.83 11.0800   1
  -9  -1   4 978.270 10.7400   1
  -9   1   4 1100.05 12.0300   1
  -9  -1   4 1048.48 11.5200   1
   9  -1  -4 995.320 10.9200   1
   9  -1  -4 1001.32 11.0400   1
  -8  -2   6 70.8200 2.99000   1
   8  -2  -6 70.8600 3.00000   1
   8   2  -6 72.6000 3.00000   1
  -8  -2   6 75.0100 3.00000   1
   8  -2  -6 83.9700 3.01000   1
  -8   2   6 75.9800 3.02000   1
  -8   2   6 71.3700 3.01000   1
   8   2  -6 73.8300 3.01000   1
  -8   2   6 64.6600 3.00000   1
   8   2  -6 78.7300 3.01000   1
   8  -2  -6 73.7400 2.99000   1
  -7   2  -5 1309.18 15.2800   1
  -7  -2  -5 1235.88 13.4800   1
  -7   2  -5 1234.40 13.4800   1
   7  -2   5 1163.08 12.8200   1
   7   2   5 1289.72 14.1200   1
  -7  -2  -5 1199.15 13.1300   1
  -7  -2  -5 1243.20 13.6000   1
   2  -3 -10 402.710 4.47000   1
  -2   3  10 390.790 4.32000   1
  -2   3  10 368.790 4.07000   1
   2  -3 -10 410.920 4.57000   1
   2  -3 -10 375.690 4.15000   1
   2   3 -10 382.300 4.22000   1
  -2  -3  10 410.460 4.58000   1
   2   3 -10 399.570 4.45000   1
  -2  -3  10 417.200 4.61000   1
  -1  -4  -8 113.700 3.03000   1
  -1  -4  -8 123.800 3.01000   1
  -1  -4  -8 119.720 3.00000   1
   1  -4   8 125.420 3.03000   1
   1  -4   8 116.270 3.03000   1
  -1   4  -8 112.620 3.02000   1
   1  -4   8 117.250 3.01000   1
  -1   4  -8 129.600 3.03000   1
  -1   4  -8 123.050 3.04000   1
  -5   2  10 154.630 3.05000   1
   5   2 -10 152.910 3.02000   1
   5   2 -10 159.880 3.03000   1
   5  -2 -10 169.790 3.05000   1
  -5   2  10 175.430 3.05000   1
  -5   2  10 136.320 3.04000   1
  -5  -2  10 150.540 3.04000   1
   5   2 -10 165.460 3.04000   1
  -5   2  10 145.860 3.01000   1
  -5  -2  10 163.690 3.04000   1
   5  -2 -10 162.610 3.04000   1
   5   2 -10 143.450 3.01000   1
   5  -2 -10 152.750 3.02000   1
  -7   2   8 239.140 3.10000   1
  -7  -2   8 248.470 3.07000   1
   7   2  -8 245.300 3.07000   1
  -7  -2   8 224.260 3.16000   1
   7   2  -8 242.380 3.07000   1
   7  -2  -8 221.830 3.24000   1
  -7   2   8 235.160 3.07000   1
   7   2  -8 227.880 3.04000   1
   9   0  -5 552.160 6.11000   1
   9   0  -5 504.120 5.56000   1
   9   0  -5 492.840 5.41000   1
  -9   0   5 518.330 5.70000   1
   6   4  -5 379.870 4.41000   1
   6   4  -5 380.950 4.22000   1
   6  -4  -5 400.450 4.44000   1
  -6   4   5 359.390 4.13000   1
   6  -4  -5 380.890 4.22000   1
  -6  -1  10 1035.99 11.3500   1
   6  -1 -10 996.580 10.9200   1
   6   1 -10 979.090 10.7100   1
   6   1 -10 1017.79 11.1400   1
  -6   1  10 1010.68 11.0300   1
  -6  -1  10 1025.75 11.2500   1
  -6   1  10 1107.23 12.1900   1
   6  -1 -10 972.930 10.6300   1
   6  -1 -10 1015.94 11.1200   1
  -6  -1  10 970.860 11.2900   1
  -6   1  10 1038.73 11.5800   1
   8  -1   4 329.040 3.68000   1
  -8   1  -4 307.380 3.44000   1
  -8  -1  -4 344.650 3.85000   1
   8   1   4 346.500 3.87000   1
  -8   1  -4 315.070 3.50000   1
   8  -1   4 304.830 3.42000   1
   8   1   4 322.750 3.60000   1
  -7   1  -6 85.9300 3.00000   1
   7   1   6 79.1800 3.00000   1
  -7  -1  -6 79.1500 3.00000   1
   7  -1   6 99.2000 3.02000   1
   7   1   6 102.500 3.03000   1
   7  -1   6 91.9700 3.02000   1
  -7  -1  -6 91.4800 3.01000   1
  -7   1  -6 101.770 3.02000   1
   7   1   6 87.3800 3.00000   1
   2   0  11 106.240 3.02000   1
   2   0  11 79.5700 3.03000   1
  -2   0 -11 105.400 3.03000   1
  -2   0 -11 108.140 3.02000   1
   2   0  11 109.470 3.04000   1
   2   0  11 94.7900 3.01000   1
   2   0  11 101.610 3.03000   1
  -2   0 -11 94.5000 2.99000   1
  -3  -5   5 178.960 3.03000   1
  -3  -5   5 168.460 3.05000   1
   3   5  -5 179.630 3.02000   1
  -3  -5   5 190.740 3.04000   1
  -3  -5   5 180.770 3.06000   1
   3  -5  -5 180.440 3.04000   1
   3  -5  -5 175.820 3.05000   1
  -4  -5  -2 161.640 3.22000   1
  -4  -5  -2 149.730 3.02000   1
   4  -5   2 156.220 3.12000   1
  -4   5  -2 143.260 3.03000   1
   4  -5   2 162.140 3.06000   1
  -4   5  -2 146.270 3.01000   1
  -4  -5  -2 152.330 3.09000   1
   4  -5   2 153.420 3.02000   1
  -4  -5  -2 156.230 3.05000   1
  -7   1   9 67.3700 3.01000   1
   7  -1  -9 72.1800 3.00000   1
  -7   1   9 74.0700 3.09000   1
   7   1  -9 71.1700 3.01000   1
   7  -1  -9 76.1500 3.01000   1
  -7   1   9 68.3200 3.00000   1
   7   1  -9 75.6500 3.01000   1
  -7   1   9 71.4400 3.00000   1
  -7  -1   9 71.7400 3.00000   1
  -7  -1   9 71.0500 2.99000   1
   0  -3 -10 164.140 3.05000   1
   0  -3 -10 154.930 3.01000   1
   0   3  10 164.780 3.05000   1
   0  -3 -10 155.480 3.02000   1
   0  -3 -10 158.780 3.03000   1
   0   3 -10 172.380 3.07000   1
   0  -3  10 175.420 3.04000   1
   0   3 -10 161.990 3.02000   1
   0   3 -10 170.920 3.01000   1
   8   3  -2 165.840 3.04000   1
   8   3  -2 170.750 3.09000   1
  -8  -3   2 154.520 3.02000   1
  -8  -3   2 161.400 3.02000   1
   8   3  -2 174.840 3.06000   1
  -8   3   2 153.170 3.02000   1
  -8   3   2 156.600 3.02000   1
   8  -3  -2 170.020 3.03000   1
   0  -2 -11 47.7800 2.99000   1
   0   2  11 48.2900 2.99000   1
   0   2 -11 43.1800 2.98000   1
   0   2 -11 50.4900 2.99000   1
   0  -2 -11 44.7600 2.99000   1
   0   2 -11 48.2100 3.00000   1
   0  -2 -11 45.3300 2.99000   1
   0   2  11 47.0000 3.00000   1
   0  -2  11 45.9100 3.00000   1
   0   2  11 54.3500 3.00000   1
   0  -2 -11 56.3800 3.00000   1
   0  -2  11 48.5700 2.99000   1
   5  -2   8 481.940 5.34000   1
   5   2   8 476.680 5.29000   1
  -5  -2  -8 531.210 5.85000   1
  -5   2  -8 507.830 5.76000   1
  -5  -2  -8 502.690 5.56000   1
  -5   2  -8 520.330 5.74000   1
  -5   2  -8 475.540 5.32000   1
  -5   2  -8 496.300 5.45000   1
   5   2   8 507.370 5.63000   1
  -5  -2  -8 489.490 5.45000   1
  -5  -2  -8 519.150 5.72000   1
   5  -2   8 467.400 5.21000   1
  -5   0  11 77.3200 3.02000   1
   5   0 -11 60.6100 3.00000   1
  -5   0  11 60.8600 2.99000   1
  -5   0  11 65.2700 2.99000   1
  -5   0  11 81.6400 3.01000   1
   5   0 -11 64.0200 2.99000   1
  -5   0  11 69.2600 3.00000   1
  -8  -3   1 15.7500 2.98000   1
  -8  -3   1 16.8800 2.98000   1
   8   3  -1 16.3700 2.98000   1
  -8  -3   1 16.4400 2.98000   1
   8   3  -1 16.6600 2.99000   1
   8   3  -1 15.0300 2.98000   1
   8   3  -1 16.2600 2.98000   1
  -8   3   1 20.0400 3.00000   1
   8  -3  -1 18.9000 2.99000   1
   8  -3  -1 14.5700 2.98000   1
  -3   2  11 474.060 5.42000   1
   3   2 -11 420.810 4.63000   1
   3  -2 -11 447.490 4.94000   1
   3   2 -11 450.510 4.99000   1
  -3  -2  11 441.690 4.86000   1
  -3   2  11 405.160 4.64000   1
   3  -2 -11 463.660 5.13000   1
  -3   2  11 458.770 5.05000   1
  -3  -2  11 418.080 4.65000   1
   3   2 -11 460.070 5.09000   1
   3  -2 -11 424.370 4.68000   1
  -4   4  -6 185.120 3.15000   1
   4  -4   6 180.760 3.05000   1
  -4   4  -6 185.310 3.07000   1
  -4  -4  -6 188.240 3.05000   1
   4  -4   6 169.360 3.01000   1
  -4   4  -6 179.750 3.05000   1
   4   4   6 169.730 3.01000   1
  -4  -4  -6 174.500 3.02000   1
  -4   4  -6 203.620 3.07000   1
  -4   2  -9 46.8500 2.99000   1
  -4  -2  -9 55.0800 3.01000   1
   4  -2   9 50.3600 3.00000   1
   4   2   9 48.6900 3.00000   1
  -4   2  -9 46.4100 2.99000   1
  -4  -2  -9 53.7200 3.00000   1
  -4   2  -9 47.9100 2.99000   1
  -4  -2  -9 43.4200 2.99000   1
   4  -2   9 45.6300 2.99000   1
   4  -2   9 51.4500 3.00000   1
  -4  -2  -9 47.5800 2.99000   1
   4   2   9 49.4800 3.00000   1
   4   5  -4 138.600 3.08000   1
  -4  -5   4 156.360 3.03000   1
  -4  -5   4 166.450 3.03000   1
  -4  -5   4 150.110 3.05000   1
  -4  -5   4 166.100 3.05000   1
   4  -5  -4 158.490 3.05000   1
   4  -5  -4 157.770 3.02000   1
   4  -5  -4 164.960 3.06000   1
   8   2   3 62.9700 3.02000   1
  -8   2  -3 56.9100 2.99000   1
  -8   2  -3 56.2300 2.99000   1
  -8  -2  -3 51.3000 2.99000   1
  -8   2  -3 43.0300 3.00000   1
  -8  -2  -3 52.6500 2.99000   1
   8  -2   3 55.9300 3.00000   1
   8  -2   3 58.7600 3.00000   1
  -8  -2  -3 59.0500 3.00000   1
   3  -4   7 444.670 4.88000   1
  -3  -4  -7 468.070 5.14000   1
   3  -4   7 472.930 5.21000   1
  -3   4  -7 496.040 5.48000   1
   3  -4   7 482.370 5.35000   1
  -3   4  -7 465.710 5.35000   1
   1  -5  -6 26.1800 2.98000   1
   1  -5  -6 26.6600 2.99000   1
   1   5  -6 20.9000 2.98000   1
  -1  -5   6 26.4900 2.99000   1
  -1  -5   6 26.6200 2.99000   1
  -1  -5   6 26.9400 2.98000   1
   1   5  -6 28.0700 2.98000   1
  -1  -5   6 34.8400 2.99000   1
   6   3  -8 401.480 4.45000   1
  -6   3   8 407.250 4.63000   1
   6   3  -8 432.880 4.80000   1
  -6   3   8 406.260 4.50000   1
  -6  -3   8 385.830 4.39000   1
   6  -3  -8 423.860 4.67000   1
   6   3  -8 401.060 4.43000   1
   6  -3  -8 414.720 4.59000   1
   6   3  -8 405.180 4.48000   1
   8   3  -3 83.2800 3.00000   1
  -8  -3   3 85.5400 3.07000   1
   8   3  -3 82.9100 3.01000   1
  -8  -3   3 99.2400 3.00000   1
  -8  -3   3 87.1600 3.01000   1
   8   3  -3 88.9200 3.01000   1
   8  -3  -3 90.6900 3.01000   1
   8  -3  -3 84.8300 2.99000   1
   8  -3  -3 88.5300 3.14000   1
   8  -3  -3 94.4500 3.09000   1
  -8   3   3 83.8100 3.01000   1
  -8   3   3 76.7400 2.99000   1
   3  -3 -10 33.2500 2.99000   1
  -3   3  10 36.6400 2.99000   1
   3  -3 -10 32.9900 2.98000   1
   3  -3 -10 35.7400 2.99000   1
   3  -3 -10 43.3800 3.00000   1
  -3   3  10 36.1200 3.01000   1
   3   3 -10 37.3700 2.99000   1
  -3  -3  10 37.7800 3.00000   1
  -3  -3  10 40.9300 2.99000   1
   3   3 -10 36.0700 2.99000   1
  -3  -3  10 52.6500 2.99000   1
   3   3 -10 33.3700 2.99000   1
   9  -1   1 401.130 4.44000   1
  -9  -1  -1 403.750 4.46000   1
   9  -1   1 368.460 4.06000   1
   9  -1   1 373.830 4.13000   1
   9   1   1 424.500 4.74000   1
  -9   1  -1 375.280 4.51000   1
   9  -1   1 421.560 4.68000   1
  -9   1  -1 402.820 4.45000   1
   3  -5   4 319.010 3.57000   1
   3  -5   4 334.240 3.74000   1
  -3   5  -4 338.890 3.97000   1
  -3  -5  -4 303.510 3.38000   1
   3  -5   4 335.450 3.71000   1
  -3  -5  -4 343.100 3.86000   1
  -3  -5  -4 318.630 3.58000   1
  -2   5  -5 17.8500 2.98000   1
  -2   5  -5 14.9900 2.98000   1
   2  -5   5 15.6100 2.98000   1
  -2  -5  -5 16.7200 2.98000   1
   2  -5   5 13.9800 3.00000   1
  -2  -5  -5 14.3200 2.98000   1
  -2   5  -5 16.7200 2.98000   1
  -2  -5  -5 14.7200 2.98000   1
   5  -3  -9 25.8100 2.98000   1
   5   3  -9 25.9200 2.98000   1
   5   3  -9 28.2000 2.99000   1
  -5   3   9 33.3500 3.00000   1
   5  -3  -9 27.8200 2.99000   1
   5   3  -9 26.0400 2.99000   1
   5  -3  -9 29.6700 2.99000   1
  -5   3   9 26.1500 2.99000   1
   5   3  -9 27.6200 2.99000   1
  -5   3   9 28.9600 2.98000   1
  -5  -3   9 28.6100 2.99000   1
  -5  -3   9 31.4700 2.99000   1
   0  -5  -6 67.1300 3.00000   1
   0  -5  -6 65.2400 3.00000   1
   0   5  -6 62.1300 2.99000   1
   0  -5   6 74.3300 3.01000   1
   0  -5   6 74.2400 3.03000   1
   0  -5   6 69.0500 3.00000   1
   0  -5   6 64.4500 2.99000   1
   0   5  -6 80.6100 3.01000   1
  -8   0   8 48.0700 3.01000   1
  -8   0   8 37.9900 2.98000   1
   8   0  -8 35.8200 2.99000   1
  -8   0   8 43.1300 3.00000   1
   8   0  -8 39.5000 2.99000   1
   8   3   0 32.6100 2.99000   1
  -8  -3   0 33.6900 2.99000   1
  -8  -3   0 30.7700 2.99000   1
  -8   3   0 46.1300 3.04000   1
   8  -3   0 32.2400 2.99000   1
   8  -3   0 34.2900 2.99000   1
   2   0 -12 0.74000 2.97000   1
  -2   0  12 0.13000 2.97000   1
   2   0 -12 0.71000 2.97000   1
  -2   0  12 1.01000 2.97000   1
  -2   0  12 0.04000 2.98000   1
   2   0 -12 0.22000 2.97000   1
   9   1  -5 98.1300 3.02000   1
   9   1  -5 93.2600 3.01000   1
   9   1  -5 104.390 3.02000   1
   9  -1  -5 79.8700 2.99000   1
   9   1  -5 85.9600 3.00000   1
   9  -1  -5 79.1700 3.00000   1
  -9   1   5 92.8600 3.00000   1
  -9  -1   5 92.1800 3.00000   1
  -5   0  -9 702.770 7.70000   1
  -5   0  -9 653.690 7.27000   1
   5   0   9 754.820 8.27000   1
  -5   0  -9 676.080 7.54000   1
   1   0 -12 388.840 4.33000   1
  -1   0  12 408.580 4.53000   1
  -1   0  12 406.300 4.53000   1
  -1   0  12 408.580 4.58000   1
  -4   3  -8 184.630 3.03000   1
  -4  -3  -8 166.220 3.06000   1
  -4   3  -8 159.100 3.05000   1
   4  -3   8 173.350 3.05000   1
  -4   3  -8 156.050 3.05000   1
  -4   3  -8 162.210 3.03000   1
  -4  -3  -8 152.800 3.01000   1
  -4   3  -8 161.400 3.06000   1
   4   3   8 157.990 3.06000   1
  -4  -3  -8 177.270 3.07000   1
  -5  -4   7 338.480 3.78000   1
  -5  -4   7 335.430 3.70000   1
  -5   4   7 301.100 3.66000   1
   5  -4  -7 341.080 3.79000   1
   5  -4  -7 340.770 3.80000   1
   5   4  -7 338.990 3.79000   1
   5   4  -7 317.150 3.50000   1
  -5  -4   7 335.900 4.04000   1
  -6  -4  -3 36.5500 2.99000   1
  -6  -4  -3 41.5500 2.99000   1
   6   4   3 37.0400 2.98000   1
  -6  -4  -3 46.4400 3.00000   1
  -6  -4  -3 40.8400 2.99000   1
  -6   4  -3 40.4300 3.00000   1
   6  -4   3 44.3900 3.01000   1
   6  -4   3 34.8100 2.98000   1
  -6   4  -3 38.3300 2.99000   1
   6  -4   3 36.0700 2.98000   1
  -6   4  -3 33.7400 2.98000   1
  -6   4  -3 40.9400 2.99000   1
   6  -4   3 47.9000 3.00000   1
  -2  -1 -11 55.6500 3.00000   1
   2  -1  11 51.2100 3.00000   1
  -2   1 -11 62.8800 3.01000   1
   2   1  11 56.0300 3.00000   1
  -2  -1 -11 50.0100 3.00000   1
  -2   1 -11 54.1300 2.99000   1
   2   1  11 59.5600 3.01000   1
  -2   1 -11 49.7400 2.99000   1
  -2  -1 -11 63.0200 2.99000   1
   2   1  11 56.8800 3.01000   1
   2   1  11 54.3900 3.00000   1
   2   1  11 54.1600 3.00000   1
   2  -1  11 58.5800 3.00000   1
   2  -5  -6 31.9800 3.02000   1
   2  -5  -6 32.2400 2.99000   1
  -2  -5   6 31.8300 2.99000   1
   2   5  -6 32.5700 2.99000   1
  -2  -5   6 29.7000 2.99000   1
  -2  -5   6 28.2100 2.98000   1
   6  -2   7 94.6900 3.00000   1
  -6  -2  -7 103.710 3.02000   1
   6  -2   7 86.8300 3.00000   1
  -6  -2  -7 90.3300 3.01000   1
   6   2   7 99.8800 3.03000   1
  -6   2  -7 112.100 3.03000   1
  -6  -2  -7 94.1600 3.01000   1
   6   2   7 92.9300 3.00000   1
   6  -2   7 96.8000 3.02000   1
   6   2   7 117.480 3.04000   1
  -6   2  -7 94.7100 3.00000   1
  -5   3  -7 269.340 3.07000   1
  -5   3  -7 255.280 3.06000   1
   5  -3   7 258.850 3.07000   1
  -5  -3  -7 263.640 3.06000   1
  -5   3  -7 263.080 3.06000   1
  -5  -3  -7 262.520 3.09000   1
  -5  -3  -7 280.610 3.21000   1
  -5   3  -7 271.810 3.15000   1
   5   3   7 268.010 3.05000   1
   5  -3   7 254.010 3.09000   1
   5   3   7 251.610 3.25000   1
   9   0   2 3.26000 2.97000   1
  -9   0  -2 3.41000 2.97000   1
  -9   0  -2 3.62000 2.98000   1
   9   0   2 3.12000 2.98000   1
   9   0   2 3.53000 2.97000   1
   5  -1 -11 111.200 3.01000   1
  -5   1  11 124.920 3.03000   1
  -5   1  11 124.190 3.04000   1
  -5   1  11 107.170 3.03000   1
  -5  -1  11 115.100 3.01000   1
   5   1 -11 124.380 3.03000   1
   5  -1 -11 120.380 3.01000   1
  -5   1  11 116.910 3.00000   1
  -5  -1  11 122.780 3.02000   1
  -5   1  11 123.780 3.02000   1
  -5   1  11 125.920 3.09000   1
   5   1 -11 119.690 3.02000   1
   5  -1 -11 127.240 3.03000   1
  -5  -4  -5 91.8700 3.01000   1
  -5  -4  -5 95.3800 3.02000   1
  -5   4  -5 84.0700 3.08000   1
   5  -4   5 98.5600 3.02000   1
  -5   4  -5 90.3900 3.03000   1
  -5  -4  -5 86.0200 3.01000   1
   5  -4   5 111.960 3.05000   1
  -5   4  -5 81.6600 3.01000   1
  -6   0  -8 310.840 3.49000   1
  -6   0  -8 294.390 3.30000   1
   6   0   8 297.530 3.33000   1
  -4   4   8 334.540 3.70000   1
   4  -4  -8 368.500 4.12000   1
  -4  -4   8 350.010 3.88000   1
  -4  -4   8 345.580 3.86000   1
  -4  -4   8 327.650 3.66000   1
   4   4  -8 359.410 4.13000   1
   4   4  -8 363.170 4.06000   1
   8   3  -4 249.730 3.05000   1
   8   3  -4 258.400 3.07000   1
  -8  -3   4 235.730 3.03000   1
  -8  -3   4 251.720 3.06000   1
  -8  -3   4 245.310 3.05000   1
  -8   3   4 265.550 3.08000   1
   4   0  10 100.540 3.00000   1
  -4   0 -10 96.1500 3.00000   1
   4   0  10 110.790 3.02000   1
  -4   0 -10 104.450 3.01000   1
   4   0  10 96.1400 3.01000   1
   4   0  10 111.930 3.02000   1
  -4   0 -10 112.080 3.02000   1
  -5  -5   1 206.840 3.05000   1
  -5  -5   1 185.060 3.04000   1
  -5  -5   1 190.290 3.07000   1
  -5   5   1 178.370 3.01000   1
   5  -5  -1 214.120 3.05000   1
  -5   5   1 189.300 3.03000   1
   5  -5  -1 196.520 3.04000   1
   5  -5  -1 195.760 3.05000   1
  -3   0  12 85.0500 3.02000   1
   3   0 -12 96.8900 3.01000   1
  -3   0  12 84.4800 3.01000   1
  -3   0  12 76.1800 3.00000   1
   3   0 -12 78.7900 3.00000   1
  -3   0  12 82.2700 3.00000   1
   3   0 -12 75.5600 3.01000   1
  -9  -2   2 101.750 3.02000   1
  -9   2   2 90.8600 3.00000   1
  -9   2   2 95.7900 3.00000   1
  -9   2   2 94.7800 3.02000   1
   9   2  -2 96.6800 3.01000   1
   9   2  -2 96.8900 3.03000   1
   9  -2  -2 97.5800 3.01000   1
  -9   2   2 102.770 3.02000   1
   9   2  -2 93.4500 3.02000   1
  -9  -2   2 84.5700 2.99000   1
   9  -2  -2 83.7400 2.99000   1
   9  -2  -2 101.570 3.02000   1
   7   4  -1 347.780 3.91000   1
   7   4  -1 377.210 4.18000   1
  -7  -4   1 354.400 3.95000   1
  -7  -4   1 363.550 4.04000   1
  -7  -4   1 387.690 4.35000   1
   7   4  -1 345.530 5.03000   1
  -7   4   1 388.570 4.33000   1
   7  -4  -1 359.870 4.02000   1
  -7   4   1 369.600 4.08000   1
   7  -4  -1 358.880 3.99000   1
  -1  -3 -10 563.690 6.32000   1
   1   3  10 618.270 6.79000   1
   1   3  10 550.750 6.06000   1
  -1  -3 -10 571.380 6.30000   1
   1  -3  10 553.900 6.19000   1
  -1   3 -10 575.490 6.41000   1
  -1   3 -10 569.320 6.26000   1
  -1   3 -10 567.660 6.43000   1
   7   4  -2 2.73000 2.97000   1
  -7  -4   2 3.01000 2.97000   1
  -7  -4   2 3.79000 3.02000   1
  -7  -4   2 3.85000 2.97000   1
   7   4  -2 83.4500 12.2700   1
   7   4  -2 2.54000 2.97000   1
   7   4  -2 2.66000 2.97000   1
  -7   4   2 3.55000 2.99000   1
   7  -4  -2 3.84000 3.01000   1
  -7   4   2 1.74000 2.97000   1
   7  -4  -2 4.19000 3.00000   1
   7  -4  -2 2.45000 2.97000   1
   9   0  -6 50.5100 3.00000   1
  -9   0   6 49.6400 2.99000   1
   9   0  -6 53.2600 3.00000   1
  -9   0   6 54.6900 3.00000   1
   4  -5   3 3.37000 2.98000   1
  -4   5  -3 3.23000 2.97000   1
  -4  -5  -3 4.68000 3.02000   1
   4  -5   3 5.19000 3.03000   1
  -4  -5  -3 2.85000 2.99000   1
   4  -5   3 4.55000 2.99000   1
  -4  -5  -3 4.87000 2.97000   1
  -4  -5  -3 4.39000 2.98000   1
  -4   5  -3 3.76000 2.98000   1
   4  -5   3 5.48000 2.98000   1
  -2  -4  -8 317.840 3.64000   1
  -2   4  -8 290.410 3.31000   1
  -2   4  -8 303.260 3.40000   1
   2  -4   8 288.300 3.30000   1
   2  -4   8 304.600 3.44000   1
  -2   4  -8 318.840 3.56000   1
  -5  -5   2 450.920 5.03000   1
  -5  -5   2 434.240 4.79000   1
   5  -5  -2 457.730 5.07000   1
   5  -5  -2 471.200 5.50000   1
   5  -5  -2 427.780 4.73000   1
   3   2  10 27.6500 2.35000   1
   3  -2  10 26.6600 2.99000   1
   3  -2  10 25.4200 2.35000   1
   3   2  10 24.3600 2.98000   1
  -3  -2 -10 23.7400 2.38000   1
  -3  -2 -10 23.2300 2.98000   1
  -3   2 -10 27.8700 2.35000   1
  -3  -2 -10 23.2300 2.98000   1
   3   2  10 30.8300 2.36000   1
   3  -2  10 22.0600 2.99000   1
  -3   2 -10 37.3100 2.99000   1
  -3  -2 -10 20.3500 2.34000   1
  -3   2 -10 28.3500 2.36000   1
  -1  -5  -6 223.290 3.05000   1
  -1  -5  -6 194.730 3.03000   1
   1  -5   6 221.610 3.06000   1
  -1   5  -6 196.070 3.75000   1
   1  -5   6 202.170 3.06000   1
   1  -5   6 204.500 3.05000   1
  -1   5  -6 195.980 3.04000   1
   8  -1  -8 171.510 2.42000   1
   8   1  -8 191.840 2.46000   1
   8   1  -8 180.400 2.42000   1
  -8   1   8 187.380 2.41000   1
   8   1  -8 175.830 2.41000   1
  -8  -1   8 175.470 2.41000   1
   1  -2  11 623.330 5.50000   1
   1   2  11 668.110 6.28000   1
   1   2  11 664.330 6.43000   1
   1   2  11 645.330 5.71000   1
   1  -2  11 669.360 6.01000   1
  -1  -2 -11 633.020 5.51000   1
   1   2  11 621.540 5.44000   1
  -1   2 -11 634.680 5.50000   1
  -1   2 -11 640.900 5.55000   1
   1  -2  11 632.010 5.53000   1
  -1   2 -11 654.030 5.72000   1
  -1  -2 -11 683.060 5.95000   1
  -5  -5   0 29.6900 2.36000   1
  -5  -5   0 27.9100 2.36000   1
  -5  -5   0 31.2200 2.36000   1
   5  -5   0 32.6200 2.36000   1
   5  -5   0 29.3000 2.35000   1
   5  -5   0 30.7900 2.35000   1
  -5   5   0 28.3800 2.34000   1
   5  -5   0 31.1700 2.36000   1
  -5   5   0 29.7500 2.35000   1
   0   0 -12 1361.49 11.7800   1
   0   0  12 1378.93 12.0100   1
   0   0  12 1393.09 12.4500   1
   0   0  12 1427.03 12.3400   1
   0   0  12 1390.94 11.9800   1
  -9   2   1 1113.34 9.56000   1
   9   2  -1 1152.81 9.98000   1
  -9   2   1 1164.82 10.0500   1
   9  -2  -1 1106.92 9.54000   1
  -9   2   1 1133.13 10.2100   1
   9   2  -1 1091.05 9.48000   1
  -9  -2   1 1175.63 10.2400   1
   9  -2  -1 1178.16 10.1400   1
  -9   2   1 1198.48 10.3100   1
  -9  -2   1 1146.82 10.0000   1
  -7  -3  -4 62.2900 2.38000   1
  -7  -3  -4 61.6200 2.36000   1
   7  -3   4 64.7500 2.38000   1
  -7  -3  -4 64.3300 2.38000   1
  -7   3  -4 62.0300 2.37000   1
  -7   3  -4 65.6800 2.36000   1
  -7   3  -4 65.3100 2.38000   1
   7  -3   4 69.1300 2.37000   1
   7   3   4 62.6400 2.37000   1
   3   3   9 100.100 2.38000   1
  -3   3  -9 95.0100 2.39000   1
   3  -3   9 95.5300 2.40000   1
   3  -3   9 103.900 2.40000   1
   3   3   9 92.1600 2.39000   1
  -3  -3  -9 115.580 2.41000   1
  -3   3  -9 94.0600 2.38000   1
  -3   3  -9 94.0200 2.37000   1
  -3  -3  -9 109.940 2.41000   1
   3   3   9 106.400 2.39000   1
  -3   3  -9 92.0000 2.36000   1
  -3   3  -9 98.7900 2.38000   1
  -3  -3  -9 107.460 2.40000   1
   3  -3   9 101.310 2.38000   1
   3   3   9 115.000 2.40000   1
  -7   3   7 452.620 3.99000   1
  -7  -3   7 467.870 4.08000   1
   7  -3  -7 463.800 4.07000   1
   7  -3  -7 424.510 3.70000   1
  -7   3   7 446.360 3.91000   1
   7   3  -7 439.870 3.92000   1
   7   3  -7 461.240 4.10000   1
  -7   3   7 461.540 4.07000   1
   9  -2  -3 345.820 3.09000   1
   9   2  -3 358.570 3.21000   1
  -9   2   3 340.600 3.00000   1
   9  -2  -3 363.130 3.22000   1
   9   2  -3 346.140 3.10000   1
  -9   2   3 360.090 3.18000   1
  -9   2   3 349.890 3.10000   1
   9   2  -3 348.400 3.10000   1
   9   2  -3 347.910 3.09000   1
   2   1 -12 16.0000 2.35000   1
  -2  -1  12 20.1100 2.35000   1
  -2   1  12 15.6200 2.34000   1
   2  -1 -12 18.9200 2.35000   1
  -2   1  12 16.9800 2.36000   1
   2  -1 -12 16.8100 2.34000   1
  -2  -1  12 17.3900 2.35000   1
   2   1 -12 18.1400 2.35000   1
  -2  -1  12 16.6200 2.34000   1
  -2   1  12 17.1100 2.34000   1
   2  -1 -12 20.3100 2.35000   1
  -2   1  12 19.1300 2.35000   1
  -2   1  12 15.2500 2.35000   1
  -2  -1  12 18.8400 2.35000   1
   5  -1   9 57.1800 2.38000   1
   5  -1   9 47.6400 2.37000   1
   5   1   9 40.2200 2.36000   1
  -5  -1  -9 44.3300 2.36000   1
  -5  -1  -9 39.2800 2.36000   1
   5  -1   9 35.7900 2.35000   1
   5  -1   9 48.4500 2.38000   1
  -5  -1  -9 39.6900 2.36000   1
   5   1   9 46.4900 2.38000   1
  -5   1  -9 43.6300 2.36000   1
   5   1   9 46.3600 2.37000   1
  -5   1  -9 42.5900 2.36000   1
   4   2 -11 389.980 3.43000   1
  -4   2  11 390.410 3.54000   1
   4   2 -11 379.690 3.31000   1
   4  -2 -11 365.160 3.26000   1
  -4   2  11 378.180 3.34000   1
  -4  -2  11 366.090 3.21000   1
   4  -2 -11 382.910 3.35000   1
  -4   2  11 396.000 3.50000   1
  -8  -3  -1 94.0800 2.38000   1
   8   3   1 88.2100 2.40000   1
  -8  -3  -1 95.9100 2.39000   1
  -8  -3  -1 91.5800 2.39000   1
   8  -3   1 87.0100 2.39000   1
  -8   3  -1 93.2100 2.39000   1
   8  -3   1 87.4500 2.39000   1
  -8   3  -1 98.0200 2.63000   1
  -1  -1  12 266.680 2.47000   1
  -1  -1  12 273.010 2.46000   1
   1  -1 -12 272.590 2.52000   1
   1  -1 -12 254.960 2.42000   1
  -1  -1  12 267.740 2.56000   1
  -1   1  12 263.650 2.54000   1
   1   1 -12 258.990 2.47000   1
  -1  -1  12 266.950 2.51000   1
  -1   1  12 244.440 2.44000   1
   8  -2  -7 207.840 2.42000   1
   8  -2  -7 227.300 2.51000   1
  -8   2   7 232.980 2.48000   1
  -8   2   7 229.460 2.54000   1
   8   2  -7 224.240 2.47000   1
   8   2  -7 216.000 2.44000   1
  -8   2   7 220.720 2.46000   1
  -8  -2   7 219.920 2.45000   1
   8   0   5 115.090 2.38000   1
  -8   0  -5 116.680 2.39000   1
   8   0   5 111.670 2.39000   1
   8   0   5 125.760 2.42000   1
  -6   4   6 71.1600 2.36000   1
   6  -4  -6 75.4000 2.38000   1
   6  -4  -6 92.1300 2.40000   1
   6   4  -6 80.9400 2.38000   1
  -6  -4   6 95.1100 2.44000   1
   6   4  -6 73.8800 2.38000   1
  -6  -4   6 70.3300 2.35000   1
   6   4  -6 72.9700 2.37000   1
   6  -4  -6 87.3300 2.49000   1
  -7  -4   0 192.030 2.44000   1
  -7  -4   0 180.410 2.40000   1
  -7  -4   0 189.750 2.47000   1
   7  -4   0 191.810 2.45000   1
  -7   4   0 179.370 2.42000   1
   7  -4   0 207.530 2.44000   1
   1  -4  -9 853.200 7.36000   1
  -1   4   9 793.530 6.84000   1
  -1  -4   9 861.830 7.50000   1
  -1  -4   9 856.130 7.39000   1
   1   4  -9 852.530 7.42000   1
  -7  -4   3 194.290 2.44000   1
  -7  -4   3 203.630 2.45000   1
   7   4  -3 182.070 2.41000   1
   7   4  -3 194.860 2.42000   1
  -7  -4   3 196.240 2.41000   1
   7  -4  -3 191.910 2.43000   1
   7  -4  -3 188.490 2.43000   1
  -7   4   3 215.040 2.51000   1
   7  -4  -3 203.520 2.43000   1
   4  -5  -5 152.790 2.41000   1
   4  -5  -5 151.360 2.43000   1
  -4  -5   5 141.300 2.39000   1
   4   5  -5 131.280 2.41000   1
  -4  -5   5 141.360 2.43000   1
  -4  -5   5 140.820 2.40000   1
   9  -1   2 49.6000 2.35000   1
   9   1   2 58.7200 2.38000   1
  -9  -1  -2 62.9000 2.38000   1
  -9  -1  -2 54.4200 2.36000   1
  -9   1  -2 56.2300 2.36000   1
   9  -1   2 59.7300 2.36000   1
  -9   1  -2 58.8400 2.37000   1
   9  -1   2 61.3000 2.38000   1
   9   1   2 53.1600 2.37000   1
   9  -1   2 68.8500 2.37000   1
   4  -3 -10 37.3600 2.36000   1
   4  -3 -10 38.0100 2.37000   1
   4  -3 -10 31.1000 2.36000   1
  -4   3  10 28.9700 2.42000   1
   4   3 -10 29.8700 2.36000   1
  -4  -3  10 30.0500 2.36000   1
   4   3 -10 29.2700 2.35000   1
   4   3 -10 29.5400 2.35000   1
  -4  -3  10 27.2400 2.35000   1
  -2  -4   9 289.680 2.58000   1
  -2  -4   9 295.250 2.61000   1
   2   4  -9 291.320 2.92000   1
   2   4  -9 279.860 2.48000   1
  -6   1  -8 347.940 3.14000   1
   6   1   8 342.950 3.02000   1
  -6  -1  -8 338.430 3.05000   1
  -6   1  -8 334.080 2.93000   1
   6  -1   8 325.000 2.90000   1
   6   1   8 362.040 3.23000   1
  -6  -1  -8 329.970 3.13000   1
   6   1   8 348.660 3.08000   1
  -6  -1  -8 342.520 3.02000   1
  -6   1  -8 352.910 3.12000   1
   6   1   8 358.840 3.21000   1
  -6   3  -6 100.890 2.37000   1
   6  -3   6 110.900 2.39000   1
  -6   3  -6 117.270 2.46000   1
  -6  -3  -6 117.900 2.41000   1
  -6   3  -6 109.150 2.40000   1
  -6   3  -6 114.200 2.42000   1
   6  -3   6 123.940 2.42000   1
   6   3   6 118.030 2.41000   1
  -6   3  -6 109.350 2.38000   1
  -6  -3  -6 117.860 2.40000   1
   6   3   6 101.740 2.38000   1
  -5  -5   3 119.230 2.39000   1
  -5  -5   3 120.430 2.51000   1
   5   5  -3 111.880 2.37000   1
  -5  -5   3 101.020 2.37000   1
  -5  -5   3 128.900 2.48000   1
   5  -5  -3 117.680 2.41000   1
  -5   5   3 112.510 2.38000   1
   3  -5  -6 65.2900 2.47000   1
   3  -5  -6 69.0000 2.38000   1
  -3  -5   6 57.4300 2.37000   1
  -3  -5   6 60.4800 2.36000   1
   3   5  -6 54.4100 2.35000   1
  -3  -5   6 61.4400 2.39000   1
  -3  -5   6 70.3500 2.38000   1
  -9  -2   0 384.480 3.44000   1
  -9   2   0 380.120 3.46000   1
  -9   2   0 396.040 3.49000   1
   9  -2   0 405.480 3.57000   1
  -9   2   0 373.610 3.65000   1
   9   2   0 418.000 3.73000   1
   9   2   0 386.020 3.41000   1
   9   2   0 404.860 3.58000   1
  -9  -2   0 401.140 3.52000   1
   9  -2   0 392.140 3.44000   1
   9   2   0 420.550 3.76000   1
   4  -1  10 423.820 3.77000   1
   4  -1  10 437.300 3.84000   1
   4  -1  10 429.470 3.78000   1
  -4  -1 -10 416.060 3.67000   1
   4   1  10 439.160 3.85000   1
   4   1  10 446.930 3.92000   1
  -4  -1 -10 412.790 3.60000   1
  -4   1 -10 415.720 3.64000   1
   4   1  10 414.290 3.62000   1
  -5  -5  -1 210.240 2.44000   1
  -5  -5  -1 224.230 2.44000   1
   5  -5   1 213.600 2.49000   1
  -5   5  -1 235.350 2.46000   1
  -5   5  -1 211.680 2.40000   1
   5  -5   1 219.960 2.46000   1
  -3  -1  12 72.6600 2.38000   1
  -3   1  12 74.0000 2.38000   1
   3  -1 -12 72.4400 2.37000   1
  -3   1  12 63.4700 2.37000   1
  -3  -1  12 75.0300 2.38000   1
  -3   1  12 69.4400 2.36000   1
  -3   1  12 72.9800 2.39000   1
   3   1 -12 76.0400 2.39000   1
   3  -1 -12 71.4800 2.37000   1
  -3  -1  12 66.4700 2.37000   1
   3   1 -12 69.6100 2.37000   1
   3   1 -12 66.2800 2.36000   1
  -3   1  12 73.1600 2.38000   1
   0  -4  -9 48.6600 2.38000   1
   0  -4  -9 40.5900 2.36000   1
   0  -4  -9 40.7500 2.35000   1
   0  -4  -9 38.9100 2.37000   1
   0   4   9 44.2200 2.37000   1
   0  -4   9 38.7000 2.36000   1
   0   4  -9 43.5800 2.37000   1
   0  -4   9 41.8000 2.35000   1
   0   4  -9 46.0700 2.37000   1
   0   4  -9 39.3100 2.36000   1
   0  -4   9 43.9800 2.37000   1
   9   1  -6 264.680 2.45000   1
   9  -1  -6 286.740 2.58000   1
   9   1  -6 265.660 2.47000   1
  -9   1   6 266.300 2.46000   1
  -9   1   6 255.450 2.41000   1
  -9   1   6 268.060 2.55000   1
   9  -1  -6 268.670 2.42000   1
  -9  -1   6 267.620 2.43000   1
  -9   2   4 0.63000 2.34000   1
   9   2  -4 1.44000 2.34000   1
   9   2  -4 0.60000 2.34000   1
  -9   2   4 0.43000 2.34000   1
   9   2  -4 0.57000 2.34000   1
   9   2  -4 0.67000 2.34000   1
   9   2  -4 0.56000 2.35000   1
  -9  -2   4 0.80000 2.33000   1
  -9   2   4 0.41000 2.34000   1
  -9  -2   4 0.61000 2.34000   1
   9  -2  -4 1.93000 2.35000   1
   0  -1 -12 873.760 7.62000   1
   0   1 -12 895.280 7.78000   1
   0  -1  12 845.370 7.29000   1
   0   1  12 907.990 7.88000   1
   0   1 -12 908.660 7.87000   1
   0  -1  12 890.320 7.96000   1
   0   1  12 936.770 8.32000   1
   0  -1  12 909.720 8.15000   1
   0  -1 -12 888.720 7.80000   1
  -8   3   5 255.660 2.63000   1
   8   3  -5 268.100 2.73000   1
   8  -3  -5 246.890 2.45000   1
   8   3  -5 267.700 2.45000   1
   8   3  -5 267.830 2.46000   1
   8  -3  -5 261.700 2.54000   1
  -8  -3   5 274.130 2.46000   1
  -7   0  -7 3.30000 2.34000   1
  -7   0  -7 3.13000 2.34000   1
   7   0   7 4.88000 2.35000   1
   7   0   7 3.39000 2.34000   1
  -6  -2  10 87.6100 2.38000   1
   6  -2 -10 60.8700 2.38000   1
   6   2 -10 68.8000 2.37000   1
   6   2 -10 70.5700 2.36000   1
  -6   2  10 79.0200 2.38000   1
   6  -2 -10 69.1300 2.39000   1
   6  -2 -10 72.7600 2.38000   1
  -6   2  10 77.6100 2.39000   1
  -6   2  10 70.3400 2.38000   1
  -6  -2  10 76.9600 2.38000   1
  -6   2  10 70.8200 2.37000   1
   6   2 -10 72.7600 2.38000   1
   8   1   5 109.050 2.37000   1
  -8  -1  -5 126.220 2.41000   1
  -8   1  -5 121.900 2.39000   1
   8   1   5 118.840 2.40000   1
  -8  -1  -5 107.890 2.37000   1
   8   1   5 116.040 2.41000   1
   8  -1   5 113.290 2.40000   1
  -8   1  -5 123.290 2.40000   1
  -8  -1  -5 116.320 2.39000   1
  -7   0  10 261.860 2.64000   1
   7   0 -10 272.460 2.49000   1
  -7   0  10 267.580 2.49000   1
   7   0 -10 245.440 2.47000   1
   8   2   4 141.610 2.41000   1
  -8   2  -4 137.830 2.40000   1
  -8  -2  -4 136.080 2.40000   1
   8  -2   4 152.420 2.41000   1
  -8  -2  -4 152.700 2.40000   1
  -8   2  -4 159.640 2.42000   1
   8  -2   4 151.880 2.42000   1
  -7  -4  -1 98.8200 2.39000   1
   7   4   1 90.0600 2.39000   1
  -7  -4  -1 90.0800 2.39000   1
  -7  -4  -1 91.1400 2.38000   1
  -7   4  -1 95.4000 2.40000   1
   7  -4   1 89.6800 2.38000   1
  -7   4  -1 87.8400 2.38000   1
   7  -4   1 90.9100 2.38000   1
   7  -4   1 104.210 2.43000   1
  -7   2  -6 164.230 2.40000   1
  -7  -2  -6 174.950 2.43000   1
   7   2   6 183.280 2.45000   1
   7  -2   6 175.450 2.43000   1
  -7   2  -6 180.470 2.42000   1
   7   2   6 162.230 2.40000   1
  -7  -2  -6 169.600 2.45000   1
   7  -2   6 161.060 2.44000   1
   7  -4  -4 91.1800 2.38000   1
  -7  -4   4 108.670 2.38000   1
  -7  -4   4 102.540 2.37000   1
   7  -4  -4 107.590 2.39000   1
  -7  -4   4 98.2400 2.38000   1
   7   4  -4 103.120 2.39000   1
  -7  -4   4 106.330 2.38000   1
   7  -4  -4 109.560 2.38000   1
  -7   4   4 107.490 2.38000   1
   4   0 -12 110.790 2.41000   1
  -4   0  12 115.890 2.41000   1
   4   0 -12 101.070 2.38000   1
  -4   0  12 108.480 2.41000   1
  -4   0  12 111.640 2.40000   1
  -4   0  12 112.790 2.40000   1
   0  -6   0 87.1600 2.38000   1
   0  -6   0 96.5300 2.38000   1
   0  -6   0 90.0500 2.38000   1
   0  -6   0 84.2300 2.38000   1
  -3   0 -11 272.890 2.47000   1
   3   0  11 264.250 2.45000   1
  -3   0 -11 264.070 2.42000   1
   3   0  11 282.020 2.53000   1
  -3   0 -11 277.800 2.50000   1
   3  -5   5 75.3400 2.37000   1
   3  -5   5 73.2800 2.36000   1
   3  -5   5 78.6100 2.38000   1
  -3  -5  -5 69.3400 2.36000   1
  -3   5  -5 80.4500 2.37000   1
  -3   5  -5 77.6800 2.38000   1
  -3  -5  -5 78.2500 2.38000   1
  -3  -5  -5 68.7400 2.38000   1
  -7  -2   9 20.8500 2.35000   1
   7   2  -9 21.2700 2.35000   1
  -7   2   9 18.6500 2.35000   1
  -7  -2   9 13.7100 2.35000   1
   7  -2  -9 18.3200 2.34000   1
  -7   2   9 21.1100 2.36000   1
   7  -2  -9 19.7900 2.35000   1
  -7   2   9 22.5600 2.35000   1
   7   2  -9 18.9800 2.35000   1
   7   2  -9 19.9500 2.35000   1
   7  -2  -9 25.0200 2.36000   1
  -7   2   9 20.5100 2.35000   1
   0  -6   1 49.7300 2.42000   1
   0  -6  -1 49.4800 2.36000   1
   0  -6  -1 46.7800 2.35000   1
   0  -6  -1 49.5600 2.35000   1
   0  -6   1 46.8900 2.35000   1
   0  -6   1 45.1000 2.36000   1
   0  -6   1 49.8400 2.36000   1
   0  -6  -1 49.7200 2.36000   1
   3  -4  -9 5.80000 2.41000   1
   3  -4  -9 5.15000 2.34000   1
   3  -4  -9 4.92000 2.36000   1
  -3   4   9 3.74000 2.37000   1
   3   4  -9 5.48000 2.49000   1
  -3  -4   9 3.86000 2.34000   1
  -3  -4   9 4.32000 2.34000   1
   3   4  -9 5.22000 2.35000   1
   6   4   4 120.540 2.39000   1
  -6  -4  -4 112.200 2.41000   1
  -6  -4  -4 118.730 2.38000   1
  -6  -4  -4 114.580 2.43000   1
  -6  -4  -4 107.210 2.39000   1
  -6   4  -4 108.550 2.40000   1
   6  -4   4 112.790 2.39000   1
  -6   4  -4 107.310 2.38000   1
  -6   4  -4 116.680 2.40000   1
   6  -4   4 114.730 2.40000   1
  -6   4  -4 105.760 2.40000   1
  -9   0  -3 232.590 2.42000   1
   9   0   3 216.870 2.44000   1
   9   0   3 230.260 2.45000   1
   1   0  12 2242.43 23.6500   1
  -1   0 -12 2143.29 18.4700   1
   1   0  12 2173.59 19.4000   1
   1   0  12 2198.26 22.4200   1
  -6   0  11 53.4800 2.36000   1
   6   0 -11 55.6500 2.36000   1
  -6   0  11 60.6700 2.37000   1
  -6   0  11 75.6400 2.38000   1
  -6   0  11 59.1400 2.36000   1
   6   0 -11 66.9400 2.39000   1
   1  -6   0 84.0200 2.38000   1
   1  -6   0 88.9600 2.39000   1
  -1  -6   0 91.1900 2.38000   1
   1  -6   0 92.3900 2.39000   1
  -1  -6   0 78.2700 2.37000   1
  -1  -6   0 82.5300 2.37000   1
  -1  -6   0 87.3500 2.37000   1
  -8  -3  -2 109.130 2.39000   1
  -8  -3  -2 110.130 2.38000   1
   8   3   2 115.520 2.42000   1
  -8   3  -2 135.360 2.47000   1
   8  -3   2 110.950 2.39000   1
   8  -3   2 112.060 2.39000   1
  -8   3  -2 108.790 2.40000   1
  -2  -5  -6 51.9700 2.38000   1
  -2   5  -6 48.7300 2.36000   1
  -2   5  -6 47.2900 2.37000   1
   2  -5   6 47.5200 2.36000   1
   1  -5  -7 74.1800 2.40000   1
   1  -5  -7 72.2200 2.38000   1
   1   5  -7 54.8600 2.40000   1
  -1  -5   7 63.4100 2.44000   1
  -1  -5   7 73.9000 2.37000   1
  -1  -5   7 75.7200 2.38000   1
  -1  -5   7 67.3400 2.36000   1
   1   5  -7 78.2600 2.40000   1
   5   5  -4 130.100 2.38000   1
   5  -5  -4 138.230 2.38000   1
   5   5  -4 148.860 2.42000   1
  -5  -5   4 150.740 2.49000   1
  -5  -5   4 148.350 2.41000   1
  -5  -5   4 145.480 2.41000   1
   1  -6  -1 141.950 2.40000   1
  -1  -6   1 127.330 2.42000   1
  -1  -6   1 123.000 2.41000   1
   1  -6  -1 144.150 2.42000   1
   1  -6  -1 132.690 2.41000   1
  -1  -6   1 123.300 2.38000   1
   9   2   1 40.6000 2.36000   1
  -9  -2  -1 36.7800 2.36000   1
  -9   2  -1 41.0500 2.36000   1
   9  -2   1 49.0800 2.38000   1
   9   2   1 38.5000 2.35000   1
   9  -2   1 36.7700 2.35000   1
   9   2   1 41.5000 2.36000   1
  -9  -2  -1 34.8200 2.35000   1
   9  -2   1 39.4500 2.36000   1
  -9   2  -1 39.9400 2.35000   1
  -5  -5  -2 357.460 3.23000   1
  -5  -5  -2 341.450 3.05000   1
   5  -5   2 362.610 3.30000   1
  -5   5  -2 355.360 3.20000   1
   5  -5   2 358.200 3.19000   1
  -5   5  -2 356.540 3.24000   1
   4  -5   4 176.200 2.72000   1
   4  -5   4 166.310 2.44000   1
  -4   5  -4 158.280 2.40000   1
  -4  -5  -4 159.620 2.42000   1
  -4  -5  -4 149.080 2.38000   1
   4  -5   4 160.100 2.39000   1
   4  -5   4 157.300 2.43000   1
  -4  -5  -4 160.730 2.41000   1
  -4   5  -4 160.920 2.40000   1
  -2  -3 -10 15.5300 2.35000   1
   2   3  10 16.8100 2.35000   1
   2   3  10 15.5000 2.34000   1
  -2  -3 -10 16.0800 2.35000   1
  -2  -3 -10 14.5400 2.34000   1
   2   3  10 16.2000 2.34000   1
  -2   3 -10 17.7600 2.35000   1
  -2   3 -10 14.1400 2.34000   1
   2  -3  10 18.3200 2.35000   1
   2  -3  10 14.6700 2.34000   1
   2  -3  10 17.7600 2.36000   1
  -2   3 -10 17.0300 2.35000   1
  -2   3 -10 23.2300 2.36000   1
  -1  -6  -1 67.8900 2.42000   1
  -1  -6  -1 72.7400 2.39000   1
   1  -6   1 78.1700 2.41000   1
   1  -6   1 77.0200 2.38000   1
  -1  -6  -1 73.8200 2.36000   1
   1  -6   1 71.8800 2.37000   1
  -1  -6  -1 69.2300 2.36000   1
   9   0  -7 14.0300 2.35000   1
  -9   0   7 18.8300 2.35000   1
   9   0  -7 15.5900 2.35000   1
  -9   0   7 13.2800 2.35000   1
   0  -5  -7 20.0100 2.35000   1
   0  -5  -7 17.3000 2.34000   1
   0   5  -7 17.6800 2.36000   1
   0  -5   7 16.7200 2.35000   1
   0   5  -7 16.5300 2.35000   1
   0  -5   7 18.7600 2.39000   1
   0  -5   7 17.6300 2.35000   1
  -9   2   5 92.8100 2.40000   1
  -9  -2   5 91.3100 2.37000   1
  -9  -2   5 86.9700 2.36000   1
  -9   2   5 98.1200 2.39000   1
   9   2  -5 94.9500 2.38000   1
   9   2  -5 90.5800 2.38000   1
  -9   2   5 95.9800 2.40000   1
   9  -2  -5 103.280 2.40000   1
   9   2  -5 98.3000 2.41000   1
  -7  -1  -7 79.7000 2.36000   1
   7   1   7 80.6100 2.37000   1
  -7  -1  -7 96.8100 2.38000   1
  -7   1  -7 88.1900 2.39000   1
  -7  -1  -7 92.9800 2.39000   1
   7  -1   7 92.5500 2.39000   1
   7   1   7 85.3300 2.38000   1
   7  -1   7 85.8600 2.38000   1
  -7   1  -7 79.8300 2.36000   1
  -1  -4  -9 115.470 2.39000   1
   1   4   9 117.180 2.38000   1
  -1  -4  -9 121.440 2.40000   1
  -1  -4  -9 139.480 2.43000   1
   1  -4   9 124.350 2.41000   1
  -1   4  -9 119.730 2.41000   1
   1  -4   9 135.610 2.40000   1
  -1   4  -9 131.000 2.41000   1
   1  -4   9 114.440 2.36000   1
   4   4   7 8.71000 2.34000   1
   4  -4   7 8.05000 2.34000   1
  -4  -4  -7 9.71000 2.34000   1
  -4  -4  -7 8.42000 2.35000   1
  -4   4  -7 8.52000 2.35000   1
   4  -4   7 8.04000 2.35000   1
  -4   4  -7 10.0400 2.35000   1
  -4   4  -7 7.81000 2.35000   1
  -4  -4  -7 8.28000 2.34000   1
  -4   4  -7 8.90000 2.34000   1
   2  -5  -7 2.87000 2.34000   1
   2  -5  -7 3.14000 2.40000   1
   2  -5  -7 2.10000 2.36000   1
  -2  -5   7 1.90000 2.35000   1
   2   5  -7 3.90000 2.37000   1
   2   5  -7 14.6300 2.36000   1
  -2  -5   7 1.66000 2.34000   1
  -2  -5   7 2.26000 2.36000   1
   7  -1 -10 26.6500 2.36000   1
   7   1 -10 28.8400 2.35000   1
  -7   1  10 29.8500 2.35000   1
   7   1 -10 31.8700 2.37000   1
   7  -1 -10 23.7100 2.36000   1
  -7   1  10 30.3800 2.36000   1
  -7  -1  10 29.6100 2.36000   1
  -7   1  10 30.0800 2.36000   1
  -7   1  10 32.1000 2.37000   1
  -7   1  10 30.7400 2.35000   1
  -7  -1  10 24.6100 2.35000   1
   6   3  -9 724.130 6.45000   1
  -6  -3   9 713.450 6.19000   1
  -6   3   9 715.110 6.19000   1
   6   3  -9 705.150 6.16000   1
  -6  -3   9 709.220 6.21000   1
   6   3  -9 680.670 5.94000   1
  -6   3   9 711.740 6.19000   1
   6   3  -9 724.140 6.30000   1
  -8   0   9 834.140 7.65000   1
   8   0  -9 823.120 7.18000   1
  -8   0   9 886.270 7.71000   1
  -8   0   9 834.770 7.44000   1
   0  -6   2 198.770 2.42000   1
   0  -6  -2 196.510 2.42000   1
   0  -6  -2 184.420 2.39000   1
   0  -6  -2 184.850 2.43000   1
  -2  -2 -11 196.370 2.44000   1
  -2   2 -11 186.350 2.38000   1
   2  -2  11 184.120 2.39000   1
   2   2  11 197.150 2.45000   1
  -2   2 -11 191.020 2.40000   1
   2   2  11 194.240 2.42000   1
  -2  -2 -11 177.850 2.42000   1
  -2  -2 -11 168.990 2.40000   1
   2   2  11 192.430 2.42000   1
   2   2  11 194.930 2.42000   1
   2  -2  11 174.930 2.38000   1
   2  -2  11 190.010 2.43000   1
   4   1 -12 1074.33 9.29000   1
  -4  -1  12 1044.22 9.34000   1
  -4   1  12 1057.37 9.13000   1
  -4  -1  12 979.780 8.45000   1
  -4   1  12 1030.19 8.91000   1
   4  -1 -12 997.940 8.96000   1
   4  -1 -12 1004.30 8.71000   1
   5  -4  -8 667.380 5.77000   1
  -5   4   8 668.880 6.74000   1
  -5  -4   8 622.700 5.58000   1
   3   1  11 301.800 2.68000   1
   3  -1  11 298.460 2.67000   1
  -3   1 -11 289.390 2.57000   1
  -3  -1 -11 283.400 2.51000   1
   3   1  11 314.150 2.81000   1
  -3   1 -11 300.110 2.68000   1
  -3  -1 -11 293.310 2.62000   1
   3   1  11 309.770 2.77000   1
  -3  -1 -11 300.700 2.68000   1
   3  -1  11 286.690 2.55000   1
  -5   2  11 349.170 3.07000   1
   5  -2 -11 359.440 3.18000   1
  -5   2  11 366.430 3.24000   1
   5   2 -11 340.280 2.99000   1
   5  -2 -11 337.580 2.98000   1
  -5   2  11 359.400 3.36000   1
  -5  -2  11 362.260 3.19000   1
   5   2 -11 349.960 3.15000   1
   9  -1   3 1.21000 2.34000   1
  -9  -1  -3 1.06000 2.34000   1
   9   1   3 1.21000 2.34000   1
   9   1   3 1.26000 2.34000   1
  -9   1  -3 1.79000 2.34000   1
  -9  -1  -3 2.11000 2.34000   1
  -9   1  -3 1.54000 2.34000   1
   9  -1   3 1.49000 2.34000   1
   9  -1   3 1.17000 2.34000   1
   1  -1  12 659.310 5.76000   1
  -1   1 -12 666.270 5.78000   1
   1  -1  12 638.030 5.52000   1
  -1  -1 -12 638.330 5.56000   1
   1   1  12 603.680 5.55000   1
   1   1  12 655.260 5.70000   1
  -6   1  11 14.9500 2.34000   1
   6  -1 -11 14.8300 2.34000   1
  -6   1  11 16.0400 2.35000   1
  -6  -1  11 13.4100 2.34000   1
  -6   1  11 14.9600 2.35000   1
   6   1 -11 16.4500 2.35000   1
   6  -1 -11 13.7800 2.34000   1
  -6   1  11 13.3900 2.34000   1
  -6  -1  11 14.6400 2.34000   1
  -6   1  11 15.3900 2.35000   1
   6  -1 -11 12.1800 2.35000   1
   6   1 -11 16.4200 2.35000   1
  -6   1  11 17.0500 2.35000   1
  -3  -4  -8 251.080 2.44000   1
  -3   4  -8 253.060 2.52000   1
   3  -4   8 241.600 2.42000   1
  -3   4  -8 241.210 2.44000   1
  -3   4  -8 237.720 2.53000   1
   3  -4   8 253.020 2.47000   1
  -7  -4  -2 22.4700 2.35000   1
  -7  -4  -2 24.7400 2.35000   1
   7   4   2 17.7100 2.35000   1
  -7  -4  -2 21.3500 2.35000   1
   7  -4   2 24.3000 2.36000   1
   7  -4   2 22.8800 2.35000   1
  -7   4  -2 19.8300 2.35000   1
  -7   4  -2 21.5300 2.35000   1
   7  -4   2 21.7300 2.37000   1
  -4  -5   6 302.360 2.80000   1
  -4  -5   6 274.600 2.45000   1
  -4  -5   6 287.530 2.79000   1
   1  -3 -11 204.570 2.44000   1
  -1   3  11 199.550 2.45000   1
  -1   3  11 191.250 2.46000   1
   1  -3 -11 210.170 2.43000   1
  -1   3  11 210.620 2.46000   1
   1  -3 -11 198.660 2.43000   1
   1   3 -11 212.880 2.54000   1
   1   3 -11 201.090 2.45000   1
  -1  -3  11 221.140 2.45000   1
   1   3 -11 198.760 2.40000   1
   7   4  -5 78.0500 2.42000   1
  -7   4   5 76.7700 2.43000   1
   7  -4  -5 73.7300 2.37000   1
   7  -4  -5 71.8500 2.37000   1
  -7  -4   5 81.1600 2.37000   1
   7   4  -5 72.9700 2.38000   1
   7  -4  -5 75.2200 2.39000   1
  -7  -4   5 78.8100 2.37000   1
  -7   4   5 74.9600 2.37000   1
  -7  -4   5 75.5100 2.37000   1
   5  -4   6 462.020 4.10000   1
  -5   4  -6 444.610 4.17000   1
  -5  -4  -6 444.340 4.03000   1
  -5  -4  -6 446.570 4.12000   1
   5  -4   6 414.190 3.70000   1
  -5   4  -6 450.650 3.96000   1
  -5  -4  -6 422.450 3.71000   1
  -5   4  -6 432.470 3.79000   1
  -5   4  -6 430.530 3.84000   1
   6   4  -7 34.7300 2.81000   1
  -6  -4   7 31.3800 2.35000   1
  -6  -4   7 35.2400 2.36000   1
   6   4  -7 29.4900 2.35000   1
  -6  -4   7 28.3400 2.34000   1
   6  -4  -7 28.3500 2.80000   1
   6   4  -7 31.6800 2.36000   1
  -6   4   7 29.5800 2.35000   1
  -6   4   7 33.1600 2.36000   1
  -6   4   7 33.7400 2.35000   1
   6  -4  -7 30.0500 2.35000   1
   2  -3 -11 67.3000 2.39000   1
  -2   3  11 70.0700 2.37000   1
   2  -3 -11 65.3800 2.37000   1
  -2   3  11 63.1200 2.35000   1
   2  -3 -11 64.1400 2.36000   1
  -2   3  11 73.8400 2.38000   1
  -2   3  11 79.9200 2.41000   1
   2   3 -11 61.2900 2.37000   1
   2   3 -11 69.7200 2.37000   1
  -2  -3  11 71.5900 2.37000   1
  -2  -3  11 86.1500 2.39000   1
  -2  -3  11 54.9900 2.35000   1
  -2  -6   0 578.120 6.36000   1
  -2  -6   0 567.260 5.85000   1
  -2  -6   0 583.030 6.12000   1
  -1  -6  -2 190.770 2.82000   1
  -1  -6  -2 204.100 2.83000   1
  -1  -6  -2 194.710 2.83000   1
  -1  -6  -2 202.390 2.83000   1
  -8   3   6 310.110 3.36000   1
   8  -3  -6 321.100 3.38000   1
   8   3  -6 321.700 3.72000   1
  -8  -3   6 287.670 3.01000   1
   8  -3  -6 287.390 3.26000   1
  -8  -3   6 304.460 3.17000   1
   8   3  -6 300.250 3.16000   1
  -2  -6   1 909.050 9.87000   1
  -2  -6   1 883.570 9.05000   1
  -2  -6   1 817.150 8.40000   1
   2  -6  -1 831.550 8.62000   1
  -2  -6   1 908.500 9.60000   1
   7  -3   5 255.600 2.86000   1
  -7  -3  -5 243.640 2.87000   1
  -7   3  -5 245.810 2.87000   1
   7  -3   5 251.780 2.88000   1
  -7  -3  -5 233.980 2.86000   1
  -7   3  -5 244.560 2.87000   1
   7  -3   5 230.590 2.84000   1
 -10   0   2 9.05000 2.79000   1
  10   0  -2 7.10000 2.81000   1
  10   0  -2 8.13000 2.79000   1
  10   0  -2 8.13000 2.79000   1
  -5   3  10 318.290 3.32000   1
  -5   3  10 300.990 3.27000   1
   5  -3 -10 297.480 3.14000   1
  -5   3  10 283.040 2.94000   1
   5   3 -10 318.640 3.60000   1
  -5  -3  10 283.320 2.97000   1
   5   3 -10 298.340 3.14000   1
   5   3 -10 292.470 3.06000   1
   8   2  -8 352.430 3.67000   1
  -8   2   8 358.360 3.75000   1
   8   2  -8 337.490 3.56000   1
   8   2  -8 342.700 3.79000   1
  -8   2   8 336.830 3.67000   1
  -8  -2   8 338.950 3.54000   1
  -8   2   8 332.070 3.48000   1
   7   3  -8 412.500 4.69000   1
   7  -3  -8 375.290 3.89000   1
   7   3  -8 407.580 4.24000   1
  -7  -3   8 375.420 3.90000   1
  -9  -1   7 110.850 2.82000   1
  -9   1   7 107.820 2.83000   1
   9  -1  -7 90.9800 2.81000   1
   9   1  -7 100.320 2.81000   1
  -9   1   7 111.440 2.83000   1
   9   1  -7 108.480 2.87000   1
   9  -1  -7 123.140 2.84000   1
  -9   1   7 104.850 2.81000   1
   9   1  -7 115.790 2.83000   1
   9  -1  -7 110.950 2.82000   1
   2   2 -12 180.620 2.85000   1
   2  -2 -12 175.230 2.91000   1
   2  -2 -12 162.810 2.86000   1
  -2   2  12 178.200 2.89000   1
  -2  -2  12 171.060 2.84000   1
  -2   2  12 183.810 2.87000   1
  -2   2  12 167.690 2.85000   1
   2   2 -12 173.550 2.85000   1
   2  -2 -12 169.750 2.84000   1
   2   2 -12 157.880 2.82000   1
  -2   2  12 172.350 2.88000   1
  -5   2  -9 43.0100 2.80000   1
  -5  -2  -9 57.4600 2.86000   1
   5   2   9 42.1600 2.80000   1
  -5  -2  -9 46.4600 2.80000   1
   5   2   9 48.2300 2.81000   1
  -5  -2  -9 51.5200 2.81000   1
   5  -2   9 49.6500 2.81000   1
  -5   2  -9 45.2900 2.80000   1
   5  -2   9 48.5200 2.81000   1
   5   2   9 44.5300 2.89000   1
  -5  -2  -9 45.5700 2.80000   1
  10   0  -3 149.210 2.86000   1
  10   0  -3 127.620 2.82000   1
 -10   0   3 140.010 2.82000   1
  10   0  -3 132.910 2.83000   1
   1  -2 -12 183.350 2.86000   1
   1   2 -12 171.710 2.84000   1
   1   2 -12 187.080 2.86000   1
  -1  -2  12 190.190 2.86000   1
   1  -2 -12 188.950 2.85000   1
  -1   2  12 179.560 2.87000   1
   1  -2 -12 165.880 2.83000   1
  -1  -5  -7 28.5300 2.79000   1
  -1  -5  -7 26.5100 2.79000   1
  -1  -5  -7 32.3100 2.80000   1
  -1   5  -7 33.0300 2.80000   1
   1  -5   7 31.8600 2.80000   1
  -1   5  -7 29.6500 2.80000   1
   1  -5   7 28.8100 2.79000   1
  -1   5  -7 35.0700 2.79000   1
   8  -1  -9 29.1700 2.80000   1
   8   1  -9 23.0200 2.79000   1
   8  -1  -9 25.8100 2.80000   1
  -8  -1   9 23.7700 2.79000   1
  -8   1   9 28.2500 2.79000   1
  -8   1   9 25.4800 2.80000   1
   8   1  -9 23.8600 2.80000   1
  -8   1   9 26.6500 2.79000   1
  -8  -1   9 29.8200 2.80000   1
  -8   1   9 24.2100 2.79000   1
  10   0  -1 474.680 4.95000   1
 -10   0   1 440.800 4.58000   1
  -2  -6  -1 392.200 4.04000   1
  -4   4   9 103.180 2.80000   1
   4  -4  -9 98.1900 2.81000   1
  -4   4   9 99.8500 2.81000   1
   4  -4  -9 121.600 2.83000   1
  -4   4   9 107.780 2.83000   1
   4  -4  -9 124.650 2.84000   1
  -4  -4   9 131.100 2.84000   1
   4   4  -9 116.400 2.88000   1
   4   4  -9 110.000 2.83000   1
  -4  -4   9 123.920 2.84000   1
   4   4  -9 99.3200 2.81000   1
  -2  -6   2 129.630 2.83000   1
   2  -6  -2 128.520 2.84000   1
  -2  -6   2 121.390 2.82000   1
  -2  -6   2 131.810 2.86000   1
   3   5  -7 16.2500 2.79000   1
   3  -5  -7 20.2600 2.80000   1
   3   5  -7 14.5400 2.79000   1
   3  -5  -7 19.3600 2.79000   1
   3  -5  -7 19.4400 2.79000   1
  -3  -5   7 15.2300 2.79000   1
  -3  -5   7 15.1200 2.79000   1
   3   5  -7 13.1600 2.78000   1
  -3  -5   7 16.8400 2.79000   1
  -5   5   5 61.1000 2.81000   1
  -5  -5   5 82.8200 2.82000   1
  -5  -5   5 73.4600 2.81000   1
   5   5  -5 78.2200 2.83000   1
   5  -5  -5 76.5300 2.83000   1
  -5  -5   5 81.9400 2.81000   1
   5  -5  -5 66.4700 2.80000   1
   5   5  -5 71.0500 2.81000   1
   0   3  11 97.4100 2.82000   1
   0  -3 -11 78.5300 2.80000   1
   0   3 -11 87.5000 2.82000   1
   0   3 -11 91.6200 2.82000   1
   0  -3 -11 82.2400 2.82000   1
   0   3  11 87.8100 2.82000   1
   0  -3  11 86.0100 2.81000   1
   0   3 -11 76.0800 2.80000   1
   0   3 -11 68.6000 2.80000   1
   0  -6   3 662.280 6.86000   1
   0  -6   3 660.910 6.79000   1
   0  -6  -3 650.570 6.68000   1
   0  -6   3 610.190 6.27000   1
  -9   2  -2 3.46000 2.78000   1
   9   2   2 4.55000 2.79000   1
   9   2   2 4.46000 2.78000   1
  -9  -2  -2 4.14000 2.78000   1
   9   2   2 5.03000 2.78000   1
   9  -2   2 4.34000 2.78000   1
  -9   2  -2 5.42000 2.78000   1
  -9  -2  -2 3.77000 2.78000   1
  -5   3  -8 233.960 3.02000   1
   5  -3   8 236.810 2.87000   1
   5   3   8 218.640 3.00000   1
  -5   3  -8 236.840 2.86000   1
  -5  -3  -8 220.940 2.87000   1
   5  -3   8 225.140 2.87000   1
   5   3   8 232.300 2.86000   1
  -5   3  -8 224.880 2.84000   1
  -5  -3  -8 240.290 2.96000   1
  -5   3  -8 250.430 2.88000   1
   1  -6  -3 85.1800 2.81000   1
  -1  -6   3 96.4100 2.80000   1
   1   6  -3 97.9900 2.80000   1
   1  -6  -3 117.240 2.82000   1
  -1  -6   3 122.600 2.84000   1
   5   0 -12 196.130 2.87000   1
  -5   0  12 167.290 2.82000   1
   5   0 -12 172.980 2.85000   1
   3   3 -11 22.5200 2.79000   1
  -3   3  11 22.9100 2.80000   1
  -3  -3  11 20.2500 2.79000   1
   3  -3 -11 20.3600 2.79000   1
   3   3 -11 22.7800 2.79000   1
  -3  -3  11 23.8600 2.79000   1
  -3   3  11 22.3700 2.79000   1
   3  -3 -11 22.9900 2.81000   1
  -3   3  11 20.0700 2.79000   1
   3  -3 -11 23.0600 2.79000   1
   3   3 -11 21.3700 2.79000   1
   3  -3 -11 24.4900 2.80000   1
   6   2   8 234.240 2.87000   1
  -6  -2  -8 228.250 2.85000   1
  -6   2  -8 240.130 2.87000   1
  -6  -2  -8 232.510 2.87000   1
  -6   2  -8 213.490 2.83000   1
   6  -2   8 239.420 2.85000   1
  -5  -5  -3 286.770 3.00000   1
  -5  -5  -3 316.890 3.38000   1
  -5  -5  -3 288.770 3.22000   1
  -5  -5  -3 292.940 3.05000   1
   5  -5   3 281.770 2.97000   1
   5  -5   3 311.040 3.25000   1
  -5   5  -3 308.560 3.23000   1
   5  -5   3 300.020 3.14000   1
  -5   5  -3 279.300 2.92000   1
  -5   5  -3 287.730 2.99000   1
  -8   0  -6 48.5900 2.79000   1
   8   0   6 53.4300 2.81000   1
  -8   0  -6 51.3900 2.80000   1
  -4   2 -10 100.300 2.84000   1
   4   2  10 83.5500 2.82000   1
  -4  -2 -10 75.3000 2.82000   1
  -4  -2 -10 66.3800 2.80000   1
   4   2  10 86.6600 2.83000   1
  -4   2 -10 79.1400 2.81000   1
  -4  -2 -10 71.8200 2.80000   1
  -4  -2 -10 69.6500 2.81000   1
   4   2  10 101.750 2.86000   1
   4   2  10 80.8100 2.82000   1
   4  -2  10 96.5700 2.83000   1
   4  -2  10 89.1800 2.82000   1
  -4   3  -9 927.460 13.0700   1
  -4  -3  -9 921.960 12.9600   1
  -4   3  -9 939.920 13.1900   1
  -4   3  -9 825.810 8.54000   1
  -4  -3  -9 913.930 10.0900   1
  -4  -3  -9 875.300 8.99000   1
   4   3   9 934.050 13.1100   1
  -8  -3  -3 202.680 2.92000   1
   8  -3   3 202.680 2.85000   1
   8   3   3 194.170 2.85000   1
   8   3   3 212.120 2.89000   1
  -8  -3  -3 199.470 2.84000   1
   8  -3   3 203.370 2.86000   1
  -8   3  -3 190.150 2.84000   1
  -8   3  -3 190.820 2.85000   1
   3  -2 -12 124.930 2.82000   1
  -3   2  12 127.200 2.83000   1
  -3  -2  12 118.540 2.82000   1
  -3  -2  12 108.540 2.83000   1
  -3   2  12 127.030 2.84000   1
   3   2 -12 133.420 2.83000   1
   3  -2 -12 140.760 2.84000   1
   3   2 -12 140.010 2.84000   1
  -3   2  12 130.930 2.87000   1
  -3  -2  12 116.540 2.80000   1
  -3   2  12 126.540 2.83000   1
   3  -2 -12 140.200 2.82000   1
 -10   0   4 279.410 2.89000   1
  10   0  -4 291.160 3.02000   1
   9   2  -6 64.5400 2.81000   1
  -9  -2   6 61.8200 2.80000   1
  -9   2   6 69.6100 2.81000   1
   9   2  -6 66.5800 2.81000   1
  -9   2   6 67.9600 2.80000   1
   9  -2  -6 61.2600 2.80000   1
   9   2  -6 69.8700 2.81000   1
   9   2  -6 63.5000 2.81000   1
   9  -2  -6 73.3100 2.82000   1
   6  -5  -1 221.190 2.93000   1
  -6  -5   1 200.190 2.85000   1
  -6   5   1 222.610 2.92000   1
  -6   5   1 211.370 2.85000   1
  -6  -5   1 213.620 2.87000   1
  10  -1  -2 173.280 2.87000   1
  10   1  -2 196.850 2.93000   1
  10  -1  -2 175.010 2.85000   1
  10   1  -2 173.300 2.88000   1
  10   1  -2 184.530 2.87000   1
  -6  -5   2 52.7300 2.82000   1
  -6   5   2 47.6000 2.79000   1
  -6  -5   2 37.3300 2.80000   1
   6  -5  -2 54.0700 2.80000   1
   6   5  -2 44.6100 2.80000   1
  -6   5   2 56.8300 2.85000   1
   6  -5  -2 47.6600 2.80000   1
  -6  -5   2 47.8200 2.84000   1
   0   2 -12 125.790 2.83000   1
   0  -2 -12 134.780 2.85000   1
   0   2  12 143.390 2.86000   1
   0  -2  12 145.250 2.85000   1
   0   2  12 141.590 2.85000   1
   0   2 -12 142.500 2.86000   1
   0   2  12 143.520 2.88000   1
   0  -2 -12 122.960 2.82000   1
   0  -2 -12 124.710 2.81000   1
   0   2  12 152.720 2.86000   1
   0  -2 -12 144.140 2.85000   1
   0  -2  12 126.370 2.81000   1
  10   0   0 409.840 4.38000   1
  10   0   0 359.850 3.76000   1
 -10   0   0 395.050 4.09000   1
  10   1  -3 396.450 4.14000   1
 -10  -1   3 369.910 3.83000   1
  10   1  -3 396.920 4.14000   1
  10   1  -3 374.410 4.37000   1
  -1  -6  -3 7.32000 2.79000   1
  -1  -6  -3 7.41000 2.78000   1
   1  -6   3 5.74000 2.78000   1
   1  -6   3 8.44000 2.78000   1
   1  -6   3 8.72000 2.79000   1
   1  -6   3 10.2400 2.79000   1
  -5   0 -10 21.5400 2.79000   1
  -5   0 -10 21.7200 2.79000   1
   5   0  10 19.1300 2.79000   1
   5   0  10 21.0600 2.79000   1
  -5   0 -10 21.0600 2.80000   1
   5   0  10 20.5000 2.79000   1
   5   0  10 29.0300 2.81000   1
   2   4   9 18.9400 2.79000   1
  -2   4  -9 37.6400 2.81000   1
  -2  -4  -9 20.0800 2.79000   1
   2  -4   9 19.1300 2.79000   1
   2  -4   9 23.4100 2.80000   1
  -2  -4  -9 20.9700 2.79000   1
  -2  -4  -9 20.2500 2.79000   1
  -2   4  -9 27.6200 2.80000   1
  -2   4  -9 22.1800 2.80000   1
  -2   4  -9 17.7500 2.79000   1
  -2  -6  -2 44.7700 2.79000   1
   2  -6   2 44.8300 2.80000   1
  -2  -6  -2 47.0700 2.80000   1
   2  -6   2 48.5700 2.81000   1
  -2  -6  -2 55.2700 2.80000   1
   8   2   5 782.130 8.04000   1
   8  -2   5 724.220 7.46000   1
  -8  -2  -5 798.140 8.40000   1
  -8   2  -5 748.470 7.67000   1
  -8  -2  -5 770.760 7.91000   1
   8  -2   5 771.110 7.92000   1
  -8   2  -5 756.410 7.79000   1
  -8  -2  -5 778.610 7.98000   1
   9   0   4 3.69000 2.81000   1
   9   0   4 1.61000 2.81000   1
  -9   0  -4 3.09000 2.78000   1
   9   0   4 2.53000 2.78000   1
  -9   0  -4 2.56000 2.78000   1
   6  -5   0 192.390 2.94000   1
  -6  -5   0 198.540 3.11000   1
  -6  -5   0 212.210 2.86000   1
   6  -5   0 211.780 2.90000   1
  -6  -5   0 215.560 2.99000   1
   6   5   0 193.370 2.84000   1
   6  -5   0 203.450 3.06000   1
 -10   1   1 5.67000 2.78000   1
  10   1  -1 7.38000 2.79000   1
  10   1  -1 6.97000 2.78000   1
  10   1  -1 7.79000 2.79000   1
  10  -1  -1 7.70000 2.79000   1
  10   1  -1 7.15000 2.78000   1
  10   1  -1 5.47000 2.78000   1
  10  -1  -1 6.07000 2.78000   1
 -10   1   1 7.60000 2.78000   1
 -10  -1   1 6.54000 2.78000   1
   6   0   9 139.740 2.84000   1
   6   0   9 140.840 2.83000   1
   6   0   9 149.980 2.88000   1
  -6   0  -9 135.470 2.83000   1
  -6   0  -9 129.550 2.82000   1
  -3  -5  -6 81.3600 2.82000   1
   3  -5   6 81.4800 2.80000   1
   3  -5   6 78.3200 2.80000   1
   3  -5   6 94.1300 2.84000   1
  -3  -5  -6 82.0100 2.81000   1
   3  -5   6 84.3100 2.81000   1
  -3   5  -6 76.1100 2.81000   1
  -3  -5  -6 72.1500 2.80000   1
  -6  -4  -5 15.5900 2.79000   1
  -6   4  -5 17.1200 2.85000   1
   6  -4   5 14.6300 2.79000   1
  -6   4  -5 16.8300 2.79000   1
  -6   4  -5 16.8800 2.79000   1
  -6  -4  -5 14.8900 2.79000   1
   6  -4   5 15.6900 2.79000   1
   6   4   5 17.0100 2.79000   1
  -6   4  -5 15.2500 2.79000   1
  -6  -4  -5 12.7700 2.78000   1
  -6   3  -7 467.220 4.82000   1
  -6  -3  -7 477.860 4.96000   1
   6  -3   7 465.930 4.89000   1
   6   3   7 453.680 4.74000   1
  -6  -3  -7 484.280 5.00000   1
  -2  -6   3 182.950 2.84000   1
   2  -6  -3 174.270 2.85000   1
   2  -6  -3 186.060 2.83000   1
  -2  -6   3 195.870 2.88000   1
  -5  -1  12 112.280 2.82000   1
  -5  -1  12 113.700 2.83000   1
  -5   1  12 117.040 2.83000   1
   5  -1 -12 100.190 2.81000   1
  -5   1  12 128.100 2.83000   1
  -5   1  12 128.400 2.83000   1
   5   1 -12 118.030 2.83000   1
  -5   1  12 113.250 2.82000   1
  -5   1  12 105.480 2.80000   1
   5  -1 -12 115.440 2.81000   1
  -4  -5  -5 64.1700 2.82000   1
   4  -5   5 59.6500 2.80000   1
  -4   5  -5 56.7400 2.81000   1
  -4   5  -5 60.6700 2.82000   1
   4  -5   5 77.4900 2.83000   1
   4  -5   5 55.8600 2.80000   1
  -4   5  -5 61.2500 2.82000   1
  -4   5  -5 60.1500 2.81000   1
  -4  -5  -5 66.2100 2.80000   1
  -4  -5  -5 64.9500 2.82000   1
  -6  -5   3 10.7300 2.79000   1
   6  -5  -3 10.9000 2.79000   1
  -6   5   3 12.5000 2.79000   1
   6   5  -3 23.2900 2.79000   1
  -6  -5   3 11.2600 2.79000   1
   6  -5  -3 9.86000 2.79000   1
  -6  -5   3 11.0300 2.79000   1
  -6  -5   3 8.82000 2.78000   1
  -7  -4  -3 91.4300 2.82000   1
   7  -4   3 93.7300 2.82000   1
   7   4   3 85.9000 2.80000   1
   7  -4   3 86.1500 2.81000   1
  -7   4  -3 92.4100 2.82000   1
  -7  -4  -3 95.5500 2.85000   1
   7   4   3 84.6200 2.83000   1
  -7  -4  -3 90.9100 2.84000   1
  -7   4  -3 87.5300 2.82000   1
   7   4  -6 29.0500 2.81000   1
   7   4  -6 28.1300 2.80000   1
  -7   4   6 26.2900 2.79000   1
  -7   4   6 29.3800 2.80000   1
  -7  -4   6 23.1300 2.79000   1
   7  -4  -6 28.1800 2.81000   1
  -7   4   6 33.3900 2.80000   1
  -7  -4   6 21.5700 2.78000   1
   7   4  -6 25.0600 2.79000   1
   7  -4  -6 27.1600 2.79000   1
   7  -4  -6 25.1000 2.79000   1
  -7  -4   6 30.0100 2.79000   1
  -8   1  -6 185.680 2.86000   1
  -8  -1  -6 176.410 2.85000   1
   8  -1   6 192.190 2.84000   1
  -8  -1  -6 182.840 2.83000   1
   3  -6  -1 593.330 6.10000   1
  -3  -6   1 550.810 5.68000   1
  -3  -6   1 564.360 5.84000   1
  -3  -6   1 564.970 5.82000   1
  -3  -6   1 592.600 6.09000   1
  -9   0   8 355.020 3.70000   1
   9   0  -8 338.520 3.55000   1
   9   0  -8 339.150 3.55000   1
  -9   0   8 332.110 3.52000   1
   1  -4 -10 177.460 2.87000   1
   1   4 -10 175.020 2.89000   1
   1   4 -10 172.080 2.86000   1
  -1   4  10 190.290 2.85000   1
  -1   4  10 160.260 3.14000   1
   1  -4 -10 190.050 2.85000   1
   1  -4 -10 172.690 2.91000   1
  -1  -4  10 176.270 2.87000   1
   1  -4 -10 152.600 2.86000   1
  -1  -4  10 163.130 2.82000   1
   1   4 -10 160.140 2.83000   1
   3  -6   0 398.000 4.15000   1
  -3  -6   0 369.330 3.83000   1
  -3  -6   0 362.930 3.83000   1
   3  -6   0 391.410 4.07000   1
  -3  -6   0 402.200 4.17000   1
  -9   3   2 169.110 2.83000   1
   9  -3  -2 180.140 2.88000   1
   9   3  -2 176.080 2.89000   1
  -9   3   2 182.710 2.85000   1
   9  -3  -2 178.850 2.85000   1
   9   3  -2 162.760 2.85000   1
   9   3  -2 160.860 2.93000   1
  -9   3   2 171.140 2.89000   1
  -9   3   2 154.840 2.82000   1
  -9  -3   2 168.280 2.85000   1
  10   1  -4 889.330 10.9900   1
  10   1  -4 899.590 9.24000   1
  10  -1  -4 894.040 9.32000   1
 -10   1   4 894.080 9.16000   1
  -2  -4  10 56.6500 2.80000   1
   2  -4 -10 55.7900 2.81000   1
   2  -4 -10 55.9500 2.80000   1
  -2   4  10 51.0200 2.79000   1
  -2  -4  10 58.8100 2.81000   1
   2   4 -10 52.3000 2.80000   1
   2   4 -10 61.9900 2.80000   1
  -2  -4  10 62.0000 2.80000   1
  -2   4  10 52.7400 2.80000   1
   2  -4 -10 63.3400 2.83000   1
   2   4 -10 59.7100 2.82000   1
  -2   0  13 594.750 6.25000   1
  -2   0  13 603.000 6.38000   1
   2   0 -13 595.630 6.13000   1
  10   0  -5 285.190 3.08000   1
 -10   0   5 300.800 3.17000   1
  -3  -3 -10 425.180 4.40000   1
  -3   3 -10 464.580 4.88000   1
   3   3  10 459.380 4.89000   1
  -3   3 -10 421.850 4.34000   1
   3   3  10 452.440 4.67000   1
  -3  -3 -10 480.120 4.96000   1
   1  -3  11 64.0800 2.83000   1
  -1  -3 -11 66.7000 2.82000   1
  -1  -3 -11 51.0700 2.83000   1
  -1  -3 -11 47.8600 2.80000   1
   1  -3  11 48.1800 2.80000   1
  -1   3 -11 44.9200 2.79000   1
   1   3  11 49.0500 2.81000   1
  -1   3 -11 48.3800 2.81000   1
  -1  -3 -11 49.5600 2.80000   1
  -1   3 -11 55.5300 2.81000   1
   1   3  11 49.8900 2.80000   1
  -9  -3   1 93.2900 2.81000   1
   9  -3  -1 100.470 2.84000   1
  -9   3   1 83.4300 2.80000   1
  -9  -3   1 88.4900 2.82000   1
   9   3  -1 80.5300 2.81000   1
   9   3  -1 82.0100 2.82000   1
  -9   3   1 72.0400 2.80000   1
   9   3  -1 103.840 2.83000   1
   9   3  -1 95.6200 2.84000   1
  -9   3   1 84.7100 2.80000   1
   2   1  12 530.030 5.47000   1
   2  -1  12 524.620 5.63000   1
  -2  -1 -12 527.630 5.44000   1
  -2   1 -12 495.810 5.13000   1
   2   1  12 499.810 5.20000   1
  -2  -1 -12 528.630 5.50000   1
  -2   1 -12 476.300 4.93000   1
   2   1  12 525.890 5.44000   1
   2  -1  12 516.300 5.34000   1
   2   1  12 528.990 5.48000   1
  10   1   0 72.9300 2.80000   1
  10   1   0 79.0900 2.83000   1
  10  -1   0 80.0900 2.81000   1
  10   1   0 82.0600 2.81000   1
  10   1   0 81.8600 2.81000   1
 -10  -1   0 79.9600 2.81000   1
 -10   1   0 77.3500 2.81000   1
  10  -1   0 89.9900 2.83000   1
   1   0 -13 1189.62 16.7300   1
  -1   0  13 1220.55 17.1100   1
  -1   0  13 1160.98 16.2900   1
  -1   0  13 1285.60 18.0400   1
  -1   0  13 1224.24 17.1700   1
   1   0 -13 1277.15 18.0300   1
  -2   5  -7 52.4400 2.80000   1
   2  -5   7 52.5900 2.80000   1
  -2   5  -7 53.0700 2.81000   1
   2  -5   7 50.6200 2.81000   1
  -2  -5  -7 44.3000 2.79000   1
  -2   5  -7 44.1000 2.79000   1
  -2  -5  -7 59.5600 2.82000   1
  -9  -3   3 125.310 2.80000   1
   9   3  -3 144.080 2.87000   1
  -9   3   3 151.440 2.85000   1
   9  -3  -3 139.630 2.83000   1
   9   3  -3 140.140 2.83000   1
   9   3  -3 147.720 2.84000   1
  -9   3   3 140.790 2.87000   1
  -9   3   3 147.040 2.84000   1
  -9  -3   3 131.570 2.84000   1
   9  -3  -3 141.570 2.85000   1
  -6  -5  -1 84.1600 2.82000   1
   6  -5   1 88.6500 2.82000   1
  -6   5  -1 86.6000 2.81000   1
   6  -5   1 90.5600 2.83000   1
   6   5   1 85.2300 2.81000   1
   6  -5   1 81.6800 2.83000   1
  -6  -5  -1 74.9200 2.82000   1
   6  -5   1 76.1400 2.81000   1
  -6  -5  -1 88.3700 2.82000   1
   6   5   1 69.3700 2.96000   1
   7   2   7 142.650 2.84000   1
   7   2   7 157.890 2.87000   1
  -7  -2  -7 140.050 2.85000   1
  -7   2  -7 144.220 2.82000   1
  -7  -2  -7 131.810 2.84000   1
   7   2   7 131.820 2.83000   1
  -7   2  -7 140.700 2.83000   1
  -1  -6   4 242.680 2.89000   1
  -1  -6   4 228.060 2.87000   1
   1  -6  -4 232.610 2.85000   1
   3  -6  -2 50.5100 2.80000   1
  -3  -6   2 46.8500 2.80000   1
  -3  -6   2 54.4000 2.80000   1
   3  -6  -2 50.7500 2.81000   1
  -3  -6   2 49.2200 2.81000   1
   0   6  -4 228.680 2.87000   1
   0   6  -4 216.310 2.84000   1
  -4   3  11 289.520 3.01000   1
   4  -3 -11 305.830 3.45000   1
  -4   3  11 281.640 2.96000   1
   4  -3 -11 300.790 3.15000   1
  -4   0 -11 38.2500 2.80000   1
   4   0  11 36.5000 2.80000   1
   4   0  11 33.9800 2.79000   1
   4   0  11 42.4200 2.80000   1
  -4   0 -11 31.4700 2.79000   1
   4   0  11 32.7200 2.79000   1
  -4   0 -11 33.4300 2.79000   1
   8   3  -7 433.200 4.49000   1
   8  -3  -7 430.640 4.52000   1
   8   3  -7 422.460 4.38000   1
  -8   3   7 400.910 4.31000   1
   8   3  -7 391.190 4.54000   1
  -8   3   7 405.530 4.37000   1
  -8   3   7 418.360 4.35000   1
   8  -3  -7 396.310 4.21000   1
   5  -1  10 56.1900 2.81000   1
  -5   1 -10 54.0700 2.80000   1
  -5  -1 -10 47.8600 2.80000   1
   5   1  10 49.5700 2.80000   1
   5  -1  10 57.3100 2.82000   1
  -5  -1 -10 50.5300 2.81000   1
   5   1  10 48.5200 2.80000   1
  -5   1 -10 54.0500 2.81000   1
  -5  -1 -10 49.3900 2.80000   1
   5   1  10 52.8200 2.82000   1
   5  -1  10 52.7900 2.84000   1
  -7   2  10 104.360 2.82000   1
   7  -2 -10 107.370 2.83000   1
   7   2 -10 101.410 2.82000   1
  -7   2  10 99.0700 2.83000   1
  -7   2  10 120.280 2.83000   1
   7  -2 -10 109.280 2.83000   1
  -7   2  10 97.4600 2.81000   1
  -7  -2  10 113.940 2.83000   1
  -7   2  10 107.630 2.83000   1
   7   2 -10 98.2500 2.82000   1
  -7  -2  10 107.930 2.82000   1
  -9  -1  -4 174.530 2.86000   1
  -9   1  -4 158.390 2.82000   1
   9   1   4 170.790 2.85000   1
   9  -1   4 183.310 2.86000   1
  -9   1  -4 183.180 2.84000   1
   1  -5  -8 457.530 4.78000   1
   1  -5  -8 445.170 4.93000   1
   1   5  -8 421.330 4.38000   1
   4  -2 -12 227.160 2.85000   1
   4   2 -12 237.340 2.88000   1
  -4   2  12 242.350 2.88000   1
  -4   2  12 238.880 2.86000   1
   4   2 -12 241.880 2.89000   1
   4  -2 -12 228.060 2.84000   1
  -6  -1  -9 13.7600 2.79000   1
   6  -1   9 12.9200 2.78000   1
   6   1   9 14.1100 2.79000   1
  -6  -1  -9 15.1400 2.79000   1
  -6   1  -9 13.4200 2.79000   1
   6  -1   9 12.2900 2.78000   1
   6   1   9 13.1500 2.79000   1
  -6  -1  -9 13.3900 2.79000   1
  -6   1  -9 11.6800 2.78000   1
   6  -1   9 18.1500 2.80000   1
   6   1   9 12.8600 2.79000   1
 -10   0  -1 167.910 2.83000   1
   3   2  11 88.0400 2.83000   1
  -3  -2 -11 97.7500 2.82000   1
  -3   2 -11 106.160 2.82000   1
  -3   2 -11 94.3600 2.82000   1
  -3  -2 -11 91.8600 2.80000   1
  -3  -2 -11 106.940 2.83000   1
   3  -2  11 98.8700 2.84000   1
   3  -2  11 110.240 2.82000   1
   3   2  11 103.300 2.83000   1
   3   2  11 89.3300 2.81000   1
   3  -6   1 31.0400 2.79000   1
  -3  -6  -1 53.5100 2.80000   1
  -3  -6  -1 49.1300 2.81000   1
   3  -6   1 49.2500 2.81000   1
  -3  -6  -1 51.9900 2.82000   1
   0   4  10 118.480 2.81000   1
   0  -4  10 115.020 2.82000   1
   0   4  10 119.670 2.82000   1
   0   4 -10 119.610 2.84000   1
   0  -4 -10 137.510 2.84000   1
   0   4 -10 121.720 2.82000   1
   0   4 -10 111.460 2.81000   1
   0  -4 -10 110.980 2.82000   1
   0  -4  10 113.320 2.81000   1
   0  -4  10 121.720 2.82000   1
   8   4  -2 319.870 3.32000   1
   8   4  -2 322.520 5.10000   1
   8   4  -2 349.530 3.63000   1
  -8  -4   2 333.880 3.49000   1
  -8   4   2 347.600 3.81000   1
   8  -4  -2 325.810 3.51000   1
   8  -4  -2 330.030 4.22000   1
  -8  -4   2 336.780 3.49000   1
   8   4  -2 314.690 3.28000   1
   4   5  -7 52.3500 2.83000   1
   4  -5  -7 56.6600 2.82000   1
   4   5  -7 44.0800 2.80000   1
   4   5  -7 45.5400 2.80000   1
   4  -5  -7 50.8800 2.81000   1
  -4  -5   7 45.0200 2.80000   1
  -4  -5   7 49.6900 2.80000   1
  -4   5   7 42.6000 2.79000   1
   7   0   8 175.270 2.85000   1
  -7   0  -8 202.270 2.84000   1
   8   4  -1 42.3500 2.88000   1
   8   4  -1 31.7400 2.79000   1
  -8   4   1 29.9800 2.79000   1
  -8  -4   1 35.9300 2.79000   1
   8  -4  -1 35.2300 2.79000   1
   8  -4  -1 42.8300 2.81000   1
   8  -4  -1 35.9800 2.80000   1
   8   4  -1 37.6000 2.81000   1
  -8   4   1 42.3300 2.80000   1
  -8  -4   1 38.8900 2.80000   1
   8   4  -1 32.9100 2.82000   1
  -3   0  13 72.3300 2.81000   1
   3   0 -13 70.4600 2.80000   1
   3   0 -13 73.4100 2.81000   1
  -3   0  13 79.4400 2.81000   1
  -3   0  13 75.6100 2.81000   1
   7   0 -11 226.460 2.88000   1
  -7   0  11 194.660 2.84000   1
  -7   0  11 224.140 2.85000   1
   7   0 -11 217.670 2.86000   1
  -7   0  11 207.260 2.83000   1
   5   5  -6 191.410 3.07000   1
  -5  -5   6 195.840 2.93000   1
   5   5  -6 207.900 2.85000   1
  -5   5   6 192.230 2.83000   1
  -5  -5   6 201.080 2.84000   1
   5  -5  -6 195.670 2.84000   1
  -5  -5   6 216.400 2.85000   1
   9  -2   3 7.15000 2.85000   1
  -9  -2  -3 5.94000 2.78000   1
   9  -2   3 6.08000 2.79000   1
  -9   2  -3 7.17000 2.78000   1
  -9  -2  -3 6.23000 2.79000   1
  -9   2  -3 6.44000 2.78000   1
   9   2   3 7.29000 2.79000   1
   9   2   3 6.07000 2.78000   1
   9   2   3 6.94000 2.79000   1
   1  -2  12 458.650 4.71000   1
  -1   2 -12 458.060 4.71000   1
   2  -6   3 120.650 2.83000   1
  -2  -6  -3 114.880 2.83000   1
  -2  -6  -3 101.300 2.90000   1
   2  -6   3 125.940 2.84000   1
   2   5  -8 729.640 7.50000   1
  -2  -5   8 726.700 7.99000   1
  -6  -5   4 3.54000 2.78000   1
  -6  -5   4 4.28000 2.83000   1
   6   5  -4 4.40000 2.78000   1
  -6  -5   4 4.99000 2.78000   1
   6   5  -4 3.24000 2.78000   1
  -6   5   4 3.79000 2.78000   1
   6  -5  -4 3.71000 2.78000   1
  -6   2  11 243.880 2.88000   1
  -6   2  11 249.510 2.87000   1
   6   2 -11 223.560 2.89000   1
   6  -2 -11 235.460 2.86000   1
  -6   2  11 233.170 2.86000   1
  -6  -2  11 251.180 2.85000   1
   9  -3   0 230.110 2.87000   1
   9  -3   0 206.410 2.84000   1
  -9  -3   0 211.540 2.85000   1
   9   3   0 228.940 2.87000   1
   9   3   0 215.800 2.87000   1
  -9   3   0 239.050 3.03000   1
  -9  -3   0 235.980 2.88000   1
  -9   3   0 212.830 2.85000   1
   9   3   0 242.210 2.87000   1
   0  -5   8 474.820 4.90000   1
   0  -5  -8 456.950 5.30000   1
   0   5  -8 482.610 4.98000   1
   0  -5   8 472.710 4.88000   1
  -9   1   8 30.2300 2.79000   1
   9   1  -8 30.4600 2.79000   1
   9   1  -8 31.5700 2.80000   1
  -9   1   8 36.0300 2.80000   1
  -9  -1   8 32.9700 2.80000   1
   9  -1  -8 30.2200 2.80000   1
  -9   1   8 31.7400 2.80000   1
   9  -1  -8 28.0000 2.79000   1
   9   1  -8 27.2900 2.79000   1
  -6   4   8 208.690 2.93000   1
  -6  -4   8 214.580 2.85000   1
   6   4  -8 196.070 2.85000   1
  -6   4   8 198.470 2.83000   1
   6  -4  -8 210.150 2.86000   1
   6  -4  -8 217.940 2.88000   1
   6   4  -8 210.590 3.03000   1
   8   4  -3 455.750 6.57000   1
  -8  -4   3 497.880 5.40000   1
  -8  -4   3 505.250 5.18000   1
  -8  -4   3 504.720 5.26000   1
  -8   4   3 508.190 5.26000   1
  -3   4  10 167.010 2.98000   1
  -3  -4  10 190.070 2.87000   1
   3   4 -10 169.180 2.82000   1
   3   4 -10 180.370 2.86000   1
  -3   4  10 178.910 2.87000   1
   3  -4 -10 198.010 2.85000   1
   3   4 -10 172.010 2.86000   1
   3   4 -10 201.050 2.91000   1
   3  -4 -10 183.070 2.84000   1
  -9  -3   4 426.050 4.44000   1
  -9   3   4 397.610 4.12000   1
   9   3  -4 405.610 4.26000   1
  -9   3   4 396.190 4.10000   1
   9  -3  -4 376.230 3.92000   1
  -9   3   4 397.090 4.13000   1
   2  -6  -4 223.440 2.86000   1
   2   6  -4 207.730 3.14000   1
  -2  -6   4 206.490 2.95000   1
  -2  -6   4 210.490 2.86000   1
   2  -6  -4 214.650 2.97000   1
  -2  -6   4 230.920 2.86000   1
   5  -5   4 46.2100 2.81000   1
  -5   5  -4 43.8900 2.80000   1
   5  -5   4 38.9400 2.79000   1
  -5  -5  -4 36.1000 2.79000   1
  -5   5  -4 43.0200 2.80000   1
  -5  -5  -4 56.0200 2.81000   1
  -5  -5  -4 42.4800 2.80000   1
   5  -5   4 40.6400 2.80000   1
  -5   5  -4 39.3900 2.79000   1
  -5  -5  -4 38.4200 2.80000   1
  -5   4   9 402.660 4.16000   1
   5   4  -9 404.470 4.19000   1
  -5  -4   9 412.460 4.30000   1
  -5   4   9 408.590 4.21000   1
  -5   4   9 409.180 4.51000   1
   5  -4  -9 372.480 3.85000   1
  -2  -1  13 15.7400 2.78000   1
  -2   1  13 18.3300 2.79000   1
  -2   1  13 15.4200 2.78000   1
  -2  -1  13 17.2200 2.79000   1
  -2   1  13 17.7000 2.78000   1
   2   1 -13 19.7200 2.79000   1
   2  -1 -13 18.1100 2.79000   1
   2  -1 -13 14.6500 2.79000   1
  -2  -1  13 21.2100 2.80000   1
  -2   1  13 18.0600 2.79000   1
  -2  -1  13 16.0400 2.79000   1
   2   1 -13 16.5500 2.79000   1
   1  -6   4 184.860 2.83000   1
  -1  -6  -4 186.040 2.87000   1
  10   1  -5 280.130 2.94000   1
  10  -1  -5 271.150 3.06000   1
 -10  -1   5 251.710 2.84000   1
  10   1  -5 270.650 2.86000   1
  -8   0  10 2.57000 2.78000   1
  -8   0  10 3.33000 2.78000   1
   8   0 -10 2.75000 2.78000   1
   8   0 -10 3.24000 2.78000   1
  -3  -6   3 333.230 3.50000   1
  -3  -6   3 345.760 3.58000   1
   3  -6  -3 300.620 3.12000   1
  -3  -6   3 311.530 3.23000   1
   0   0  13 437.560 4.67000   1
  -9   2   7 73.8300 2.81000   1
   9   2  -7 73.8800 2.81000   1
   9  -2  -7 72.1000 2.86000   1
  -9  -2   7 79.5400 2.81000   1
   9   2  -7 72.0200 2.82000   1
  -9   2   7 75.4800 2.82000   1
   9  -2  -7 76.5100 2.82000   1
   9   2  -7 61.4100 2.80000   1
   9   2  -7 68.4600 2.81000   1
   9  -2  -7 67.8400 2.80000   1
  -9   2   7 58.1000 3.88000   1
  -1  -1  13 16.6400 3.84000   1
  -1   1  13 16.8600 3.85000   1
   1  -1 -13 14.9100 3.83000   1
   1   1 -13 16.2000 3.84000   1
  -1  -1  13 19.1800 3.84000   1
  -1   1  13 14.4000 3.83000   1
   1  -1 -13 18.2800 3.84000   1
  -1   1  13 15.3800 3.84000   1
  -1  -1  13 16.0100 3.84000   1
  -1   1  13 15.6400 3.84000   1
  -1   1  13 16.7100 3.84000   1
   1  -1 -13 16.6200 3.84000   1
   1   1 -13 14.5300 3.84000   1
  -1   1  13 17.1100 3.84000   1
   8   4   0 266.630 4.28000   1
   8   4   0 303.460 4.31000   1
  -8   4   0 281.900 4.09000   1
   8   4   0 276.860 3.94000   1
  -8  -4   0 272.930 3.88000   1
  -8  -4   0 266.940 3.90000   1
   8  -4   0 299.300 4.25000   1
   8  -4   0 302.170 4.29000   1
  -8   4   0 273.690 3.89000   1
   4   1  11 155.870 3.93000   1
   4  -1  11 143.390 3.87000   1
  -4   1 -11 151.740 3.86000   1
   4   1  11 156.310 3.89000   1
   4  -1  11 135.420 3.87000   1
  -4  -1 -11 125.740 3.87000   1
   4   1  11 136.660 3.86000   1
  -4  -1 -11 131.920 3.85000   1
  -4   1 -11 126.690 3.86000   1
  -4  -1 -11 150.550 3.88000   1
  -4  -4  -8 188.850 3.86000   1
   4   4   8 184.010 3.91000   1
  -4   4  -8 193.640 3.87000   1
  -4   4  -8 205.900 3.92000   1
  -4  -4  -8 197.460 3.89000   1
   4  -4   8 190.900 3.89000   1
  -4   4  -8 187.910 3.89000   1
   4  -4   8 214.200 3.88000   1
  -4   4  -8 200.260 3.89000   1
   6  -3 -10 94.4000 3.87000   1
  -6   3  10 95.1700 3.85000   1
   6  -3 -10 95.5600 3.85000   1
  -6   3  10 87.9800 3.85000   1
  -6  -3  10 95.4200 3.86000   1
  -6  -3  10 102.710 3.85000   1
  -6   3  10 93.7000 3.86000   1
   6  -3 -10 98.8100 3.86000   1
   6   3 -10 88.3700 3.85000   1
   6   3 -10 92.6700 3.85000   1
   6   3 -10 84.3400 3.85000   1
   6   3 -10 97.0000 3.86000   1
  -8   3  -4 263.200 4.00000   1
  -8   3  -4 229.400 3.86000   1
  -8  -3  -4 239.060 3.89000   1
  -8  -3  -4 254.700 3.89000   1
  -8   3  -4 258.710 3.90000   1
   8  -3   4 256.840 3.94000   1
   8  -3   4 233.690 3.92000   1
  -8  -3  -4 245.980 3.90000   1
   8   3   4 249.100 3.91000   1
  -8   2   9 95.8700 3.86000   1
   8   2  -9 91.1800 3.86000   1
   8  -2  -9 77.7400 3.85000   1
  -8   2   9 86.2200 3.85000   1
   8   2  -9 88.1900 3.85000   1
   8  -2  -9 90.3800 3.87000   1
  -8   2   9 85.6800 3.86000   1
  -8  -2   9 87.8500 3.85000   1
  -8   2   9 91.6200 3.85000   1
  -7  -3  -6 297.000 4.22000   1
  -7   3  -6 284.310 4.11000   1
   7  -3   6 283.020 4.01000   1
   7   3   6 294.530 4.20000   1
  -7   3  -6 277.360 3.95000   1
  10   1   1 3.98000 3.83000   1
  10   1   1 6.88000 3.84000   1
  10   1   1 5.91000 3.88000   1
  10  -1   1 3.90000 3.83000   1
 -10  -1  -1 4.07000 3.83000   1
  10   1   1 4.84000 3.83000   1
  10  -1   1 5.46000 3.83000   1
 -10   1  -1 5.35000 3.83000   1
 -10  -1  -1 4.88000 3.83000   1
  -3  -6  -2 1.83000 3.85000   1
  -3  -6  -2 1.26000 3.84000   1
  -3  -6  -2 1.71000 3.85000   1
   3  -6   2 1.58000 3.83000   1
  -3   6  -2 1.96000 3.83000   1
  -3   6  -2 1.86000 3.83000   1
   3  -6   2 2.31000 3.84000   1
   7  -3  -9 217.910 3.88000   1
  -7  -3   9 191.220 3.89000   1
   7   3  -9 194.610 3.88000   1
   7   3  -9 180.440 3.89000   1
   7   3  -9 180.760 3.87000   1
  -7   3   9 201.490 3.88000   1
  -7   3   9 189.240 3.88000   1
  -7   3   9 195.170 3.93000   1
   7  -3  -9 199.890 3.89000   1
   7  -3  -9 215.730 3.88000   1
  -5  -4  -7 172.410 3.89000   1
  -5  -4  -7 164.880 3.86000   1
  -5   4  -7 165.190 3.87000   1
  -5   4  -7 166.300 3.88000   1
   5  -4   7 193.520 3.89000   1
   5   4   7 176.260 3.89000   1
  -5   4  -7 154.050 3.89000   1
   5  -4   7 190.050 3.90000   1
   6   5   2 79.2200 3.85000   1
   6  -5   2 89.4700 3.88000   1
  -6   5  -2 84.1700 3.85000   1
  -6  -5  -2 91.8400 3.86000   1
  -6   5  -2 94.7800 3.85000   1
   6  -5   2 100.330 3.87000   1
  -6  -5  -2 95.0000 3.86000   1
  -6  -5  -2 77.1300 3.85000   1
  -7   1  -8 122.450 3.87000   1
  -7  -1  -8 126.460 3.86000   1
   7   1   8 102.900 3.85000   1
   7  -1   8 115.450 3.88000   1
   7   1   8 121.850 3.87000   1
   7  -1   8 113.320 3.85000   1
  -7   1  -8 97.8500 3.87000   1
  -7  -1  -8 113.880 3.85000   1
  -3  -1  13 42.6200 3.84000   1
   3   1 -13 37.5800 3.84000   1
  -3  -1  13 57.8700 3.85000   1
  -3   1  13 50.2800 3.85000   1
  -3   1  13 42.5100 3.84000   1
  -3   1  13 43.8500 3.85000   1
  -3  -1  13 51.9800 3.85000   1
   3   1 -13 41.3000 3.85000   1
   3  -1 -13 45.4800 3.85000   1
  -3   1  13 47.1800 3.85000   1
  -7  -1  11 29.6300 3.84000   1
  -7   1  11 31.3300 3.84000   1
   7  -1 -11 29.4800 3.84000   1
   7   1 -11 32.1100 3.85000   1
  -7   1  11 7.46000 3.83000   1
   7  -1 -11 32.3300 3.84000   1
  -7   1  11 29.1800 3.84000   1
   7   1 -11 28.0700 3.84000   1
  -7  -1  11 28.6500 3.84000   1
  -7   1  11 27.4100 3.84000   1
 -10   0   6 900.210 11.9100   1
  10   0  -6 867.740 11.4600   1
  10   0  -6 915.770 12.2700   1
   6   0 -12 74.6700 3.85000   1
  -6   0  12 69.3300 3.85000   1
   6   0 -12 67.6800 3.85000   1
  -6   0  12 62.8600 3.84000   1
  -6   0  12 69.1900 3.85000   1
  -8   4   4 317.670 4.61000   1
   8   4  -4 317.780 4.54000   1
  -8  -4   4 304.420 4.29000   1
   8  -4  -4 333.370 4.73000   1
  -8   4   4 291.040 4.24000   1
   8  -4  -4 344.840 4.88000   1
  -8   4   4 315.560 4.48000   1
  -8  -4   4 316.670 4.48000   1
   3   5  -8 69.8000 3.86000   1
  -3  -5   8 59.5800 3.85000   1
  -3  -5   8 62.7800 3.84000   1
  -3  -5   8 61.5400 3.85000   1
  -3   5   8 65.2800 3.87000   1
   3  -5  -8 63.1100 3.85000   1
   3  -5  -8 69.4500 3.85000   1
   3   5  -8 74.9500 3.86000   1
   3  -5  -8 73.2400 3.85000   1
   3   5  -8 51.7100 3.85000   1
   1  -4  10 124.470 3.86000   1
  -1   4 -10 128.370 3.87000   1
  -1  -4 -10 118.140 3.85000   1
  -1  -4 -10 110.770 3.89000   1
  -1  -4 -10 120.060 3.86000   1
  -1   4 -10 137.480 3.91000   1
   1   4  10 134.590 3.86000   1
   1   4  10 122.610 3.86000   1
  -1   4 -10 130.730 3.87000   1
   1  -4  10 120.040 3.87000   1
  -9   3  -1 40.9200 3.84000   1
   9   3   1 40.4500 3.84000   1
   9  -3   1 46.2700 3.84000   1
   9  -3   1 48.8300 3.85000   1
  -9   3  -1 43.0000 3.84000   1
   9   3   1 40.6500 3.85000   1
  -9  -3  -1 47.3500 3.84000   1
   9   3   1 46.4800 3.86000   1
  -9  -3  -1 39.3600 3.84000   1
   9   3   1 44.9500 3.85000   1
   4   0 -13 1.55000 3.83000   1
  -4   0  13 0.82000 3.83000   1
  -4   0  13 1.32000 3.83000   1
  -4   0  13 1.15000 3.83000   1
   4   0 -13 1.24000 3.84000   1
   1  -5   8 54.3000 3.84000   1
  -1   5  -8 60.3400 3.85000   1
   1  -5   8 56.0700 3.85000   1
  -1  -5  -8 62.8600 3.90000   1
  -1   5  -8 58.7100 3.85000   1
 -10   2   2 114.090 3.87000   1
  10   2  -2 118.190 3.86000   1
  10   2  -2 111.170 4.05000   1
  10  -2  -2 112.710 3.86000   1
 -10   2   2 106.110 3.88000   1
  10   2  -2 100.950 3.86000   1
  10  -2  -2 130.790 3.87000   1
 -10   2   2 102.340 3.85000   1
 -10  -2   2 127.710 3.86000   1
  10   2  -2 113.830 3.87000   1
  -7   4  -4 207.670 3.90000   1
   7   4   4 183.880 3.87000   1
  -7  -4  -4 182.970 3.86000   1
  -7  -4  -4 187.500 3.90000   1
  -7   4  -4 181.500 3.92000   1
  -7   4  -4 162.740 3.86000   1
  -7  -4  -4 201.770 3.88000   1
   7  -4   4 192.170 3.88000   1
   8   1 -10 52.7100 3.84000   1
  -8  -1  10 61.7800 3.85000   1
  -8   1  10 53.5000 3.84000   1
  -8  -1  10 62.6900 3.86000   1
   8  -1 -10 54.7600 3.85000   1
  -8   1  10 61.4200 3.86000   1
   8   1 -10 58.8100 3.85000   1
   8  -1 -10 58.9000 3.85000   1
  -8   1  10 56.0400 3.85000   1
   0   1  13 459.430 6.50000   1
   0  -1 -13 390.290 5.53000   1
   0  -1  13 383.820 5.41000   1
   0  -1 -13 408.910 5.77000   1
   0   1 -13 426.860 6.02000   1
   0   1  13 428.150 6.05000   1
   0  -1 -13 382.520 5.43000   1
   0   1  13 456.280 6.46000   1
   0  -1  13 435.480 6.16000   1
   0   1  13 438.590 6.19000   1
  10   0   2 452.980 6.39000   1
 -10   0  -2 429.240 6.05000   1
  10   0   2 461.600 6.52000   1
 -10   0  -2 464.630 6.55000   1
  10   0   2 448.550 6.32000   1
   3  -4   9 0.03000 3.83000   1
   3   4   9 13.5600 3.83000   1
   3   4   9 13.0100 3.83000   1
  -3   4  -9 13.4900 3.84000   1
   3  -4   9 13.4300 3.84000   1
  -3   4  -9 14.1900 3.83000   1
  -3   4  -9 14.3800 3.84000   1
  -3  -4  -9 12.3900 3.83000   1
  -3   4  -9 14.3700 3.84000   1
  -3  -4  -9 11.9100 3.86000   1
  -3   4  -9 13.6700 3.83000   1
   7  -4  -7 96.6700 3.86000   1
   7   4  -7 116.930 3.87000   1
  -7  -4   7 99.9400 3.85000   1
   7   4  -7 89.9400 3.85000   1
  -7   4   7 102.600 3.86000   1
  -7  -4   7 101.220 3.86000   1
   7   4  -7 86.5300 3.85000   1
  -7   4   7 90.4300 3.85000   1
   7   4  -7 98.2400 3.86000   1
   9   3  -5 465.540 6.57000   1
  -9   3   5 450.710 6.57000   1
   9   3  -5 465.730 6.57000   1
   9   3  -5 477.500 6.74000   1
   9  -3  -5 485.120 6.85000   1
  -9   3   5 468.900 6.62000   1
  -9  -3   5 450.220 6.37000   1
  -9   3   5 470.060 6.63000   1
 -10  -2   3 307.730 4.35000   1
  10   2  -3 304.310 4.58000   1
 -10   2   3 293.000 4.14000   1
  10   2  -3 321.350 4.56000   1
  10  -2  -3 295.370 4.22000   1
  10   2  -3 334.660 4.74000   1
  10  -2  -3 330.280 4.72000   1
 -10   2   3 323.810 4.64000   1
  -8   4  -1 7.58000 3.83000   1
  -8  -4  -1 8.74000 3.83000   1
   8   4   1 8.49000 3.84000   1
  -8  -4  -1 7.15000 3.83000   1
   8  -4   1 6.36000 3.83000   1
  -8   4  -1 10.0800 3.85000   1
  -8  -4  -1 6.35000 3.83000   1
   8  -4   1 6.94000 3.86000   1
   8  -4   1 7.19000 3.83000   1
  -3   0 -12 470.020 6.63000   1
   3   0  12 475.450 6.70000   1
   3   0  12 499.510 7.05000   1
  -3   0 -12 423.250 6.07000   1
   3   0  12 452.900 6.39000   1
  -1  -6   5 190.500 3.88000   1
   1  -6  -5 175.650 3.87000   1
   1   6  -5 180.160 3.87000   1
   1  -6  -5 198.460 3.88000   1
   1   6  -5 182.140 3.89000   1
  -1  -6   5 172.180 4.06000   1
  -6  -5   5 154.070 3.86000   1
   6  -5  -5 125.230 3.85000   1
   6   5  -5 143.510 3.86000   1
  -6   5   5 128.230 3.87000   1
   6  -5  -5 136.310 3.88000   1
  -6  -5   5 149.180 4.04000   1
   6   5  -5 128.840 3.86000   1
  -6  -5   5 141.920 3.95000   1
   6   5  -5 121.690 3.85000   1
   2   3  11 218.260 3.87000   1
  -2   3 -11 257.570 3.89000   1
  -2  -3 -11 251.010 3.91000   1
  -2   3 -11 229.950 3.87000   1
   2   3  11 219.940 3.87000   1
   2  -3  11 227.870 3.89000   1
   2   3  11 248.400 3.88000   1
   2  -3  11 223.130 3.87000   1
  -2   3 -11 250.380 3.89000   1
  -2  -3 -11 243.630 3.88000   1
  10   2  -1 200.940 3.88000   1
 -10  -2   1 219.890 3.90000   1
 -10   2   1 237.020 3.96000   1
  10   2  -1 212.060 4.03000   1
  10   2  -1 213.650 3.89000   1
  10   2  -1 221.320 3.90000   1
  10  -2  -1 212.460 3.89000   1
   0  -6   5 89.2500 3.86000   1
   0  -6  -5 83.5000 3.85000   1
   0   6  -5 67.3600 3.84000   1
   0  -6   5 78.1700 3.86000   1
   0   6  -5 70.7400 3.87000   1
   0  -6  -5 72.2500 3.85000   1
   0  -6   5 92.9900 3.87000   1
   0  -6   5 88.0500 3.86000   1
   9   0   5 19.8100 3.83000   1
  -9   0  -5 23.0300 3.84000   1
   9   0   5 17.3700 3.83000   1
   9   0   5 20.9200 3.84000   1
  -9   0  -5 20.1100 3.83000   1
  -4  -6   1 833.940 10.9700   1
  -4  -6   1 910.380 12.1100   1
   4  -6  -1 863.050 11.3700   1
  -4  -6   1 881.630 11.6200   1
  -4   6   1 827.390 10.8800   1
   3  -6  -4 5.93000 3.83000   1
  -3  -6   4 7.57000 3.83000   1
  -3  -6   4 6.81000 3.83000   1
  -3  -6   4 7.56000 3.83000   1
  -4   6   0 59.1600 3.85000   1
  -4  -6   0 66.6600 3.89000   1
  -4  -6   0 59.1600 3.85000   1
   4  -6   0 75.7900 3.85000   1
  -4  -6   0 62.8300 3.85000   1
   4  -6   0 77.0600 3.86000   1
  -4  -4  10 3.91000 3.83000   1
  -4   4  10 4.13000 3.83000   1
   4   4 -10 4.06000 3.86000   1
   4   4 -10 11.0700 3.84000   1
   4  -4 -10 7.23000 3.84000   1
   4  -4 -10 5.35000 3.84000   1
  -4   4  10 4.01000 3.83000   1
   4   4 -10 3.72000 3.83000   1
  -4   4  10 10.5100 3.84000   1
  -4  -4  10 3.97000 3.83000   1
   4  -4 -10 4.45000 3.83000   1
   2  -6   4 133.540 3.86000   1
   2  -6   4 121.980 3.86000   1
  -2   6  -4 129.590 3.86000   1
   2  -6   4 133.450 3.87000   1
  -2  -6  -4 128.310 3.91000   1
  -2  -6  -4 127.840 3.88000   1
   5  -3 -11 44.3400 3.85000   1
   5  -3 -11 42.3300 3.85000   1
   5   3 -11 43.2700 3.84000   1
  -5   3  11 46.0900 3.85000   1
   5  -3 -11 40.8700 3.85000   1
  -5   3  11 39.1700 3.84000   1
  -5  -3  11 44.5500 3.84000   1
   5   3 -11 43.3000 3.85000   1
  -5  -3  11 40.2700 3.84000   1
  -5   2  12 390.290 5.53000   1
  -5   2  12 398.370 5.64000   1
  -5   2  12 415.020 5.85000   1
   5   2 -12 437.090 6.21000   1
  -5  -2  12 401.160 5.67000   1
   5  -2 -12 425.430 6.02000   1
  -5   2  12 408.040 5.90000   1
  10  -1  -6 62.0600 3.84000   1
 -10   1   6 60.0500 3.84000   1
 -10   1   6 72.8100 3.85000   1
  10  -1  -6 59.6000 3.84000   1
  10   1  -6 60.0900 3.88000   1
  10  -1  -6 72.3000 3.86000   1
  10   1  -6 85.4100 3.87000   1
 -10  -1   6 73.1900 3.84000   1
   6  -1 -12 17.2700 3.84000   1
  -6   1  12 22.0300 3.84000   1
   6   1 -12 20.5700 3.84000   1
  -6  -1  12 22.2600 3.84000   1
   6   1 -12 21.2000 3.84000   1
   6  -1 -12 17.1200 3.83000   1
  -6   1  12 22.0700 3.84000   1
  -6  -1  12 19.2700 3.83000   1
  -6   1  12 18.1200 3.83000   1
  -6   1  12 21.6200 3.84000   1
   6  -1 -12 15.7900 3.83000   1
  -6   1  12 21.0000 3.84000   1
  -6   4  -6 296.110 4.34000   1
  -6  -4  -6 274.800 3.94000   1
  -6   4  -6 305.390 4.33000   1
  -6  -4  -6 292.600 4.14000   1
   6   4   6 323.230 4.59000   1
  -6   4  -6 303.460 4.30000   1
  -6   4  -6 278.920 4.00000   1
   6  -4   6 321.800 4.58000   1
   4  -5   6 207.290 3.87000   1
  -4  -5  -6 218.400 3.89000   1
   4  -5   6 208.050 4.72000   1
  -4   5  -6 221.770 3.95000   1
   4  -5   6 241.630 3.91000   1
  -4   5  -6 254.450 4.01000   1
  -4   5  -6 247.830 3.91000   1
  -4  -5  -6 229.280 3.88000   1
  -4  -5  -6 237.770 3.89000   1
   4  -5   6 225.310 3.89000   1
  -4   5  -6 249.330 3.91000   1
  -4  -6   2 184.440 3.86000   1
  -4  -6   2 175.320 3.88000   1
  -4  -6   2 192.010 3.87000   1
   4  -6  -2 191.350 3.91000   1
   4  -6  -2 200.200 3.89000   1
  -4  -6   2 197.140 3.99000   1
  -8   0  -7 6.84000 3.83000   1
   8   0   7 8.27000 3.84000   1
   8   0   7 7.24000 3.83000   1
  -8   0  -7 8.01000 3.83000   1
   8   2   6 45.0400 3.85000   1
  -8  -2  -6 49.6900 3.85000   1
   8  -2   6 43.1300 3.84000   1
  -8  -2  -6 47.2000 3.84000   1
   8  -2   6 47.7200 3.84000   1
   8   2   6 68.5400 3.87000   1
  -8   2  -6 44.2700 3.84000   1
  -3   5  -7 118.030 3.88000   1
  -3  -5  -7 106.820 3.86000   1
  -3   5  -7 112.600 3.86000   1
   3  -5   7 82.4100 4.42000   1
   3  -5   7 118.630 3.88000   1
   3  -5   7 99.9200 3.85000   1
  -3  -5  -7 119.290 3.89000   1
   1   0  13 132.840 3.89000   1
   1   0  13 140.640 3.87000   1
   1   0  13 133.570 3.88000   1
  -1   0 -13 138.840 3.87000   1
  -1   0 -13 144.690 3.87000   1
 -10  -2   4 304.730 4.30000   1
 -10   2   4 288.070 4.08000   1
  10  -2  -4 285.980 4.06000   1
  10   2  -4 265.340 3.88000   1
 -10   2   4 297.780 4.37000   1
  10   2  -4 296.370 4.21000   1
  10  -2  -4 305.460 4.35000   1
   2   6  -5 75.1500 3.85000   1
  -2  -6   5 89.2900 3.85000   1
  -2  -6   5 87.0300 3.85000   1
   2   6  -5 85.3200 3.86000   1
   2  -6  -5 90.4600 3.86000   1
  -3  -6  -3 78.2400 3.87000   1
  -3   6  -3 67.9600 3.84000   1
  -3   6  -3 75.8400 3.84000   1
  -3  -6  -3 71.2200 3.84000   1
   3  -6   3 79.2600 3.86000   1
   3  -6   3 91.7600 3.86000   1
  -4  -1  13 148.420 3.86000   1
  -4   1  13 154.910 3.87000   1
  -4  -1  13 153.900 3.86000   1
  -4   1  13 160.260 3.89000   1
  -4   1  13 140.120 3.93000   1
   4   1 -13 138.190 3.88000   1
   4  -1 -13 150.200 3.88000   1
  -4   1  13 165.910 3.87000   1
  -4  -1  13 162.450 3.89000   1
   4   1 -13 158.040 3.87000   1
   4  -1 -13 155.450 3.86000   1
  -4   1  13 165.070 3.88000   1
   9   0  -9 248.690 3.92000   1
  -9   0   9 233.300 3.89000   1
  -8  -3   8 99.9900 3.86000   1
   8   3  -8 118.660 3.92000   1
   8  -3  -8 95.9700 3.86000   1
   8   3  -8 87.2200 3.87000   1
  -8   3   8 103.260 3.86000   1
   8   3  -8 103.780 3.86000   1
  -8   3   8 99.9100 3.86000   1
  -8   3   8 105.580 3.85000   1
   8   3  -8 104.070 3.87000   1
  -2  -2 -12 79.9700 3.86000   1
   2  -2  12 71.2500 3.86000   1
   2   2  12 86.5200 3.86000   1
  -2   2 -12 70.4600 3.84000   1
   2  -2  12 83.9500 3.86000   1
   2   2  12 79.6100 3.85000   1
   2   2  12 83.9400 3.86000   1
  -2  -2 -12 74.5400 3.85000   1
  -2   2 -12 88.7600 3.86000   1
   2   2  12 79.3900 3.86000   1
   8   4  -5 10.0400 3.85000   1
  -8   4   5 7.17000 3.85000   1
   8  -4  -5 8.43000 3.86000   1
  -8  -4   5 8.78000 3.83000   1
  -8   4   5 8.61000 3.83000   1
  -8  -4   5 8.49000 3.83000   1
  -8  -4   5 7.69000 3.83000   1
   8   4  -5 9.41000 3.84000   1
   8  -4  -5 11.4800 3.84000   1
   8  -4  -5 12.7600 3.83000   1
  -8   4   5 10.6600 3.84000   1
   8   4  -5 8.60000 3.84000   1
 -10  -2   0 349.450 5.00000   1
  10   2   0 338.440 4.80000   1
  10  -2   0 313.910 4.50000   1
  10   2   0 318.630 4.51000   1
 -10  -2   0 312.730 4.41000   1
  10  -1   2 60.0300 3.84000   1
 -10   1  -2 70.9500 3.86000   1
  10   1   2 67.2600 3.85000   1
 -10  -1  -2 69.0500 3.85000   1
  10  -1   2 67.0600 3.85000   1
  10   1   2 67.3100 3.85000   1
  10   1   2 76.5100 3.85000   1
 -10  -1  -2 61.9300 3.84000   1
  10   1   2 63.6900 3.85000   1
   2   3 -12 88.8100 3.85000   1
   2  -3 -12 104.950 3.86000   1
   2   3 -12 103.240 3.87000   1
  -2   3  12 103.030 3.86000   1
  -2  -3  12 86.8600 3.85000   1
  -2   3  12 113.350 3.86000   1
   2  -3 -12 72.5300 3.85000   1
  -2  -3  12 122.280 3.87000   1
   2  -3 -12 93.4800 3.85000   1
  -2   3  12 79.0900 3.91000   1
  -2   3  12 95.5800 3.85000   1
  -5   3  -9 42.5400 3.84000   1
  -5  -3  -9 54.6200 3.89000   1
  -5  -3  -9 48.1100 3.84000   1
   5  -3   9 51.9700 3.85000   1
   5   3   9 36.0300 3.84000   1
  -5   3  -9 52.1100 3.85000   1
   5   3   9 47.9100 3.85000   1
   5  -3   9 57.9300 3.85000   1
   5   3   9 59.0800 3.87000   1
  -4   6  -1 172.270 3.89000   1
  -4  -6  -1 180.760 3.87000   1
  -4  -6  -1 185.740 3.88000   1
   4  -6   1 189.750 3.87000   1
   4  -6   1 194.200 3.88000   1
  -4   6  -1 186.300 3.88000   1
  -4  -6  -1 179.900 3.87000   1
   1  -3 -12 5.09000 3.89000   1
   1  -3 -12 4.71000 3.83000   1
  -1  -3  12 3.84000 3.83000   1
  -1   3  12 3.55000 3.83000   1
   1   3 -12 3.41000 3.83000   1
   1  -3 -12 3.46000 3.83000   1
   1   3 -12 3.89000 3.83000   1
  -1   3  12 4.76000 3.83000   1
  -1  -3  12 4.51000 3.83000   1
  -1   3  12 3.70000 3.83000   1
   1   3 -12 3.39000 3.83000   1
   3   1  12 187.660 3.87000   1
   3  -1  12 183.740 3.86000   1
   3   1  12 172.110 3.85000   1
  -3  -1 -12 198.600 3.90000   1
   3  -1  12 187.670 3.89000   1
   3  -1  12 191.350 3.88000   1
  -3  -1 -12 190.230 3.88000   1
  -3   1 -12 165.420 3.92000   1
   3   1  12 195.120 3.89000   1
  -3   1 -12 181.630 3.86000   1
  -5  -2 -10 33.4800 3.84000   1
   5  -2  10 30.1100 3.84000   1
   5   2  10 38.2600 3.85000   1
  -5  -2 -10 27.6000 3.83000   1
  -5   2 -10 32.6300 3.84000   1
   5  -2  10 31.4600 3.84000   1
  -5  -2 -10 34.4300 3.84000   1
  -5   2 -10 30.1900 3.84000   1
   5   2  10 29.6700 3.84000   1
   5   2  10 34.0600 3.84000   1
  -5  -5   7 191.800 3.88000   1
   5   5  -7 197.060 3.87000   1
  -5  -5   7 170.910 3.86000   1
   5  -5  -7 197.110 3.87000   1
   5  -5  -7 177.210 3.89000   1
  -5   5   7 164.920 3.95000   1
   5   5  -7 208.120 3.93000   1
  -1   6  -5 93.8500 3.88000   1
   1  -6   5 100.070 3.86000   1
   1  -6   5 105.440 3.85000   1
  -1   6  -5 103.680 3.87000   1
   1  -6   5 122.260 3.86000   1
   9  -2   4 105.910 3.86000   1
  -9   2  -4 98.9500 3.85000   1
  -9  -2  -4 96.6600 3.85000   1
   9   2   4 95.0400 3.86000   1
  -9  -2  -4 97.3900 3.86000   1
  -9   2  -4 100.080 3.85000   1
   9  -2   4 109.260 3.86000   1
   6  -5   3 67.5200 3.85000   1
  -6  -5  -3 63.4500 3.85000   1
  -6  -5  -3 55.7000 3.84000   1
  -6   5  -3 63.9700 3.85000   1
  -6  -5  -3 65.2300 3.85000   1
   6  -5   3 58.1300 3.88000   1
  -6   5  -3 69.2500 3.85000   1
   6  -5   3 54.6300 3.85000   1
   6   2   9 23.6300 3.84000   1
  -6  -2  -9 25.5300 3.84000   1
  -6   2  -9 12.7600 3.83000   1
  -6  -2  -9 21.2700 3.84000   1
   6  -2   9 20.3700 3.83000   1
  -6   2  -9 23.9600 3.84000   1
   6   2   9 23.4400 3.84000   1
   6  -2   9 25.3900 3.84000   1
   6   2   9 22.0500 3.83000   1
   9   1   5 164.400 3.87000   1
  -9  -1  -5 158.770 3.87000   1
  -9   1  -5 173.350 3.86000   1
  -9   1  -5 143.540 3.86000   1
   9  -1   5 169.310 3.89000   1
  -9  -1  -5 165.140 3.87000   1
   9   1   5 183.030 3.89000   1
   9  -1   5 165.190 3.86000   1
  -4  -6   3 32.9800 3.84000   1
  -4  -6   3 28.9600 3.84000   1
  -4  -6   3 30.8000 3.84000   1
   4   6  -3 17.8600 3.83000   1
   4  -6  -3 31.8800 3.85000   1
   9  -3   2 204.640 3.90000   1
  -9  -3  -2 197.740 3.88000   1
  -9   3  -2 193.050 3.87000   1
  -9  -3  -2 209.790 3.88000   1
   9   3   2 195.350 3.89000   1
  -9  -3  -2 167.580 3.86000   1
   9   3   2 192.760 3.89000   1
   5  -5   5 163.500 3.89000   1
   5  -5   5 133.800 3.85000   1
   5   5   5 139.130 3.85000   1
  -5   5  -5 152.110 3.87000   1
  -5  -5  -5 151.560 3.87000   1
  -5   5  -5 143.970 3.87000   1
   5  -5   5 157.310 3.87000   1
  -5  -5  -5 157.370 3.88000   1
  -6   3  -8 181.210 3.86000   1
   6  -3   8 184.910 3.89000   1
  -6  -3  -8 175.210 3.86000   1
   6   3   8 177.500 3.88000   1
  -6   3  -8 176.890 3.87000   1
  -8  -1  -7 167.790 3.90000   1
   8   1   7 163.950 3.86000   1
  -8  -1  -7 155.820 4.00000   1
  -8   1  -7 175.260 3.86000   1
   8  -1   7 197.130 3.90000   1
   8   1   7 173.370 3.88000   1
   8  -1   7 180.070 3.89000   1
   8   1   7 158.980 3.85000   1
  -8  -1  -7 173.120 3.86000   1
  -8   1  -7 173.700 3.88000   1
  -4  -5   8 171.020 3.86000   1
   4   5  -8 190.890 3.87000   1
   4   5  -8 176.270 3.88000   1
  -4  -5   8 202.210 3.89000   1
  -4   5   8 159.910 3.85000   1
  -4  -5   8 165.190 3.85000   1
   4   5  -8 164.300 3.91000   1
   4  -3  10 187.520 3.89000   1
  -4   3 -10 183.560 3.88000   1
  -4  -3 -10 173.620 3.87000   1
  -4   3 -10 189.550 3.86000   1
  -4   3 -10 180.050 3.86000   1
   4  -3  10 179.260 3.87000   1
  -4  -3 -10 198.750 4.09000   1
  -4  -3 -10 191.140 3.87000   1
  10   0  -7 297.740 4.24000   1
 -10   0   7 287.600 4.07000   1
  10   0  -7 329.290 4.67000   1
  -8  -4  -2 57.8200 3.84000   1
  -8   4  -2 55.5500 3.84000   1
   8  -4   2 53.3400 3.84000   1
   8   4   2 59.3500 3.85000   1
   8  -4   2 53.3100 3.84000   1
  -8   4  -2 70.9900 3.86000   1
  -8  -4  -2 63.1300 3.85000   1
   8  -4   2 70.3700 3.91000   1
  -8  -4  -2 63.7600 3.85000   1
  -9   2   8 376.500 5.81000   1
   9  -2  -8 385.900 5.45000   1
  -9   2   8 408.610 5.94000   1
   9   2  -8 458.430 6.51000   1
   9  -2  -8 421.970 6.00000   1
   9   2  -8 423.190 5.96000   1
   1  -1  13 39.7700 3.84000   1
  -1   1 -13 42.5900 3.85000   1
  -1  -1 -13 42.2500 3.84000   1
   1   1  13 44.8800 3.84000   1
   1   1  13 40.8300 3.84000   1
   1   1  13 41.7000 3.84000   1
   1   1  13 42.1700 3.84000   1
  -1  -1 -13 43.7000 3.85000   1
  -1   1 -13 38.9200 3.84000   1
   1  -1  13 36.8100 3.84000   1
   1   1  13 45.7900 3.85000   1
   1  -1  13 38.3600 3.84000   1
   3  -3 -12 102.510 3.86000   1
  -3   3  12 109.430 3.93000   1
  -3  -3  12 115.770 3.86000   1
   3   3 -12 114.320 3.86000   1
   3  -3 -12 117.670 3.86000   1
   3   3 -12 112.640 3.86000   1
  -3   3  12 125.520 3.86000   1
  -3   3  12 119.060 3.87000   1
  -3   3  12 99.3900 3.87000   1
  -3  -3  12 102.230 3.85000   1
   7  -5  -2 360.630 5.16000   1
  -7  -5   2 327.740 4.63000   1
  -7   5   2 373.210 5.28000   1
  -7  -5   2 352.100 5.34000   1
  -7  -5   2 344.700 4.92000   1
  -9   3   6 787.810 10.6800   1
   9  -3  -6 819.780 11.1200   1
  -9  -3   6 723.930 9.97000   1
  -9  -3   6 821.970 10.8800   1
  -9   3   6 812.260 10.7000   1
   9   3  -6 814.810 10.9500   1
   9  -3  -6 823.340 10.8700   1
   2  -5   8 44.7500 3.84000   1
  -2   5  -8 42.3800 3.85000   1
  -2   5  -8 50.9900 3.85000   1
  -2   5  -8 43.5600 3.84000   1
   2  -5   8 40.9500 3.84000   1
  -2  -5  -8 55.1200 3.85000   1
  -2   5  -8 49.3400 3.85000   1
  -2  -5  -8 41.4600 3.84000   1
   9   1  -9 67.6100 3.84000   1
  -9   1   9 71.8500 3.84000   1
   9  -1  -9 74.4600 3.85000   1
  -9   1   9 105.110 3.87000   1
   9  -1  -9 82.3900 3.86000   1
   9   1  -9 71.4100 3.85000   1
  -9  -1   9 74.0100 3.85000   1
  -9   1   9 95.5900 3.86000   1
  -2   2  13 153.630 3.85000   1
  -2   2  13 148.760 3.90000   1
   2  -2 -13 121.380 3.85000   1
  -2  -2  13 137.580 3.86000   1
  -2   2  13 142.060 3.85000   1
   2   2 -13 129.480 3.87000   1
  -2  -2  13 144.730 3.86000   1
  -2   2  13 153.420 3.88000   1
   2   2 -13 143.830 3.86000   1
  -2   2  13 126.620 3.88000   1
   2  -2 -13 133.770 3.86000   1
 -10   2   5 124.070 3.85000   1
  10  -2  -5 125.250 3.87000   1
 -10  -2   5 111.220 3.86000   1
  10   2  -5 118.220 3.91000   1
  10  -2  -5 117.400 3.89000   1
  10   2  -5 127.640 3.86000   1
  10   2  -5 100.470 3.87000   1
  -2   4 -10 23.9900 3.84000   1
   2   4  10 25.0500 3.84000   1
   2  -4  10 23.7500 3.83000   1
  -2   4 -10 28.5100 3.84000   1
   2   4  10 29.9200 3.84000   1
  -2  -4 -10 28.6300 3.84000   1
  -2   4 -10 24.9000 3.84000   1
  -2  -4 -10 25.5100 3.84000   1
  -2   4 -10 27.2300 3.84000   1
  -2  -4 -10 26.5200 3.84000   1
   2  -4  10 28.7400 3.84000   1
   0  -3 -12 202.710 3.87000   1
   0   3 -12 176.130 3.87000   1
   0   3  12 187.300 3.97000   1
  -5   0  13 275.060 3.88000   1
   1  -2 -13 206.840 3.89000   1
   1   2 -13 192.050 3.87000   1
  -1   2  13 220.430 3.94000   1
  -1   2  13 222.690 3.89000   1
  -1  -2  13 196.380 3.88000   1
  -1   2  13 230.450 3.89000   1
  -1   2  13 225.840 4.03000   1
  -1  -2  13 189.620 3.86000   1
  -4   2 -11 30.3900 3.84000   1
  -4  -2 -11 34.7800 3.85000   1
  -4  -2 -11 35.7000 3.84000   1
   4  -2  11 34.4100 3.84000   1
   4   2  11 32.8700 3.84000   1
   4  -2  11 30.8500 3.84000   1
   4   2  11 35.9800 3.84000   1
  -4   2 -11 32.6300 3.84000   1
   4   2  11 32.8100 3.84000   1
   8   3   5 613.740 8.11000   1
   8  -3   5 613.920 8.10000   1
  -8  -3  -5 583.110 8.19000   1
   8  -3   5 585.260 8.24000   1
  -8  -3  -5 619.000 8.15000   1
  -8   3  -5 606.500 9.00000   1
  -8  -3  -5 600.100 8.44000   1
  -8   3  -5 637.830 8.38000   1
  -8   3  -5 656.000 8.66000   1
  -6   5   6 36.5500 3.84000   1
  -6   5   6 36.6400 3.84000   1
  -6  -5   6 41.0200 3.84000   1
   6   5  -6 37.2800 3.84000   1
  -6  -5   6 36.5800 3.84000   1
  -6  -5   6 39.5500 3.59000   1
   6  -5  -6 43.4000 3.85000   1
   6  -5  -6 32.0800 3.59000   1
   6   5  -6 31.6600 3.85000   1
   6   4  -9 178.700 3.71000   1
   6  -4  -9 179.310 3.67000   1
   6   4  -9 182.590 3.63000   1
  -6  -4   9 199.720 3.64000   1
   6   4  -9 193.080 3.64000   1
  -6   4   9 185.760 3.70000   1
   6  -4  -9 195.260 3.65000   1
  -6   4   9 173.510 3.62000   1
   3  -6  -5 58.4400 3.61000   1
   3   6  -5 50.9700 3.61000   1
  -3  -6   5 57.0400 3.60000   1
  -3  -6   5 53.1000 3.60000   1
   4  -6   2 4.34000 3.58000   1
  -4   6  -2 4.45000 3.58000   1
  -4  -6  -2 3.24000 3.59000   1
  -4   6  -2 4.77000 3.58000   1
  -4  -6  -2 3.45000 3.59000   1
   4  -6   2 5.49000 3.59000   1
  -4  -6  -2 6.36000 3.59000   1
   7  -5   0 396.100 5.36000   1
   1  -5  -9 482.090 6.41000   1
   1   5  -9 507.880 6.71000   1
   1   5  -9 470.440 6.22000   1
  -1   5   9 453.740 5.98000   1
  -1  -5   9 486.580 6.70000   1
  -1  -5   9 488.580 6.44000   1
   1  -5  -9 437.110 5.83000   1
   1   5  -9 478.430 6.32000   1
  10   0   3 0.75000 3.58000   1
  10   0   3 0.60000 3.58000   1
 -10   0  -3 0.87000 3.58000   1
  10   0   3 1.13000 3.58000   1
 -10   0  -3 0.75000 3.58000   1
  -7  -5   3 198.650 3.63000   1
   7  -5  -3 209.500 3.80000   1
  -7  -5   3 196.560 3.65000   1
   7   5  -3 199.220 3.63000   1
  -7   5   3 205.830 3.62000   1
  -7  -5   3 204.800 3.81000   1
   7   5  -3 183.630 3.80000   1
 -10  -2  -1 163.010 3.62000   1
 -10   2  -1 151.300 3.61000   1
 -10   2  -1 150.840 3.61000   1
  10  -2   1 156.320 3.63000   1
  10  -2   1 134.620 3.91000   1
 -10  -2  -1 151.310 3.61000   1
  10   2   1 141.560 3.66000   1
  10   2   1 154.900 3.64000   1
  10   2   1 162.720 3.67000   1
  10   2   1 176.440 3.64000   1
  -7  -2  -8 90.5100 3.66000   1
   7   2   8 89.8100 3.60000   1
  -7  -2  -8 93.6700 3.60000   1
  -7   2  -8 96.7000 3.60000   1
   7   2   8 116.360 3.63000   1
   7  -2   8 96.7800 3.61000   1
   7   2   8 84.9800 3.60000   1
  -7   2  -8 112.790 3.62000   1
  -6   0 -10 4.20000 3.58000   1
  -6   0 -10 3.56000 3.58000   1
   6   0  10 3.87000 3.59000   1
   6   0  10 3.19000 3.58000   1
   2   5  -9 316.570 4.22000   1
  -2  -5   9 332.560 4.43000   1
   2   5  -9 292.710 3.89000   1
  -3   2  13 34.0200 3.60000   1
  -3  -2  13 29.0600 3.60000   1
  -3   2  13 33.0500 3.59000   1
   3  -2 -13 30.5300 3.59000   1
  -3   2  13 27.3800 3.59000   1
  -3   2  13 29.3000 3.59000   1
   3  -2 -13 26.6200 3.59000   1
  -3   2  13 38.5900 3.61000   1
   3   2 -13 33.6500 3.59000   1
  -3  -2  13 27.6900 3.59000   1
   3  -2 -13 26.6700 3.59000   1
   3   2 -13 33.7600 3.59000   1
  -7   2  11 81.8000 3.60000   1
  -7  -2  11 83.2400 3.60000   1
  -7   2  11 91.6300 3.61000   1
   7  -2 -11 93.8800 3.61000   1
  -7   2  11 80.6500 3.62000   1
   7   2 -11 83.3900 3.61000   1
  -7   2  11 88.1200 3.61000   1
  -7  -2  11 103.960 3.62000   1
   7   2 -11 78.4900 3.61000   1
  10   1  -7 317.970 4.26000   1
  10  -1  -7 341.370 4.58000   1
  10   1  -7 311.500 4.27000   1
 -10   1   7 295.190 3.92000   1
 -10  -1   7 307.410 4.06000   1
  -4  -6   4 38.1800 3.59000   1
  -4  -6   4 41.3100 3.59000   1
  -4  -6   4 46.2700 3.60000   1
   4  -6  -4 37.2300 3.59000   1
  -1   4  11 72.7100 3.61000   1
  -1  -4  11 73.1200 3.60000   1
  -1   4  11 74.7200 3.62000   1
   1  -4 -11 77.7200 3.61000   1
  -1  -4  11 77.7100 3.62000   1
   1   4 -11 71.7600 3.61000   1
   1   4 -11 62.8800 3.59000   1
   1   4 -11 75.3200 3.61000   1
   1  -4 -11 79.0600 3.61000   1
   1  -6  -6 173.790 3.62000   1
   1  -6  -6 164.660 3.62000   1
   1   6  -6 165.680 3.62000   1
  -1  -6   6 180.140 3.62000   1
  -1  -6   6 167.940 3.69000   1
   1   6  -6 167.290 3.61000   1
  -2   4  11 14.5900 3.58000   1
   2  -4 -11 29.7500 3.60000   1
   2   4 -11 28.3800 3.59000   1
   2   4 -11 25.5500 3.59000   1
  -2   4  11 24.5300 3.59000   1
  -2  -4  11 25.2600 3.59000   1
  -2  -4  11 27.8800 3.59000   1
   2   4 -11 24.5700 3.59000   1
   2   4 -11 40.7000 3.61000   1
  -2   4  11 26.6100 3.59000   1
  -2   4  11 28.1400 3.59000   1
   2  -4 -11 28.7500 3.59000   1
   5   0  11 1.81000 3.61000   1
  -5   0 -11 1.73000 3.58000   1
   5   0  11 2.02000 3.58000   1
   5   0  11 1.56000 3.58000   1
  -5   0 -11 0.64000 3.59000   1
  -5   0 -11 2.01000 3.58000   1
   0  -5   9 190.740 3.61000   1
   0   5  -9 215.440 3.64000   1
   0  -5   9 205.260 3.75000   1
   0  -5   9 188.010 3.62000   1
   0   5   9 185.070 3.62000   1
   0  -5  -9 216.430 3.64000   1
   0   5  -9 223.310 3.64000   1
   0   5  -9 214.010 3.63000   1
  -8   4   6 267.870 3.83000   1
   8  -4  -6 297.360 3.96000   1
   8  -4  -6 256.880 3.63000   1
   8  -4  -6 262.550 3.87000   1
  -8  -4   6 295.330 3.91000   1
  -8  -4   6 295.140 3.90000   1
  -3  -6  -4 10.5600 3.58000   1
  -3  -6  -4 12.3000 3.59000   1
  -3  -6  -4 12.0700 3.59000   1
  -3   6  -4 11.1900 3.59000   1
  -3   6  -4 11.1600 3.59000   1
   3  -6   4 13.8800 3.59000   1
   3  -6   4 12.8000 3.59000   1
   2  -6   5 37.2100 3.60000   1
  -2  -6  -5 30.2500 3.59000   1
   2  -6   5 31.2300 3.59000   1
  -2   6  -5 32.4500 3.59000   1
   2  -6   5 33.1800 3.59000   1
  -7   4  -5 55.2500 3.61000   1
   7  -4   5 51.9500 3.60000   1
  -7   4  -5 49.2900 3.59000   1
  -7   4  -5 54.5300 3.60000   1
   7   4   5 44.9000 3.59000   1
   7  -4   5 56.8300 3.60000   1
  -7  -4  -5 59.8500 3.60000   1
  -7  -4  -5 59.4100 3.61000   1
   7   4   5 59.3900 3.60000   1
   5  -4 -10 16.5900 3.59000   1
  -5   4  10 15.1200 3.59000   1
   5  -4 -10 18.5400 3.59000   1
   5  -4 -10 18.5600 3.59000   1
  -5   4  10 15.3600 3.59000   1
  -5   4  10 17.0900 3.59000   1
  -5  -4  10 15.5000 3.59000   1
   5   4 -10 15.1000 3.59000   1
  -5  -4  10 16.0800 3.59000   1
   5   4 -10 13.9200 3.59000   1
   5   4 -10 15.2700 3.59000   1
   0   6  -6 17.2600 3.59000   1
   0  -6   6 20.0500 3.59000   1
   0   6  -6 16.6300 3.59000   1
   0  -6   6 17.3400 3.59000   1
   0   6  -6 20.6200 3.59000   1
   0  -6  -6 18.6900 3.59000   1
   7   4  -8 201.630 3.62000   1
   7   4  -8 186.740 3.64000   1
   7  -4  -8 198.300 3.64000   1
  -7   4   8 202.520 3.63000   1
   7   4  -8 209.100 3.65000   1
   7   4  -8 217.120 3.64000   1
  -8   2  10 27.7200 3.60000   1
  -8   2  10 33.9800 3.59000   1
  -8   2  10 39.5100 3.60000   1
  -8  -2  10 38.8300 3.60000   1
  -8   2  10 39.4300 3.59000   1
   8   2 -10 30.9400 3.59000   1
   8  -2 -10 37.2000 3.59000   1
   8   2 -10 33.7100 3.59000   1
   8  -2 -10 34.2600 3.59000   1
  -8   2  10 36.1700 3.60000   1
   0  -2 -13 51.8300 3.60000   1
   0   2  13 53.9500 3.61000   1
   0   2 -13 48.5700 3.60000   1
   0  -2 -13 41.3400 3.59000   1
   0   2  13 50.2400 3.60000   1
   0   2  13 47.8200 3.60000   1
   0  -2  13 55.8900 3.60000   1
   0   2  13 51.2000 3.60000   1
   0  -2  13 45.9000 3.59000   1
   0   2  13 49.4400 3.60000   1
   0   2 -13 47.6600 3.59000   1
   5  -1 -13 148.740 3.63000   1
   5   1 -13 160.480 3.62000   1
   5  -1 -13 164.620 3.63000   1
   5   1 -13 135.520 3.63000   1
  -5   1  13 158.760 3.62000   1
  -5   1  13 161.920 3.62000   1
  -5  -1  13 130.780 3.60000   1
  -5   1  13 168.370 3.62000   1
  -7  -3  -7 180.830 3.63000   1
   7  -3   7 157.880 3.63000   1
   7   3   7 164.890 3.63000   1
   7   3   7 163.770 3.64000   1
  -7   3  -7 166.410 3.62000   1
   7  -3   7 157.530 3.61000   1
  -7   3  -7 164.980 3.62000   1
  -7  -3  -7 160.300 3.61000   1
  -7  -3  10 41.0000 3.60000   1
  -7   3  10 36.4000 3.59000   1
   7   3 -10 37.0300 3.59000   1
  -7   3  10 41.2000 3.60000   1
   7   3 -10 33.4100 3.60000   1
   7   3 -10 35.5100 3.60000   1
  -7   3  10 38.7800 3.59000   1
   7  -3 -10 38.7400 3.60000   1
   7  -3 -10 38.6600 3.60000   1
  -7   3  10 38.9700 3.59000   1
   7  -3 -10 37.1000 3.59000   1
   7   5   1 3.20000 3.58000   1
   7  -5   1 3.17000 3.61000   1
  -7  -5  -1 3.31000 3.59000   1
   7   5   1 3.28000 3.58000   1
  -7   5  -1 4.26000 3.59000   1
  -7  -5  -1 3.55000 3.60000   1
  -7  -5  -1 3.46000 3.62000   1
  -7   5  -1 3.69000 3.60000   1
   7  -5   1 2.26000 3.58000   1
   2   0  13 245.580 3.64000   1
   2   0  13 239.300 3.63000   1
  -2   0 -13 213.130 3.63000   1
  -2   0 -13 254.980 3.65000   1
   2   0  13 227.030 3.64000   1
  -8   0  11 262.570 3.75000   1
  -7   0  -9 44.0700 3.60000   1
  -7   0  -9 42.1800 3.59000   1
   7   0   9 41.8800 3.60000   1
   7   0   9 56.7300 3.60000   1
  -7  -5   4 26.9400 3.59000   1
   7   5  -4 24.0200 3.59000   1
   7   5  -4 24.6400 3.59000   1
  -7   5   4 28.9400 3.59000   1
   7   5  -4 28.1900 3.59000   1
  -7  -5   4 28.6300 3.59000   1
  10   1   3 550.010 7.98000   1
  10   1   3 590.290 9.89000   1
  10   1   3 585.870 9.18000   1
 -10  -1  -3 567.000 7.47000   1
  10   1   3 574.450 7.59000   1
  10  -1   3 573.200 7.58000   1
 -10   1  -3 605.850 9.49000   1
 -10  -1  -3 580.720 7.81000   1
  -4   3  12 217.220 3.64000   1
   4  -3 -12 215.540 3.70000   1
  -4  -3  12 198.650 3.62000   1
   4   3 -12 193.510 3.62000   1
  -4  -3  12 208.450 3.65000   1
  -4   3  12 211.030 3.64000   1
  -4   3  12 224.510 3.74000   1
   2   6  -6 22.6800 3.59000   1
   2  -6  -6 25.0100 3.59000   1
   2  -6  -6 23.0900 3.60000   1
   2   6  -6 21.4000 3.59000   1
  -2  -6   6 0.13000 3.58000   1
  -2  -6   6 23.6500 3.59000   1
  -2  -6   6 24.7200 3.59000   1
  -3   3 -11 344.520 4.55000   1
   3   3  11 348.570 4.94000   1
  -3  -3 -11 380.170 5.03000   1
   3   3  11 363.310 4.87000   1
  -3  -3 -11 318.130 4.65000   1
  -3   3 -11 364.440 4.89000   1
  -3  -3 -11 358.210 4.76000   1
   3  -3  11 374.020 4.96000   1
   7   0 -12 143.610 3.65000   1
  -7   0  12 143.450 3.61000   1
  -7   0  12 159.330 3.75000   1
  -7   0  12 148.530 3.63000   1
   7   0 -12 148.990 3.63000   1
   0  -4  11 41.3000 3.60000   1
   0   4 -11 53.7100 3.61000   1
   0  -4 -11 36.9100 3.59000   1
   0   4 -11 41.5300 3.60000   1
   0   4  11 37.8200 3.60000   1
   0   4 -11 35.8400 3.59000   1
   0   4  11 31.1700 3.60000   1
   0  -4  11 38.9400 3.59000   1
   0  -4 -11 35.9600 3.60000   1
   6   1  10 61.2600 3.61000   1
  -6   1 -10 61.7100 3.60000   1
  -6   1 -10 54.6500 3.59000   1
  -6  -1 -10 63.6300 3.60000   1
  -6  -1 -10 55.9900 3.60000   1
   6   1  10 65.3800 3.60000   1
   6  -1  10 68.6400 3.61000   1
   6   1  10 57.2100 3.60000   1
  -5  -4  -8 421.580 5.55000   1
  -5  -4  -8 438.690 5.80000   1
  -5  -4  -8 450.300 6.20000   1
  -5   4  -8 470.560 6.20000   1
   5  -4   8 435.430 5.74000   1
  -5   4  -8 450.380 5.97000   1
   5  -4   8 473.400 6.31000   1
  -5   4  -8 425.300 5.83000   1
  -5   4  -8 445.640 5.89000   1
   3  -5  -9 144.400 3.68000   1
   3   5  -9 173.440 3.63000   1
  -3   5   9 162.560 3.61000   1
  -3  -5   9 163.180 3.63000   1
  -3  -5   9 168.870 3.63000   1
   3  -5  -9 174.410 3.70000   1
   3   5  -9 177.820 3.63000   1
   3  -5  -9 147.300 3.62000   1
   3   5  -9 166.090 3.61000   1
   6  -5   4 230.320 3.97000   1
  -6   5  -4 225.920 3.62000   1
  -6   5  -4 259.210 3.65000   1
  -6  -5  -4 256.900 3.64000   1
   6  -5   4 223.890 3.66000   1
  -6   5  -4 235.140 3.79000   1
  -3   4  11 119.350 3.62000   1
   3   4 -11 112.330 3.61000   1
   3   4 -11 105.620 3.65000   1
   3  -4 -11 126.640 3.62000   1
   3   4 -11 99.8800 3.61000   1
  -3  -4  11 120.190 3.61000   1
  -3   4  11 96.9700 3.60000   1
   3  -4 -11 120.470 3.61000   1
  -3   4  11 116.520 3.65000   1
   3  -4 -11 101.940 3.64000   1
  10   2  -6 122.570 3.62000   1
 -10   2   6 119.710 3.61000   1
 -10  -2   6 111.090 3.61000   1
 -10   2   6 110.620 3.65000   1
  10   2  -6 108.920 3.66000   1
  10  -2  -6 119.980 3.62000   1
  10  -2  -6 94.7500 3.79000   1
  -6   2  12 40.9100 3.60000   1
  -6  -2  12 69.9900 3.60000   1
   6   2 -12 55.7400 3.60000   1
  -6   2  12 54.0500 3.60000   1
  -6  -2  12 53.2700 3.60000   1
  -6   2  12 55.7500 3.60000   1
  -6   2  12 45.0300 3.59000   1
  -6   2  12 57.0000 3.60000   1
   6   2 -12 49.6300 3.59000   1
   6  -2 -12 63.2900 3.60000   1
  -9  -3  -3 213.080 3.63000   1
   9  -3   3 197.470 3.62000   1
   9   3   3 187.620 3.61000   1
   9  -3   3 229.630 3.63000   1
  -9   3  -3 206.530 3.64000   1
  -9  -3  -3 225.470 3.63000   1
   9   3   3 218.230 3.65000   1
  -9  -3  -3 189.880 3.70000   1
   9   3   3 197.660 3.65000   1
   1  -3  12 12.2400 3.59000   1
   1   3  12 14.2400 3.59000   1
  -1  -3 -12 13.7900 3.59000   1
  -1   3 -12 13.3700 3.59000   1
   1   3  12 14.4000 3.59000   1
  -1   3 -12 13.6200 3.59000   1
  -1  -3 -12 15.7500 3.59000   1
   1   3  12 16.0600 3.59000   1
   1   3  12 12.9300 3.59000   1
  -1  -3 -12 12.1800 3.58000   1
   1   3  12 14.2200 3.60000   1
   1  -3  12 14.0400 3.59000   1
  -6  -3  11 338.650 4.53000   1
  -6   3  11 357.440 4.73000   1
   6  -3 -11 359.430 4.77000   1
  -6   3  11 356.290 4.72000   1
  -6   3  11 357.740 4.73000   1
   6   3 -11 381.140 5.05000   1
  -6   3  11 341.620 4.52000   1
   6  -3 -11 366.990 4.86000   1
  -4  -4  -9 3.99000 3.58000   1
  -4   4  -9 2.60000 3.59000   1
  -4   4  -9 3.56000 3.58000   1
   4  -4   9 2.85000 3.60000   1
   4   4   9 3.82000 3.58000   1
  -4   4  -9 3.51000 3.58000   1
   4  -4   9 3.28000 3.59000   1
  -4  -4  -9 4.61000 3.59000   1
   5   6  -1 75.1500 3.60000   1
  -5  -6   1 94.1500 3.61000   1
  -5  -6   1 99.6400 3.64000   1
   5  -6  -1 109.540 3.61000   1
  -5   6   1 94.6300 3.60000   1
  -5  -6   1 115.540 3.62000   1
  -8  -4  -3 604.530 9.58000   1
  -8   4  -3 637.460 10.0000   1
   8  -4   3 642.250 10.0700   1
   8  -4   3 574.730 7.59000   1
  -8  -4  -3 581.970 9.18000   1
   8  -4   3 656.540 10.3200   1
   8   4   3 598.540 9.42000   1
   5  -1  11 35.4400 3.60000   1
   5   1  11 28.6300 3.59000   1
  -5  -1 -11 27.1600 3.59000   1
  -5   1 -11 28.0700 3.59000   1
  -5   1 -11 29.3400 3.59000   1
   5  -1  11 26.2700 3.59000   1
   5   1  11 28.5100 3.59000   1
   5   1  11 30.7300 3.59000   1
  -5  -1 -11 24.6400 3.59000   1
  -5  -1 -11 28.2700 3.59000   1
  -4   6  -3 51.6100 3.60000   1
   4  -6   3 51.1300 3.59000   1
  -4   6  -3 43.0900 3.59000   1
  -4  -6  -3 43.5900 3.59000   1
  -4   6  -3 47.0800 3.59000   1
   4  -6   3 51.0000 3.60000   1
  -4   6  -3 55.5700 3.60000   1
  -4  -6  -3 49.2200 3.59000   1
  -9   0  -6 149.240 3.64000   1
   9   0   6 168.680 3.63000   1
  -9   0  -6 158.760 3.61000   1
   9   0   6 135.320 3.65000   1
  11   0  -2 11.2400 3.59000   1
  11   0  -2 10.5700 3.59000   1
   4  -2 -13 12.3500 3.59000   1
   4  -2 -13 11.1500 3.58000   1
   4  -2 -13 11.5300 3.58000   1
  -4   2  13 13.0000 3.59000   1
   4   2 -13 10.5200 3.58000   1
  -4   2  13 12.9400 3.59000   1
  -4   2  13 14.2500 3.59000   1
  -4  -2  13 12.7000 3.59000   1
   4   2 -13 12.4000 3.59000   1
  -4   2  13 15.2000 3.59000   1
  -5  -6   2 43.9100 3.74000   1
  -5  -6   2 40.0100 3.60000   1
   5  -6  -2 48.8200 3.60000   1
  -5   6   2 39.3700 3.60000   1
   5   6  -2 38.0200 3.61000   1
  -5  -6   2 45.2000 3.60000   1
  -1  -6  -6 4.32000 3.58000   1
   1  -6   6 20.3100 3.66000   1
  -1   6  -6 5.02000 3.59000   1
   1  -6   6 4.00000 3.58000   1
   1  -6   6 4.58000 3.58000   1
  -1   6  -6 5.36000 3.58000   1
  11   0  -3 9.98000 3.58000   1
  11   0  -3 10.0300 3.59000   1
 -11   0   3 9.78000 3.58000   1
   5  -6   0 18.6900 3.59000   1
   5   6   0 14.5400 3.58000   1
  -5  -6   0 19.9700 3.59000   1
   5  -6   0 20.7600 3.59000   1
  -5  -6   0 17.8200 3.59000   1
  -5   6   0 20.8800 3.59000   1
  -5  -6   0 15.6900 3.59000   1
  -9   3   7 79.3400 3.60000   1
  -9   3   7 92.4000 3.61000   1
   9   3  -7 88.4200 3.60000   1
   9   3  -7 83.2100 3.61000   1
  -9  -3   7 89.3900 3.60000   1
  -9   3   7 94.1600 3.61000   1
   9   3  -7 89.4800 3.61000   1
   9  -3  -7 75.5700 3.68000   1
   9  -3  -7 87.1700 3.61000   1
 -10  -2  -2 88.9100 3.60000   1
 -10   2  -2 106.750 3.61000   1
  10   2   2 88.5500 3.60000   1
  10   2   2 102.060 3.64000   1
  10  -2   2 102.980 3.61000   1
  10   2   2 96.8700 3.61000   1
  10   2   2 105.790 3.61000   1
  10  -2   2 81.9800 3.60000   1
 -10  -2  -2 90.9600 3.61000   1
  -4   0 -12 266.370 3.64000   1
  -4   0 -12 236.360 3.61000   1
   4   0  12 261.600 3.63000   1
   4   0  12 253.980 3.64000   1
  -4   0 -12 256.220 4.03000   1
  -1   5  -9 107.750 3.61000   1
  -1   5  -9 88.6300 3.60000   1
   1  -5   9 86.7900 3.61000   1
   1  -5   9 94.7100 3.60000   1
  -1   5  -9 102.670 3.64000   1
  -1  -5  -9 93.3400 3.61000   1
  -4   5  -7 280.160 3.72000   1
  -4   5  -7 259.140 3.64000   1
  -4  -5  -7 276.000 3.76000   1
  -4  -5  -7 271.570 3.64000   1
  -4   5  -7 288.660 3.83000   1
   4  -5   7 285.760 3.80000   1
  -4   5  -7 272.950 3.81000   1
  -3   2 -12 166.540 3.61000   1
   3  -2  12 169.520 3.61000   1
  -3  -2 -12 187.790 3.62000   1
   3   2  12 194.400 3.64000   1
  -3   2 -12 192.140 3.65000   1
  -3  -2 -12 173.620 3.62000   1
   3  -2  12 192.780 3.65000   1
   3   2  12 191.110 3.65000   1
  -2   0  14 29.3100 3.59000   1
  -2   0  14 32.2300 3.59000   1
  -2   0  14 30.9200 3.59000   1
  -2   0  14 32.4500 3.59000   1
   2   0 -14 33.4600 3.60000   1
  -2  -1 -13 67.4000 3.60000   1
   2  -1  13 67.3400 3.60000   1
  -2   1 -13 84.7800 3.61000   1
   2  -1  13 61.0700 3.60000   1
   2   1  13 84.9100 3.61000   1
   2  -1  13 67.8200 3.60000   1
   2   1  13 64.8300 3.60000   1
  -2   1 -13 60.8300 3.60000   1
  -2  -1 -13 60.0300 3.60000   1
  -8   3   9 164.870 3.62000   1
  -8  -3   9 175.880 3.62000   1
   8  -3  -9 143.930 3.61000   1
  -8   3   9 156.420 3.69000   1
  -8   3   9 158.880 3.62000   1
   8   3  -9 155.430 3.61000   1
  -8   3   9 168.030 3.66000   1
   8  -3  -9 168.330 3.64000   1
   8   3  -9 161.630 3.66000   1
  -8  -1  11 151.950 3.63000   1
   8   1 -11 149.560 3.63000   1
  -8   1  11 146.160 3.63000   1
   8  -1 -11 149.580 3.62000   1
  -8  -1  11 152.310 3.62000   1
   8   1 -11 143.240 3.61000   1
  -8   1  11 138.910 3.75000   1
  -8   1  11 143.390 3.61000   1
  -7   1  -9 11.5500 3.59000   1
  -7  -1  -9 11.0500 3.59000   1
   7  -1   9 12.1900 3.59000   1
   7   1   9 12.7500 3.59000   1
   7  -1   9 12.9700 3.59000   1
   7   1   9 12.3400 3.59000   1
  -7  -1  -9 11.7600 3.59000   1
 -10   0   8 238.030 3.66000   1
  10   0  -8 244.000 3.67000   1
  10   0  -8 215.410 3.70000   1
  11   0  -1 10.8000 3.59000   1
  11   0  -1 12.4800 3.59000   1
   5   5  -8 39.7700 3.64000   1
  -5  -5   8 35.3600 3.59000   1
  -5   5   8 34.8500 3.59000   1
  -5  -5   8 40.4300 3.59000   1
   5  -5  -8 40.0800 3.60000   1
  -5   5   8 31.0300 3.59000   1
   5   5  -8 36.2800 3.59000   1
   5  -5  -8 37.2100 3.59000   1
   9   2   5 195.610 3.64000   1
  -9  -2  -5 195.170 3.62000   1
  -9  -2  -5 183.430 3.61000   1
  -9   2  -5 190.510 3.64000   1
  -9   2  -5 198.910 3.74000   1
   9  -2   5 206.170 3.63000   1
   9   2   5 199.420 3.63000   1
  -6   4  -7 26.7200 3.59000   1
  -6  -4  -7 25.0200 3.59000   1
  -6   4  -7 26.4000 3.59000   1
   6  -4   7 27.4600 3.59000   1
  -6   4  -7 23.0900 3.59000   1
  -6  -4  -7 22.3800 3.59000   1
   7  -1 -12 53.8400 3.59000   1
   7   1 -12 67.5700 3.60000   1
  -7   1  12 70.9600 3.60000   1
   7  -1 -12 57.5800 3.60000   1
   7   1 -12 67.2700 3.60000   1
  -7   1  12 64.9700 3.60000   1
  -7  -1  12 69.4800 3.60000   1
  -7   1  12 58.5500 3.65000   1
  -7   1  12 68.3600 3.60000   1
  -4  -6   5 63.0700 3.60000   1
   4  -6  -5 60.6400 3.60000   1
  -4  -6   5 53.3200 3.61000   1
  -4  -6   5 52.5100 3.60000   1
  -1   0  14 322.340 4.28000   1
   1   0 -14 323.380 4.29000   1
  -1   0  14 317.540 4.21000   1
   1   0 -14 300.980 4.07000   1
  -1   0  14 316.880 4.19000   1
  11   0  -4 0.23000 3.58000   1
  -9   0  10 211.520 3.64000   1
   9   0 -10 199.600 3.63000   1
   9   0 -10 186.400 3.62000   1
   5   6  -3 52.9600 3.59000   1
  -5  -6   3 69.5200 3.60000   1
  -5  -6   3 61.4500 3.59000   1
   5  -6  -3 71.0800 3.60000   1
  -5  -6   3 68.4200 3.60000   1
  -3  -6   6 47.6600 3.59000   1
   3   6  -6 46.7000 3.59000   1
   3  -6  -6 53.5800 3.60000   1
   3   6  -6 52.9800 3.61000   1
   3  -6  -6 43.8400 3.60000   1
  -3  -6   6 51.6100 3.60000   1
  -8   2  -7 306.270 4.09000   1
  -8  -2  -7 292.000 3.91000   1
   8  -2   7 276.110 3.65000   1
   8   2   7 289.940 3.85000   1
   8  -2   7 309.200 4.12000   1
   8   2   7 320.880 4.27000   1
  -3   5  -8 7.76000 3.59000   1
  -3  -5  -8 11.2100 3.59000   1
   3  -5   8 8.67000 3.59000   1
  -3   5  -8 8.88000 3.59000   1
  -3  -5  -8 6.85000 3.58000   1
  -3   5  -8 7.05000 3.59000   1
  -3   5  -8 7.09000 3.58000   1
   3   5   8 6.27000 3.58000   1
  -7  -5  -2 2.73000 3.61000   1
   7  -5   2 3.43000 3.63000   1
   7   5   2 3.41000 3.58000   1
  -7  -5  -2 3.21000 3.58000   1
  -7   5  -2 6.92000 3.59000   1
   7  -5   2 2.82000 3.58000   1
  -7  -5  -2 3.20000 3.58000   1
   7   5   2 2.98000 3.58000   1
  -7   5  -2 3.49000 3.58000   1
  -7  -5   5 16.2700 4.28000   1
   7   5  -5 20.9500 4.28000   1
  -7  -5   5 15.6100 3.59000   1
  -7   5   5 16.8800 4.28000   1
   7   5  -5 17.5800 4.28000   1
  -7   5   5 21.0800 4.28000   1
   7   5  -5 19.3300 4.28000   1
  -7   5   5 17.9200 4.28000   1
  -3   0  14 1.11000 4.27000   1
  -3   0  14 0.41000 4.28000   1
   3   0 -14 0.14000 4.27000   1
   3   0 -14 1.02000 4.27000   1
  -3   0  14 0.67000 4.28000   1
   5  -5   6 146.920 3.84000   1
  -5  -5  -6 142.140 3.63000   1
  -5   5  -6 141.950 3.61000   1
  -5  -5  -6 149.710 3.62000   1
  -5   5  -6 146.930 3.61000   1
  -5  -5  -6 129.630 3.62000   1
   5  -5   6 140.960 3.62000   1
  -5   5  -6 144.370 3.67000   1
  -5   5  -6 145.280 3.62000   1
   5   5   6 126.900 3.60000   1
  -5   6  -1 92.1100 3.67000   1
  -5  -6  -1 108.670 3.61000   1
  -5  -6  -1 106.260 3.62000   1
   5  -6   1 115.530 3.60000   1
  -5   6  -1 101.380 3.61000   1
  -5  -6  -1 123.270 3.64000   1
   5  -6   1 128.060 3.62000   1
   1   2  13 152.550 4.36000   1
   1   2  13 131.700 4.34000   1
  -1  -2 -13 112.560 4.30000   1
   1   2  13 144.300 4.31000   1
   1   2  13 127.840 4.30000   1
   1  -2  13 133.810 4.30000   1
   1   2  13 135.550 4.34000   1
  -1  -2 -13 122.410 4.29000   1
   1   2  13 142.150 4.31000   1
  -1   2 -13 119.990 4.29000   1
  -6   5   7 2.14000 4.27000   1
   6  -5  -7 2.30000 4.30000   1
  -6  -5   7 1.75000 4.27000   1
  -6   5   7 2.33000 4.27000   1
  -6  -5   7 2.17000 4.27000   1
   6  -5  -7 1.85000 4.27000   1
   6   5  -7 2.07000 4.27000   1
   9   4  -2 49.5400 4.29000   1
  -9   4   2 50.4300 4.28000   1
  -9   4   2 46.1300 4.29000   1
   9  -4  -2 47.2200 4.29000   1
  -9  -4   2 48.9600 4.28000   1
  -9   4   2 45.6900 4.28000   1
  -9  -4   2 40.8400 4.28000   1
  -9  -4   2 37.7800 4.28000   1
   9   4  -2 45.7900 4.28000   1
  -9   1  -6 39.4600 4.28000   1
   9  -1   6 38.1700 4.28000   1
   9   1   6 39.1800 4.28000   1
  -9  -1  -6 39.6300 4.28000   1
  -9  -1  -6 39.5200 4.28000   1
   9   1   6 44.9200 4.28000   1
  11  -1  -2 305.360 4.81000   1
 -11   1   2 282.140 4.43000   1
 -11  -1   2 279.490 4.39000   1
  11   1  -2 259.040 4.33000   1
  11  -1  -2 284.720 4.55000   1
  -9  -2   9 231.870 4.31000   1
  -9   2   9 220.760 4.32000   1
   9   2  -9 202.350 4.31000   1
  -9   2   9 211.030 4.31000   1
  -9   2   9 197.460 4.35000   1
   9  -2  -9 199.040 4.32000   1
   9   2  -9 219.340 4.31000   1
  -9   2   9 201.100 4.30000   1
  -3   4 -10 134.700 4.29000   1
  -3  -4 -10 156.610 4.30000   1
  -3   4 -10 144.610 4.35000   1
   3  -4  10 149.740 4.30000   1
  -3   4 -10 135.630 4.29000   1
  -3   4 -10 151.300 4.31000   1
   3   4  10 144.900 4.33000   1
   3   4  10 129.320 4.37000   1
 -10   3   2 14.7300 4.28000   1
  10  -3  -2 11.9600 4.28000   1
  10   3  -2 10.4800 4.28000   1
  10   3  -2 10.5000 4.28000   1
 -10   3   2 10.1700 4.27000   1
  10   3  -2 10.3400 4.28000   1
  10   3  -2 9.95000 4.28000   1
 -10  -3   2 11.5500 4.28000   1
  -1  -4 -11 117.250 4.29000   1
  -1   4 -11 80.7900 4.30000   1
  -1   4 -11 116.430 4.29000   1
   1  -4  11 119.560 4.41000   1
   1   4  11 119.850 4.29000   1
   1  -4  11 122.590 4.30000   1
  -1  -4 -11 121.230 4.30000   1
   1   4  11 109.570 4.29000   1
  -1   4 -11 113.780 4.31000   1
   1   4  11 121.430 4.30000   1
  11  -1  -3 134.750 4.32000   1
  11   1  -3 117.560 4.30000   1
  11   1  -3 108.910 4.28000   1
  11  -1  -3 121.180 4.30000   1
  -6   0  13 1.45000 4.27000   1
   6   0 -13 1.53000 4.27000   1
   6   0 -13 1.57000 4.27000   1
 -10   0  -4 376.530 6.00000   1
  10   0   4 392.560 6.16000   1
  -9  -4   1 101.260 4.29000   1
  -9   4   1 109.920 4.31000   1
  -9   4   1 88.4300 4.28000   1
   9   4  -1 93.1600 4.29000   1
  -9  -4   1 87.1000 4.28000   1
  -9   4   1 89.8700 4.28000   1
   9   4  -1 94.9100 4.29000   1
   9  -4  -1 103.370 4.33000   1
   9   4  -1 88.9400 4.31000   1
   9   4  -1 86.6500 4.46000   1
  -9   4   1 96.0500 4.32000   1
   8   0   8 39.5900 4.28000   1
   8   0   8 41.5500 4.28000   1
  -8   0  -8 43.1800 4.28000   1
   9   4  -3 8.87000 4.28000   1
  -9   4   3 9.69000 4.28000   1
   9   4  -3 7.90000 4.28000   1
  -9  -4   3 7.58000 4.27000   1
   9  -4  -3 8.66000 4.28000   1
  -9   4   3 8.52000 4.28000   1
  -9   4   3 9.12000 4.28000   1
  -9  -4   3 8.85000 4.27000   1
   4  -1  12 171.480 4.30000   1
   4   1  12 172.430 4.31000   1
   4  -1  12 191.000 4.32000   1
  -4  -1 -12 167.460 4.30000   1
  -4  -1 -12 179.480 4.31000   1
   4   1  12 163.370 4.33000   1
   4  -1  12 169.720 4.36000   1
  -4   1 -12 167.280 4.33000   1
 -10   3   3 77.3200 4.28000   1
 -10   3   3 78.5200 4.31000   1
  10  -3  -3 72.7900 4.28000   1
 -10   3   3 75.0800 4.30000   1
  10   3  -3 79.3100 4.30000   1
  10   3  -3 78.6700 4.29000   1
  10   3  -3 77.7300 4.29000   1
  10  -3  -3 93.9100 4.29000   1
   4  -4 -11 6.49000 4.27000   1
  -4   4  11 7.01000 4.27000   1
   4   4 -11 6.48000 4.27000   1
   4  -4 -11 6.83000 4.28000   1
   4   4 -11 7.62000 4.28000   1
   4  -4 -11 7.27000 4.28000   1
  -4   4  11 6.50000 4.27000   1
  -4   4  11 6.15000 4.27000   1
  -4  -4  11 7.41000 4.28000   1
   4   4 -11 6.48000 4.27000   1
  -4  -4  11 6.00000 4.27000   1
  -8  -4   7 118.040 4.29000   1
   8  -4  -7 116.250 4.30000   1
  -8   4   7 128.250 4.29000   1
   8  -4  -7 128.580 4.30000   1
   8   4  -7 122.400 4.29000   1
   8   4  -7 120.700 4.30000   1
   8   4  -7 121.210 4.30000   1
  -8   4   7 133.220 4.30000   1
  -8   4   7 118.110 4.35000   1
  11   0   0 1.62000 4.28000   1
  11   0   0 2.58000 4.27000   1
 -11   0   0 2.16000 4.27000   1
  -2   1  14 130.470 4.32000   1
  -2   1  14 117.630 4.29000   1
  -2  -1  14 126.660 4.30000   1
  -2  -1  14 147.140 4.31000   1
   2   1 -14 143.290 4.31000   1
  -2   1  14 133.140 4.30000   1
  -2   1  14 132.930 4.30000   1
   2   1 -14 133.710 4.29000   1
  -2  -1  14 131.040 4.34000   1
  -2   1  14 134.340 4.30000   1
   2  -1 -14 137.270 4.30000   1
   2  -1 -14 120.390 4.29000   1
 -10  -3   1 70.1600 4.29000   1
  10   3  -1 73.9000 4.32000   1
 -10   3   1 76.3400 4.30000   1
  10   3  -1 75.4700 4.29000   1
  10   3  -1 76.8500 4.29000   1
  10   3  -1 78.8300 4.30000   1
  10  -3  -1 77.7900 4.29000   1
 -10   3   1 68.7500 4.33000   1
 -10   3   1 65.6400 4.29000   1
 -10  -3   1 66.3800 4.28000   1
  10   1  -8 19.1900 4.28000   1
  10  -1  -8 17.0800 4.28000   1
  10   1  -8 15.4600 4.28000   1
 -10   1   8 18.7800 4.28000   1
 -10  -1   8 19.4500 4.28000   1
  10  -1  -8 15.8500 4.28000   1
 -10   1   8 18.7100 4.28000   1
  11  -1  -1 242.640 4.32000   1
  11   1  -1 218.570 4.32000   1
  11   1  -1 218.210 4.41000   1
 -11  -1   1 221.660 4.31000   1
 -11   1   1 213.170 4.33000   1
  11  -1  -1 223.300 4.34000   1
   4  -5  -9 70.2400 4.34000   1
  -4  -5   9 79.1500 4.30000   1
   4   5  -9 75.3500 4.28000   1
   4   5  -9 76.9600 4.29000   1
  -4  -5   9 76.2900 4.29000   1
   4   5  -9 84.2900 4.29000   1
   4  -5  -9 80.3700 4.29000   1
   4   5  -9 83.3200 4.29000   1
   4  -5  -9 83.9600 4.29000   1
  -4   5   9 75.2500 4.33000   1
  -3   6  -5 86.5100 4.29000   1
   3  -6   5 82.7000 4.28000   1
  -3  -6  -5 79.3900 4.31000   1
  -3   6  -5 89.2600 4.30000   1
  -3   6  -5 88.3800 4.29000   1
   3  -6   5 87.1600 4.29000   1
  -3   6  -5 78.9300 4.29000   1
  -1   1  14 81.7100 4.29000   1
  -1   1  14 74.2700 4.31000   1
   1  -1 -14 58.9900 4.33000   1
  -1  -1  14 71.8600 4.28000   1
  -1   1  14 69.1700 4.28000   1
  -1  -1  14 75.2900 4.29000   1
   1  -1 -14 70.4100 4.29000   1
   1   1 -14 75.2200 4.29000   1
  -1   1  14 77.4200 4.30000   1
   1   1 -14 80.0100 4.29000   1
  -1   1  14 72.9000 4.29000   1
   0   0  14 172.230 4.38000   1
   0   0  14 133.320 4.31000   1
   0   0 -14 128.310 4.30000   1
  11  -1  -4 206.000 4.30000   1
  11   1  -4 160.390 4.30000   1
  11  -1  -4 198.300 4.35000   1
  11   1  -4 191.380 4.33000   1
  -5   3  12 89.8400 4.29000   1
  -5  -3  12 87.3800 4.29000   1
   5   3 -12 79.2400 4.31000   1
   5   3 -12 88.1000 4.29000   1
  -5  -3  12 85.5500 4.28000   1
  -5   3  12 95.1000 4.30000   1
  -5   3  12 91.5600 4.29000   1
  -5   3  12 89.9100 4.31000   1
   5  -3 -12 87.4000 4.29000   1
   5  -3 -12 88.3900 4.29000   1
  -9   1  10 15.7700 4.28000   1
  -9   1  10 21.3600 4.28000   1
  -9   1  10 17.4900 4.28000   1
   9  -1 -10 16.2500 4.28000   1
  -9  -1  10 19.4700 4.28000   1
   9   1 -10 17.9500 4.28000   1
   9  -1 -10 17.2100 4.28000   1
  11   0  -5 133.540 4.30000   1
   9   4   0 0.97000 4.28000   1
  -9   4   0 1.29000 4.27000   1
  -9  -4   0 1.33000 4.28000   1
  -9  -4   0 0.60000 4.27000   1
   9   4   0 1.03000 4.27000   1
   9   4   0 0.92000 4.27000   1
  -9   4   0 0.98000 4.28000   1
   9   4   0 1.08000 4.27000   1
   9  -4   0 1.19000 4.28000   1
   9  -4   0 1.77000 4.28000   1
   8   3   6 91.3700 4.29000   1
  -8   3  -6 91.5200 4.29000   1
   8  -3   6 89.7600 4.29000   1
  -8  -3  -6 87.8700 4.29000   1
  -8  -3  -6 84.7900 4.29000   1
  -8   3  -6 91.3000 4.29000   1
 -10   2   7 46.6400 4.28000   1
  10   2  -7 38.7600 4.28000   1
  10  -2  -7 56.6100 4.29000   1
 -10   2   7 40.6700 4.29000   1
  10   2  -7 51.8300 4.29000   1
 -10  -2   7 48.4400 4.28000   1
 -10   2   7 50.5100 4.28000   1
  -3   1  14 43.2800 4.29000   1
  -3  -1  14 42.7900 4.28000   1
  -3   1  14 40.1900 4.28000   1
   3  -1 -14 43.9900 4.28000   1
   3   1 -14 42.9800 4.28000   1
  -3   1  14 29.9500 4.28000   1
  -3  -1  14 45.8100 4.28000   1
  -3   1  14 44.9500 4.29000   1
  -3  -1  14 40.5000 4.29000   1
  -3   1  14 46.3600 4.29000   1
  -2  -6  -6 16.0900 4.28000   1
   2  -6   6 14.5000 4.28000   1
   2  -6   6 15.3000 4.28000   1
  -2   6  -6 16.4000 4.28000   1
   2  -6   6 15.5100 4.28000   1
   1  -6  -7 169.300 4.53000   1
   1   6  -7 181.240 4.30000   1
   5  -6  -4 66.7700 4.29000   1
   5   6  -4 60.3700 4.28000   1
  -5  -6   4 64.9700 4.31000   1
  -5  -6   4 68.4900 4.29000   1
  -5  -6   4 68.6800 4.28000   1
  10   3  -4 110.200 4.29000   1
  10  -3  -4 129.030 4.30000   1
  10  -3  -4 110.240 4.39000   1
 -10   3   4 120.170 4.29000   1
 -10   3   4 112.770 4.33000   1
 -10   3   4 118.450 4.32000   1
  10   3  -4 115.450 4.34000   1
  10   3  -4 107.390 4.29000   1
  10   3  -4 117.020 4.29000   1
  -9   4   4 70.3400 4.28000   1
   9   4  -4 67.0500 4.29000   1
  -9   4   4 65.2500 4.29000   1
  -9   4   4 66.7700 4.28000   1
   9   4  -4 68.8100 4.29000   1
   9  -4  -4 67.7600 4.30000   1
   9   4  -4 65.1100 4.29000   1
   5  -6   2 81.4700 4.29000   1
  -5  -6  -2 70.8400 4.28000   1
  -5   6  -2 77.3200 4.29000   1
  -5  -6  -2 71.6900 4.29000   1
   5  -6   2 75.2200 4.33000   1
  -5   6  -2 73.9300 4.28000   1
  -5  -6  -2 71.3100 4.28000   1
  -4   6  -4 41.9200 4.28000   1
  -4   6  -4 44.9500 4.28000   1
   4  -6   4 40.8200 4.28000   1
   4  -6   4 49.1600 4.29000   1
  -4  -6  -4 37.2100 4.28000   1
  -4   6  -4 41.8700 4.28000   1
  -4   6  -4 20.6400 4.28000   1
  -4  -6  -4 40.1300 4.28000   1
   6  -1 -13 12.2700 4.28000   1
   6   1 -13 12.3700 4.28000   1
  -6   1  13 14.4200 4.28000   1
  -6   1  13 16.2400 4.28000   1
  -6  -1  13 15.4500 4.28000   1
   6   1 -13 13.5400 4.28000   1
  -6  -1  13 12.2000 4.27000   1
  10   1   4 67.1200 4.29000   1
 -10  -1  -4 102.650 4.29000   1
 -10   1  -4 84.0700 4.28000   1
 -10   1  -4 83.7700 4.29000   1
  10  -1   4 95.9300 4.29000   1
  10   1   4 108.970 4.30000   1
 -10  -1  -4 94.0900 4.29000   1
  10   1   4 87.3700 4.29000   1
   4   0 -14 117.210 4.30000   1
  -4   0  14 117.100 4.31000   1
  -4   0  14 98.5400 4.29000   1
  -4   0  14 102.880 4.33000   1
   4   0 -14 96.3300 4.28000   1
  -2   3 -12 124.550 4.31000   1
  -2  -3 -12 117.700 4.29000   1
   2   3  12 136.900 4.32000   1
   2  -3  12 127.840 4.31000   1
  -2   3 -12 147.860 4.30000   1
   2   3  12 118.100 4.29000   1
 -10  -3   0 86.6400 4.29000   1
 -10   3   0 85.7400 4.29000   1
  10   3   0 90.0000 4.29000   1
  10   3   0 86.7300 4.29000   1
  10   3   0 85.3900 4.29000   1
 -10  -3   0 76.8400 4.29000   1
  10  -3   0 72.8800 4.28000   1
  10  -3   0 96.1000 4.30000   1
 -10   3   0 84.1100 4.28000   1
  -5   2  13 246.200 4.31000   1
   5  -2 -13 243.590 4.31000   1
  -5   2  13 252.260 4.42000   1
   5   2 -13 232.440 4.32000   1
  -5  -2  13 234.630 4.30000   1
  -5  -2  13 250.100 4.31000   1
  -5   2  13 262.900 4.40000   1
   8   1   8 533.380 8.35000   1
   8  -1   8 562.490 9.92000   1
   8   1   8 523.260 8.19000   1
  -8  -1  -8 531.760 8.33000   1
  -8   1  -8 593.300 10.3400   1
   8  -1   8 544.100 9.47000   1
   0  -6   7 24.9400 4.28000   1
   0  -6   7 26.7100 4.28000   1
   0   6  -7 23.7000 4.28000   1
   0   6  -7 22.0200 4.28000   1
   0   6  -7 22.7300 4.28000   1
   0  -6  -7 30.1500 4.28000   1
 -11   1   0 30.4100 4.28000   1
 -11  -1   0 33.4500 4.28000   1
  11  -1   0 33.0400 4.28000   1
  11   1   0 37.4200 4.29000   1
  11   1   0 30.3000 4.28000   1
  11  -1   0 34.5600 4.28000   1
  11   1   0 33.5300 4.28000   1
   5   3  10 272.530 4.35000   1
  -5   3 -10 301.530 4.76000   1
   5  -3  10 295.750 4.65000   1
   5   3  10 308.640 4.86000   1
  -5  -3 -10 298.720 4.70000   1
   6   4 -10 108.390 4.40000   1
  -6   4  10 112.060 4.29000   1
   6  -4 -10 106.130 4.48000   1
   6   4 -10 101.390 4.29000   1
   6  -4 -10 111.790 4.30000   1
  -6   4  10 106.210 4.43000   1
  -6  -4  10 106.590 4.30000   1
  -6   4  10 97.9700 4.28000   1
   6   4 -10 114.620 4.29000   1
  -6  -4  10 106.180 4.32000   1
  -6   4  10 103.720 4.36000   1
   6  -4 -10 90.9100 4.28000   1
  -2   5  -9 85.6200 4.29000   1
   2  -5   9 72.0600 4.29000   1
   2   5   9 79.0300 4.29000   1
  -2  -5  -9 67.9400 4.29000   1
  -2   5  -9 65.3000 4.28000   1
  -2   5  -9 65.9200 4.28000   1
  -2   5  -9 74.7600 4.29000   1
   2  -6  -7 68.6300 4.29000   1
  -2  -6   7 71.9300 4.29000   1
  -2  -6   7 67.5200 4.31000   1
   2   6  -7 69.0400 4.28000   1
   9   3   4 40.7300 4.28000   1
   9   3   4 46.4900 4.29000   1
  -9  -3  -4 42.9200 4.28000   1
  -9   3  -4 47.8300 4.28000   1
   9  -3   4 44.8600 4.30000   1
   9   3   4 44.6800 4.28000   1
  -9  -3  -4 37.9800 4.28000   1
   9  -3   4 42.7400 4.28000   1
  -9  -3  -4 44.5900 4.28000   1
  -8  -4  -4 69.3500 4.28000   1
  -8   4  -4 69.9400 4.28000   1
   8  -4   4 56.1900 4.28000   1
   8   4   4 71.8000 4.29000   1
  -8  -4  -4 68.2000 4.29000   1
   8  -4   4 68.4100 4.29000   1
  -8  -4  -4 62.9000 4.29000   1
  -8   4  -4 71.8500 4.29000   1
  -7   4  -6 53.7500 4.28000   1
   7  -4   6 53.3900 4.28000   1
  -7  -4  -6 58.9300 4.29000   1
   7   4   6 49.7400 4.29000   1
  -7   4  -6 58.3700 4.33000   1
   7   4   6 57.7900 4.28000   1
  -7   4  -6 58.8100 4.34000   1
   7  -4   6 58.4200 4.29000   1
  -7  -4  -6 62.1200 4.29000   1
  10   2   3 82.7200 4.29000   1
  10   2   3 75.4200 4.29000   1
  10   2   3 71.1100 4.29000   1
 -10  -2  -3 77.7900 4.28000   1
  10  -2   3 71.5100 4.29000   1
  10   2   3 80.4200 4.29000   1
 -10   2  -3 82.6400 4.29000   1
 -10  -2  -3 79.8800 4.29000   1
  10  -2   3 81.6600 4.29000   1
  -6  -3  -9 188.420 4.34000   1
   6   3   9 192.450 4.32000   1
  -6  -3  -9 170.600 4.31000   1
  -6   3  -9 193.120 4.32000   1
   6  -3   9 187.270 4.34000   1
   6  -5   5 70.9700 4.33000   1
  -6   5  -5 81.6100 4.29000   1
  -6  -5  -5 78.3800 4.29000   1
   6  -5   5 76.2100 4.29000   1
  -6   5  -5 76.3300 4.29000   1
  -6   5  -5 76.9400 4.30000   1
  -6   5  -5 72.8600 4.28000   1
  -6  -5  -5 80.2400 4.29000   1
   7  -4  -9 34.5900 4.28000   1
  -7   4   9 34.4600 4.35000   1
  -7   4   9 36.2800 4.28000   1
   7  -4  -9 39.2700 4.28000   1
   7   4  -9 37.4600 4.28000   1
  -7  -4   9 34.8800 4.28000   1
   7   4  -9 34.6100 4.28000   1
  -7   4   9 37.0200 4.28000   1
   6   2  10 44.4000 4.28000   1
  -6  -2 -10 42.6500 4.28000   1
  -6   2 -10 45.5100 4.28000   1
  -6  -2 -10 45.4000 4.28000   1
   6   2  10 45.6800 4.29000   1
   6  -2  10 50.5500 4.29000   1
   6   2  10 48.8400 4.29000   1
  -3   0 -13 40.8400 4.28000   1
  -3   0 -13 46.3100 4.28000   1
   3   0  13 47.4900 4.28000   1
   3   0  13 49.9700 4.28000   1
   3   0  13 48.3300 4.29000   1
   0  -1  14 20.9200 4.28000   1
   0   1  14 21.6200 4.28000   1
   0  -1 -14 21.3100 4.28000   1
   0  -1 -14 17.4200 4.27000   1
   0   1 -14 22.9200 4.28000   1
   0   1  14 24.7700 4.28000   1
   0   1 -14 23.7000 4.28000   1
   0   1  14 19.3400 4.27000   1
   0   1  14 24.0700 4.28000   1
   0   1  14 22.4600 4.28000   1
 -11   0  -1 25.1400 4.28000   1
  11   0   1 20.8800 4.28000   1
  11   0   1 23.3600 4.28000   1
  11  -1  -5 2.33000 4.27000   1
  11   1  -5 2.40000 4.27000   1
  11   1  -5 2.37000 4.27000   1
 -11   1   5 2.33000 4.27000   1
  -7  -5  -3 15.8000 4.28000   1
  -7   5  -3 16.9600 4.28000   1
   7  -5   3 18.1400 4.28000   1
  -7   5  -3 16.6700 4.28000   1
  -7  -5  -3 16.5000 4.28000   1
   7  -5   3 17.5200 4.28000   1
   7   5   3 16.1300 4.28000   1
  -7  -5  -3 15.2600 4.27000   1
  -7  -5   6 27.9900 4.28000   1
  -7   5   6 30.7700 4.28000   1
  -7  -5   6 29.2800 4.28000   1
   7   5  -6 34.2000 4.28000   1
  -7  -5   6 24.4900 4.28000   1
  -7   5   6 30.1300 4.28000   1
   7  -5  -6 15.7100 4.27000   1
  -7   5   6 22.3100 4.28000   1
   7   5  -6 26.1000 4.28000   1
  -4  -6   6 3.78000 4.27000   1
  -4   6   6 2.51000 4.27000   1
  -4  -6   6 3.41000 4.27000   1
   4   6  -6 3.30000 4.28000   1
   4  -6  -6 4.20000 4.27000   1
   4   6  -6 2.12000 4.28000   1
  -9  -3   8 73.4300 4.29000   1
  -9   3   8 77.1200 4.29000   1
   9   3  -8 69.9400 4.28000   1
  -9   3   8 55.4200 4.30000   1
  -9   3   8 66.4300 4.28000   1
   9  -3  -8 70.3400 4.29000   1
  -9   3   8 75.1500 4.29000   1
   9   3  -8 75.1300 4.29000   1
   1  -5 -10 28.8100 4.28000   1
   1   5 -10 41.8000 4.29000   1
   1   5 -10 19.3500 4.28000   1
   1   5 -10 25.8100 4.28000   1
  -1  -5  10 26.2300 4.28000   1
  -1  -5  10 28.0600 4.28000   1
  -5   2 -11 233.220 4.33000   1
   5  -2  11 212.950 4.30000   1
  -5  -2 -11 202.420 4.31000   1
   5   2  11 208.780 4.32000   1
  -5  -2 -11 206.620 4.57000   1
  -5   2 -11 239.080 4.34000   1
   5  -2  11 222.670 4.31000   1
   5   2  11 208.940 4.31000   1
   5   2  11 231.300 4.31000   1
  -9  -4  -1 90.5900 4.29000   1
   9  -4   1 74.5200 4.29000   1
  -9   4  -1 71.8600 4.29000   1
  -9  -4  -1 58.2800 4.34000   1
   9  -4   1 73.5600 4.28000   1
   9   4   1 75.4100 4.29000   1
  -9  -4  -1 73.9700 4.29000   1
  -9   4  -1 69.6400 4.28000   1
  -2  -5  10 15.4100 4.28000   1
   2   5 -10 16.0700 4.28000   1
   2   5 -10 18.6300 4.28000   1
   2  -5 -10 19.9400 4.28000   1
   2   5 -10 17.7300 4.28000   1
   2  -5 -10 18.1400 4.28000   1
  -2   5  10 14.4700 4.28000   1
  -2  -5  10 17.4100 4.28000   1
  -2   3  13 104.010 4.29000   1
  -2  -3  13 99.5100 4.29000   1
   2   3 -13 105.200 4.29000   1
   2  -3 -13 106.530 4.30000   1
  -2   3  13 105.360 4.34000   1
   2   3 -13 124.300 4.30000   1
   2  -3 -13 103.970 4.29000   1
   2  -3 -13 97.3300 4.28000   1
  -2  -3  13 109.610 4.30000   1
  -2   3  13 104.480 4.29000   1
 -10  -3   5 49.4700 4.28000   1
  10  -3  -5 55.6200 4.28000   1
 -10   3   5 55.3000 4.28000   1
  10   3  -5 49.4400 4.29000   1
  10  -3  -5 51.7800 4.28000   1
  10   3  -5 65.3000 4.29000   1
  10   3  -5 55.9600 4.29000   1
  -4   1  14 23.2300 4.28000   1
  -4   1  14 25.7100 4.28000   1
   4  -1 -14 23.7700 4.28000   1
  -4   1  14 21.1300 4.28000   1
   4   1 -14 24.5400 4.28000   1
  -4  -1  14 26.3600 4.28000   1
   4  -1 -14 24.1800 4.28000   1
   1  -3 -13 109.070 4.29000   1
  -1  -3  13 115.180 4.32000   1
  -1   3  13 107.520 4.29000   1
   1  -3 -13 95.9300 4.29000   1
  -1   3  13 104.950 4.35000   1
  -1   3  13 97.1800 4.38000   1
  -1   3  13 109.700 4.29000   1
  -1  -3  13 105.910 4.29000   1
   1   3 -13 114.630 4.29000   1
   1  -3 -13 100.640 4.30000   1
  -1   3  13 115.840 4.30000   1
  -9  -4   5 80.9200 4.28000   1
  -9   4   5 73.0400 4.30000   1
   9  -4  -5 64.1600 4.28000   1
  -9   4   5 58.8500 4.29000   1
   9   4  -5 76.7300 4.29000   1
   9   4  -5 80.4500 4.30000   1
   9   4  -5 73.9600 4.34000   1
   9  -4  -5 87.4000 4.29000   1
  -9   4   5 80.8900 4.29000   1
  11   0  -6 99.9600 4.29000   1
  11   0  -6 89.2300 4.32000   1
 -11   0   6 102.900 4.30000   1
  -4  -3 -11 53.1400 4.29000   1
   4   3  11 84.7900 4.29000   1
  -4  -3 -11 91.6300 4.46000   1
  -4  -3 -11 82.0000 4.29000   1
   4  -3  11 78.1900 4.29000   1
  -4   3 -11 76.4300 4.29000   1
   4   3  11 67.1100 4.28000   1
   4  -3  11 71.5900 4.29000   1
   1  -6   7 68.3400 4.29000   1
   1  -6   7 70.6600 4.29000   1
  -1   6  -7 33.8400 4.28000   1
  -1   6  -7 75.7900 4.29000   1
   2  -2  13 50.3800 4.29000   1
   2   2  13 36.3000 4.28000   1
  -2  -2 -13 41.9200 4.28000   1
  -2   2 -13 44.7000 4.29000   1
   2   2  13 37.6900 4.29000   1
  -2  -2 -13 47.4000 4.28000   1
   2   2  13 40.9000 4.28000   1
   2   2  13 41.0500 4.29000   1
  -8   2  11 23.0800 4.28000   1
   8  -2 -11 27.2200 4.28000   1
   8  -2 -11 32.4900 4.28000   1
  -8   2  11 29.6700 4.28000   1
   8   2 -11 30.8700 4.28000   1
  -8   2  11 27.9700 4.29000   1
  -8   2  11 27.0500 4.28000   1
  -8  -2  11 26.4100 4.28000   1
   7   2   9 170.010 4.31000   1
  -7  -2  -9 155.670 4.32000   1
  -7   2  -9 175.330 4.30000   1
   7   2   9 163.300 4.29000   1
   7  -2   9 185.740 4.30000   1
   2  -4  11 18.7600 4.28000   1
  -2  -4 -11 16.5600 4.27000   1
  -2   4 -11 20.0600 4.28000   1
  -2  -4 -11 17.7400 4.28000   1
   2   4  11 17.8900 4.28000   1
   2   4  11 9.17000 4.27000   1
  -2   4 -11 20.2300 4.28000   1
   2   4  11 17.6900 4.28000   1
  -2   4 -11 17.6100 4.27000   1
   0  -7   0 0.09000 4.27000   1
  10  -3   1 153.350 4.29000   1
 -10  -3  -1 164.700 4.29000   1
  10   3   1 180.510 4.30000   1
  10   3   1 191.220 4.31000   1
 -10  -3  -1 167.080 4.31000   1
  10   3   1 160.850 4.52000   1
 -10   3  -1 158.930 4.29000   1
  10  -3   1 194.270 4.33000   1
   1   0  14 0.78000 4.27000   1
  -1   0 -14 1.25000 4.27000   1
  -1   0 -14 1.21000 4.28000   1
   1   0  14 0.48000 4.28000   1
   1   0  14 1.22000 4.27000   1
  10   0  -9 1.85000 4.27000   1
  10   0  -9 1.88000 4.27000   1
 -10   0   9 2.12000 4.27000   1
   7  -2 -12 68.9400 4.29000   1
  -7   2  12 82.8200 4.30000   1
  -7  -2  12 67.4000 4.30000   1
   7   2 -12 76.0300 4.29000   1
  -7  -2  12 72.3300 4.28000   1
  -7   2  12 60.6000 4.28000   1
  -7   2  12 81.9800 4.33000   1
  -7   2  12 63.9200 4.28000   1
   7   2 -12 60.3400 4.28000   1
   0  -5 -10 636.490 11.1400   1
   0  -5  10 579.070 10.1600   1
   0   5 -10 630.570 11.2200   1
  -8   5   2 75.7000 4.31000   1
   8  -5  -2 75.0600 4.28000   1
  -8   5   2 75.4300 4.31000   1
   8   5  -2 81.5300 4.30000   1
  -8  -5   2 77.1000 4.29000   1
  -8  -5   2 85.0800 4.29000   1
  -8   5   2 76.8100 4.29000   1
  -8  -5   2 75.2200 4.32000   1
   8  -5  -2 83.9900 4.30000   1
   3   6  -7 7.10000 4.28000   1
   3  -6  -7 8.40000 4.27000   1
  -3  -6   7 7.84000 4.27000   1
  -3  -6   7 0.13000 4.27000   1
   3   6  -7 7.61000 4.27000   1
   3  -6  -7 8.24000 4.28000   1
   7  -3   8 247.270 4.31000   1
   7   3   8 245.140 4.32000   1
  -7   3  -8 210.490 4.30000   1
  -7  -3  -8 225.870 4.32000   1
   7   3   8 216.710 4.31000   1
  -7  -3  -8 245.940 4.36000   1
   7  -3   8 199.820 4.30000   1
  -7   3  -8 231.610 4.31000   1
  -5   6   5 15.1700 4.27000   1
   5  -6  -5 19.0600 4.28000   1
  -5  -6   5 16.9600 4.28000   1
  -5  -6   5 17.0800 4.28000   1
  -5  -6   5 18.7900 4.28000   1
   5   6  -5 13.0800 4.27000   1
   3   1  13 373.200 5.86000   1
   3   1  13 352.170 5.52000   1
  -3   1 -13 366.710 5.84000   1
  -3  -1 -13 374.470 5.88000   1
  -5  -4  11 13.2400 4.27000   1
   5  -4 -11 12.4900 4.28000   1
   5   4 -11 13.4600 4.28000   1
   5  -4 -11 10.8600 4.28000   1
  -5  -4  11 12.0900 4.28000   1
  -5   4  11 14.5500 4.28000   1
   5  -4 -11 11.2800 4.27000   1
  -5   4  11 12.0100 4.27000   1
   8  -5  -1 50.3800 4.28000   1
  -8  -5   1 46.2300 4.31000   1
  -8   5   1 58.6900 4.28000   1
   8   5  -1 51.5700 4.29000   1
  -8  -5   1 53.7500 4.28000   1
   8  -5  -1 44.8600 4.28000   1
  -8  -5   1 58.0600 4.29000   1
  -8   5   1 51.2800 4.28000   1
   3  -3 -13 11.7800 4.30000   1
  -3   3  13 9.42000 4.28000   1
  -3   3  13 14.2200 4.28000   1
  -3   3  13 12.9700 4.28000   1
   3   3 -13 11.3200 4.27000   1
   3   3 -13 9.99000 4.27000   1
   3  -3 -13 11.9800 4.27000   1
  -3   3  13 12.8700 4.28000   1
  -3  -3  13 13.4800 4.28000   1
   0  -7   1 12.7200 4.28000   1
   0  -7  -1 13.0800 4.27000   1
  11  -1   1 49.3300 4.28000   1
  11   1   1 45.2800 4.28000   1
  11   1   1 41.8900 4.28000   1
 -11  -1  -1 53.9700 4.29000   1
 -11   1  -1 44.8600 4.28000   1
  11  -1   1 45.6800 4.28000   1
  11   1   1 40.9900 4.28000   1
  -7   3  11 120.050 4.31000   1
   7   3 -11 124.490 4.31000   1
  -7   3  11 117.380 4.29000   1
  -7  -3  11 116.800 4.29000   1
   7  -3 -11 121.960 4.30000   1
   7  -3 -11 117.470 4.29000   1
  -7   3  11 117.040 4.29000   1
  -7   3  11 120.590 4.29000   1
  -7   3  11 121.540 4.29000   1
   1  -7   0 41.8800 4.77000   1
  -1  -7   0 42.4900 4.32000   1
  -5   6  -3 23.7300 4.75000   1
   5  -6   3 21.2500 4.75000   1
  -5   6  -3 23.8400 4.76000   1
  -5  -6  -3 20.9500 4.75000   1
  -5  -6  -3 21.1500 4.79000   1
   5  -6   3 23.8800 4.76000   1
  -6   5   8 54.6000 4.81000   1
   6   5  -8 63.9800 4.76000   1
   6  -5  -8 66.7800 4.76000   1
   6  -5  -8 69.7600 4.76000   1
  -6   5   8 64.3300 4.79000   1
   6   5  -8 64.1500 4.79000   1
   6   5  -8 62.5700 4.76000   1
  -6   5   8 60.4700 4.76000   1
  -6  -5   8 72.0800 4.76000   1
   8   5  -3 30.2700 4.75000   1
  -8   5   3 30.1500 4.75000   1
  -8  -5   3 35.0100 4.76000   1
   8  -5  -3 29.4300 4.75000   1
  -8   5   3 32.3700 4.76000   1
   8   5  -3 31.5800 4.76000   1
  -8   5   3 31.8400 4.75000   1
   3  -5 -10 65.0300 4.76000   1
   3   5 -10 60.4900 4.76000   1
   3   5 -10 55.6200 4.76000   1
  -3  -5  10 60.5100 4.77000   1
   3   5 -10 63.5800 4.76000   1
  -3   5  10 45.2500 4.92000   1
   3  -5 -10 63.2400 4.76000   1
  -3  -5  10 64.7200 4.76000   1
  -1  -7   1 131.020 4.76000   1
  -1  -7   1 127.880 4.85000   1
   1  -7  -1 132.640 4.80000   1
  -6  -6   1 8.14000 4.75000   1
   6   6  -1 8.62000 4.75000   1
  -6  -6   1 13.9500 4.75000   1
   6  -6  -1 12.3800 4.75000   1
  -6  -6   1 11.2100 4.76000   1
   9  -2   6 22.6600 4.75000   1
   9   2   6 14.1200 4.75000   1
  -9   2  -6 13.6600 4.75000   1
  -9  -2  -6 18.1800 4.75000   1
   9  -2   6 19.7900 4.75000   1
   9   2   6 16.4600 4.75000   1
  -9   2  -6 15.6000 4.75000   1
   5  -5  -9 23.0500 4.75000   1
   5   5  -9 18.3800 4.75000   1
  -5   5   9 23.8300 4.75000   1
   5   5  -9 20.6900 4.76000   1
  -5   5   9 22.4400 4.75000   1
   5  -5  -9 21.8700 4.88000   1
   5   5  -9 22.1300 4.76000   1
  -5  -5   9 19.9500 4.75000   1
  11   2  -2 60.6800 4.76000   1
  11  -2  -2 68.3400 4.76000   1
  11   2  -2 68.9500 4.77000   1
  11   2  -2 41.6000 4.80000   1
  11  -2  -2 62.7000 4.76000   1
  -9   0  -7 637.010 11.0700   1
   9   0   7 607.970 10.5600   1
   9   0   7 717.820 11.3700   1
  -9   0  -7 621.410 10.7900   1
   8  -4  -8 259.650 4.79000   1
  -8   4   8 267.310 4.81000   1
  -8  -4   8 248.170 4.80000   1
   8   4  -8 240.110 4.79000   1
   8   4  -8 238.100 5.71000   1
  -8   4   8 256.920 4.78000   1
  -8   4   8 274.480 5.17000   1
  -8   4   8 257.250 4.84000   1
  11  -2  -3 11.8600 4.75000   1
  11   2  -3 12.1700 4.75000   1
  11   2  -3 8.45000 4.75000   1
  11   2  -3 13.8400 4.75000   1
  -6   6   2 11.6000 4.75000   1
   6  -6  -2 10.6200 4.75000   1
  -6  -6   2 10.3200 4.75000   1
   6   6  -2 8.09000 4.75000   1
  -6  -6   2 10.8800 4.75000   1
  -8   0  12 56.6700 4.76000   1
  -8   0  12 57.8800 4.77000   1
   8   0 -12 68.6800 4.76000   1
  -8  -3  10 14.3100 4.75000   1
  -8   3  10 14.6000 4.75000   1
  -8   3  10 16.6400 4.75000   1
  -8   3  10 14.8900 4.75000   1
   8  -3 -10 13.1300 4.75000   1
   8  -3 -10 15.4500 4.75000   1
  -8   3  10 14.2800 4.75000   1
   8   3 -10 14.7900 4.75000   1
   1  -7   1 2.21000 4.75000   1
   0  -3  13 238.360 4.81000   1
   0   3  13 236.930 4.83000   1
   0  -3  13 234.640 4.93000   1
   0   3  13 221.140 4.87000   1
   0  -3 -13 208.050 4.77000   1
   0   3  13 227.440 4.78000   1
   0  -3 -13 210.810 4.79000   1
   0   3  13 243.620 4.93000   1
   5   0 -14 316.740 5.52000   1
  -5   0  14 299.010 5.21000   1
   8   5   0 69.0800 4.77000   1
  -8   5   0 66.3800 4.76000   1
  -8  -5   0 73.8400 4.76000   1
  -8   5   0 69.1600 4.76000   1
   8  -5   0 64.7400 4.77000   1
   8  -5   0 59.9300 4.77000   1
  -8  -5   0 70.7200 4.76000   1
  -8   5   0 74.4500 4.76000   1
   2   4 -12 141.900 4.78000   1
  -2   4  12 112.900 4.77000   1
   2  -4 -12 106.520 4.76000   1
  -2  -4  12 109.580 4.76000   1
  -2   4  12 102.090 4.96000   1
   2   4 -12 107.040 4.77000   1
   2  -4 -12 114.130 4.77000   1
  11  -1  -6 9.50000 4.75000   1
  11   1  -6 9.31000 4.75000   1
 -11   1   6 9.18000 4.75000   1
  11   1  -6 9.28000 4.75000   1
   5  -4   9 80.7400 4.76000   1
  -5   4  -9 79.5400 4.76000   1
   5  -4   9 81.3500 4.76000   1
  -5  -4  -9 85.4900 4.76000   1
  -5  -4  -9 80.5100 4.76000   1
   5   4   9 66.0600 4.76000   1
   4   2  12 100.500 4.79000   1
  -4  -2 -12 111.270 4.76000   1
   4  -2  12 116.840 4.77000   1
   4   2  12 115.060 4.81000   1
  -4   2 -12 108.250 4.76000   1
  -4  -2 -12 115.650 4.78000   1
   4   2  12 115.780 4.77000   1
  -4   2 -12 107.360 4.77000   1
   1  -4 -12 36.6600 4.76000   1
   1   4 -12 39.4100 4.76000   1
  -1   4  12 37.0900 4.77000   1
  -1  -4  12 38.1900 4.76000   1
  -1   4  12 38.0400 4.76000   1
   1   4 -12 30.5500 4.75000   1
  -6   0 -11 29.2800 4.75000   1
  -6   0 -11 32.0100 4.75000   1
   6   0  11 38.8400 4.76000   1
  10   0   5 15.5300 4.75000   1
 -10   0  -5 17.5100 4.75000   1
   4  -5   8 167.330 4.78000   1
   4   5   8 135.220 4.77000   1
  -4   5  -8 143.400 4.77000   1
  -4   5  -8 138.600 4.84000   1
  -4  -5  -8 140.800 4.77000   1
  -4  -5  -8 131.300 4.77000   1
  -4   5  -8 134.150 4.77000   1
  -2   2  14 2.46000 4.75000   1
  -2   2  14 2.86000 4.75000   1
   2   2 -14 2.32000 4.75000   1
  -2   2  14 3.14000 4.75000   1
   2  -2 -14 2.99000 4.75000   1
  -2   2  14 2.44000 4.75000   1
  -2  -2  14 3.02000 4.75000   1
  -2   2  14 2.49000 4.75000   1
   2  -2 -14 2.69000 4.75000   1
  -2  -2  14 3.66000 4.75000   1
  -6   6   0 33.0400 4.75000   1
  -6  -6   0 31.2100 4.75000   1
   6   6   0 31.1500 4.76000   1
  -6   6   0 34.2900 4.76000   1
   6  -6   0 33.7800 4.76000   1
  -6  -6   0 34.9300 4.76000   1
  -6  -6   0 31.7600 4.75000   1
   0  -7   2 72.6900 4.76000   1
 -10   2   8 58.1100 4.76000   1
  10  -2  -8 60.3900 4.76000   1
  10   2  -8 59.1000 4.76000   1
 -10  -2   8 56.0600 4.76000   1
  10   2  -8 30.9500 4.75000   1
 -10   2   8 65.3700 4.76000   1
  -3   6  -6 16.8900 4.76000   1
   3  -6   6 15.3500 4.75000   1
  -3  -6  -6 15.4800 4.75000   1
  -3   6  -6 14.9100 4.75000   1
   3  -6   6 14.7200 4.75000   1
  11   2  -1 23.4000 4.75000   1
  11   2  -1 31.5400 4.76000   1
 -11   2   1 27.1700 4.75000   1
  11  -2  -1 32.4600 4.76000   1
  11   2  -1 26.9300 4.77000   1
 -11  -2   1 28.1400 4.76000   1
   1   1  14 368.210 6.46000   1
  -1  -1 -14 346.960 6.07000   1
  -1   1 -14 361.050 6.33000   1
  -1  -1 -14 355.410 6.19000   1
  -1   1 -14 331.140 5.77000   1
  10   1  -9 157.250 4.79000   1
  10  -1  -9 136.170 4.76000   1
 -10  -1   9 148.870 4.78000   1
 -10   1   9 146.300 4.78000   1
  10  -1  -9 137.880 4.77000   1
   5  -5   7 0.90000 4.75000   1
  -5  -5  -7 1.19000 4.75000   1
  -5  -5  -7 0.70000 4.76000   1
  -5   5  -7 1.18000 4.75000   1
  -5   5  -7 1.62000 4.75000   1
   5  -5   7 0.60000 4.75000   1
   5   5   7 0.96000 4.75000   1
  -5   5  -7 1.03000 4.75000   1
  11   0   2 21.4700 4.77000   1
  11   0   2 30.2600 4.75000   1
  11   0   2 31.7600 4.76000   1
 -11   0  -2 37.3800 4.76000   1
   1  -7  -2 122.940 5.11000   1
  -1  -7   2 158.440 4.77000   1
  -1  -7   2 158.090 4.77000   1
  -9  -4  -2 152.150 4.77000   1
   9   4   2 154.880 4.77000   1
  -9  -4  -2 145.340 4.90000   1
   9   4   2 152.530 4.77000   1
   9  -4   2 152.820 5.01000   1
   9  -4   2 134.830 5.16000   1
  -9   4  -2 152.040 4.77000   1
  -9  -4  -2 147.920 4.77000   1
  -1   2  14 705.080 11.4200   1
  -1   2  14 608.420 12.1300   1
   1  -2 -14 640.050 11.1600   1
  -1   2  14 663.610 11.5400   1
  -1   2  14 628.260 11.5100   1
   1  -2 -14 596.720 10.3700   1
  -1  -2  14 606.770 10.5600   1
  -1   2  14 631.820 11.1500   1
  11   2  -4 37.6400 4.76000   1
  11  -2  -4 18.8800 4.75000   1
  11  -2  -4 42.5300 4.76000   1
  11   2  -4 36.4900 4.76000   1
  11   2  -4 29.8100 4.78000   1
   7   0  10 383.270 6.68000   1
  -7   0 -10 301.780 5.40000   1
  -7   0 -10 352.930 6.22000   1
   7   0  10 331.560 5.81000   1
   4  -6   5 100.560 4.99000   1
  -4   6  -5 116.670 4.77000   1
  -4   6  -5 104.110 4.76000   1
  -4   6  -5 109.900 4.76000   1
   4  -6   5 116.980 4.77000   1
   6  -6  -3 47.1100 4.76000   1
  -6  -6   3 48.4400 4.76000   1
  -6  -6   3 46.8800 4.76000   1
  -6   6   3 38.1900 4.78000   1
   6   6  -3 43.7200 4.75000   1
  -9   2  10 74.5400 4.76000   1
   9  -2 -10 75.1600 4.76000   1
   9   2 -10 76.0500 4.76000   1
  -9   2  10 62.6700 4.76000   1
   9   2 -10 61.9600 4.76000   1
  -9   2  10 71.9000 4.76000   1
  -9  -2  10 74.4300 4.76000   1
  10   3  -6 34.4600 4.77000   1
  10  -3  -6 37.8100 4.76000   1
  10   3  -6 41.3600 4.76000   1
  10   3  -6 39.0000 4.76000   1
 -10   3   6 40.6400 4.76000   1
 -10   3   6 34.8000 4.77000   1
   6  -3 -12 336.810 5.88000   1
  -6   3  12 357.260 6.45000   1
   6  -3 -12 346.480 6.04000   1
  -6   3  12 340.560 5.95000   1
  -6   3  12 361.920 6.31000   1
  -6   3  12 364.480 6.57000   1
  -6  -3  12 320.170 5.88000   1
   6   3 -12 360.160 6.28000   1
  -6  -3  12 334.040 5.82000   1
  -6  -4  -8 2.35000 4.75000   1
  -6  -4  -8 2.23000 4.75000   1
  -6   4  -8 2.07000 4.75000   1
   6  -4   8 2.58000 4.75000   1
  -6   4  -8 2.10000 4.75000   1
   6  -4   8 1.95000 4.76000   1
   6   4   8 1.95000 4.75000   1
  -8  -5   4 232.210 4.77000   1
   8   5  -4 250.430 4.78000   1
   8  -5  -4 249.100 5.02000   1
   8   5  -4 261.020 4.78000   1
  -8  -5   4 273.310 4.79000   1
  -8   5   4 279.110 4.87000   1
  -4  -4 -10 75.3200 4.77000   1
  -4  -4 -10 89.9600 4.76000   1
  -4   4 -10 89.7900 4.76000   1
   4   4  10 88.3300 4.77000   1
   4  -4  10 94.0500 4.76000   1
  -4   4 -10 97.5200 4.76000   1
   4   4  10 101.850 4.76000   1
  -7   0  13 16.7200 4.75000   1
   7   0 -13 12.5900 4.75000   1
   7   0 -13 14.7600 4.75000   1
   9   0 -11 0.99000 4.75000   1
  -9   0  11 0.92000 4.75000   1
  -3   2  14 10.8200 4.75000   1
   3   2 -14 11.8200 4.75000   1
  -3  -2  14 11.0500 4.75000   1
   3  -2 -14 11.1400 4.75000   1
   3  -2 -14 11.5900 4.75000   1
  -3   2  14 8.20000 4.75000   1
  -3   2  14 14.1200 4.76000   1
  -3   2  14 12.6700 4.75000   1
  -3   2  14 11.3600 4.75000   1
   3   2 -14 10.7500 4.75000   1
  -3   4  12 68.3700 4.76000   1
   3  -4 -12 72.2000 4.76000   1
   3   4 -12 70.7400 4.76000   1
  -3   4  12 76.3400 4.76000   1
  -3  -4  12 74.7600 4.76000   1
   3   4 -12 62.0100 4.76000   1
   3  -4 -12 70.9700 4.76000   1
   3   4 -12 56.5800 4.75000   1
  -1   5 -10 272.600 5.06000   1
  -9   4   6 493.960 8.61000   1
   9  -4  -6 474.060 8.36000   1
   9   4  -6 450.150 7.88000   1
  -9   4   6 487.800 8.97000   1
   9   4  -6 437.870 7.62000   1
   9   4  -6 429.130 7.51000   1
  -9  -4   6 396.150 6.88000   1
  -5   0 -12 32.8900 4.76000   1
   5   0  12 33.6800 4.75000   1
   2  -7   0 13.1600 4.75000   1
   2  -7   0 13.4500 4.75000   1
  -2  -7   0 8.59000 4.75000   1
  -1   7  -2 24.5100 4.75000   1
   1  -7   2 29.3200 4.75000   1
   2  -7  -1 41.7900 4.75000   1
  -2  -7   1 53.0700 4.78000   1
   2  -7  -1 52.0200 4.76000   1
  -4   3  13 17.7200 4.75000   1
   4  -3 -13 17.2600 4.75000   1
   4   3 -13 14.6000 4.75000   1
  -4   3  13 18.6300 4.75000   1
  -4   3  13 17.1400 4.75000   1
   4  -3 -13 20.2800 4.75000   1
  -4   3  13 18.0300 4.75000   1
   4   3 -13 18.2700 4.75000   1
  -4  -3  13 20.2500 4.75000   1
   9   1   7 208.300 4.77000   1
  -9  -1  -7 221.080 4.79000   1
  -9   1  -7 221.820 4.79000   1
   9  -1   7 221.420 4.78000   1
  -9   1  -7 201.820 4.80000   1
  -8   1  12 219.680 5.72000   1
  -8  -1  12 215.220 4.82000   1
   8   1 -12 241.700 4.77000   1
   8  -1 -12 249.960 4.82000   1
  -8   1  12 278.690 5.02000   1
  -8  -1  12 233.860 4.77000   1
  -8   1  12 258.900 4.83000   1
   8   1 -12 258.130 4.85000   1
  -6   2  13 115.060 4.77000   1
  -6   2  13 130.190 4.77000   1
   6  -2 -13 113.170 4.77000   1
  -6   2  13 115.480 4.76000   1
  -6  -2  13 119.580 4.77000   1
   6   2 -13 110.140 4.77000   1
  -6  -2  13 109.100 4.76000   1
  -6   2  13 111.990 4.76000   1
  10  -2   4 118.830 4.76000   1
 -10  -2  -4 130.360 4.77000   1
  10   2   4 125.120 4.77000   1
  10   2   4 118.720 4.82000   1
  10   2   4 127.420 4.77000   1
  10  -2   4 129.770 4.77000   1
  10   2   4 128.980 4.77000   1
   0   4  12 80.1300 4.76000   1
   0   4 -12 60.0100 4.76000   1
   0  -4  12 58.5200 4.79000   1
   0   4  12 66.3200 4.80000   1
   0  -4  12 63.9500 4.76000   1
   0   4  12 59.0800 4.76000   1
   0   4 -12 67.2700 4.76000   1
   0  -4 -12 62.3600 4.76000   1
  -7   5  -4 86.6200 4.76000   1
  -7  -5  -4 89.0800 4.77000   1
   7   5   4 84.3500 4.76000   1
  -7   5  -4 93.0300 4.76000   1
   7  -5   4 85.5800 4.76000   1
  -7  -5  -4 96.5300 4.76000   1
   7  -5   4 86.7300 4.76000   1
  10   3   2 58.9900 4.76000   1
  10   3   2 45.4000 4.76000   1
  10   3   2 45.6900 4.75000   1
 -10  -3  -2 45.7600 4.75000   1
  10   3   2 46.4600 4.76000   1
  10  -3   2 39.7800 4.81000   1
  10  -3   2 53.5000 4.76000   1
 -10   3  -2 48.0900 4.76000   1
 -10  -3  -2 44.4500 4.76000   1
  -5   1  14 80.9800 4.76000   1
   5  -1 -14 88.4100 4.76000   1
  -5   1  14 65.4200 4.76000   1
  -5   1  14 80.3200 4.77000   1
  -5  -1  14 97.1600 4.76000   1
   5   1 -14 92.4800 4.77000   1
   5  -1 -14 80.1100 4.78000   1
  -3   5  -9 32.7500 4.76000   1
   3  -5   9 0.08000 4.75000   1
   3  -5   9 46.7300 4.76000   1
  -3   5  -9 36.2900 4.76000   1
  -3  -5  -9 28.6600 4.75000   1
  -3  -5  -9 33.9700 4.75000   1
  -3   5  -9 33.6400 4.76000   1
  -3   5  -9 32.7800 4.75000   1
  -8  -2  -8 374.460 6.64000   1
  -8   2  -8 372.980 6.56000   1
   8   2   8 381.200 6.64000   1
  -8  -2  -8 388.340 6.76000   1
   7  -5  -7 166.760 4.83000   1
   7   5  -7 165.540 4.77000   1
   7   5  -7 190.480 4.89000   1
  -7  -5   7 164.960 4.77000   1
  -7   5   7 145.590 4.96000   1
  -7   5   7 184.130 4.78000   1
   7  -5  -7 164.990 4.77000   1
   7   5  -7 163.580 4.77000   1
  -2   6  -7 62.0900 4.76000   1
   2  -6   7 61.6700 4.76000   1
  -2  -6  -7 59.9500 4.76000   1
  -2   6  -7 54.6200 4.76000   1
   2  -6   7 55.9800 4.76000   1
  -2   6  -7 55.8100 4.77000   1
  -2   6  -7 61.4700 4.76000   1
  -6  -6  -1 213.220 4.78000   1
  -6   6  -1 224.130 4.82000   1
  -6  -6  -1 207.630 4.79000   1
  -6  -6  -1 209.040 4.78000   1
   6  -6   1 207.880 4.82000   1
  -6   6  -1 212.940 4.78000   1
   6   6   1 196.750 4.79000   1
 -11   0   7 6.38000 4.75000   1
  11   0  -7 6.10000 4.75000   1
  11   0  -7 7.03000 4.75000   1
   8   5   1 67.1700 4.76000   1
  -8  -5  -1 62.8100 4.76000   1
   8  -5   1 57.8700 4.76000   1
  -8   5  -1 64.9800 4.77000   1
  -8  -5  -1 68.3200 4.76000   1
   6   1  11 237.500 4.88000   1
   6   1  11 227.040 4.84000   1
  -6   1 -11 204.660 4.93000   1
  -6  -1 -11 251.290 4.83000   1
  -6   1 -11 252.200 4.78000   1
   6  -1  11 229.270 4.82000   1
   3  -3  12 206.790 4.79000   1
  -3   3 -12 180.720 4.77000   1
   3   3  12 196.420 4.80000   1
   3   3  12 203.190 4.78000   1
  -3  -3 -12 197.640 4.77000   1
  -3  -3 -12 192.780 4.83000   1
   3   3  12 202.960 4.78000   1
 -11  -2   0 208.710 4.82000   1
  11   2   0 205.700 4.78000   1
  11   2   0 205.150 4.78000   1
 -11   2   0 205.440 4.82000   1
 -10   1  -5 340.720 5.93000   1
  10   1   5 320.220 5.57000   1
  10   1   5 309.650 7.44000   1
  10  -1   5 341.910 5.96000   1
 -10   1  -5 313.610 5.54000   1
 -10  -1  -5 336.450 5.85000   1
 -10  -1  -5 327.610 5.71000   1
  10   1   5 346.950 6.04000   1
  -8   4  -5 144.670 4.77000   1
   8  -4   5 135.470 4.77000   1
  -8  -4  -5 143.530 4.77000   1
  -8  -4  -5 123.960 4.77000   1
   8   4   5 135.700 4.77000   1
   2  -7   1 4.32000 4.75000   1
   2  -7   1 3.57000 4.75000   1
  -2  -7  -1 2.07000 4.75000   1
   1   6  -8 102.800 4.77000   1
   1  -6  -8 60.4300 4.86000   1
   1   6  -8 96.1600 4.76000   1
   1  -6  -8 88.9700 4.76000   1
  -1  -6   8 106.090 4.76000   1
  -9  -3  -5 240.610 4.84000   1
   9  -3   5 271.440 4.82000   1
  -9  -3  -5 303.330 5.33000   1
   9  -3   5 242.250 4.77000   1
  -9   3  -5 307.760 5.38000   1
   9   3   5 272.750 4.79000   1
   9   3   5 265.260 4.78000   1
  -2  -7   2 81.5900 4.76000   1
   2  -7  -2 81.5400 4.76000   1
  -2  -7   2 88.0600 4.76000   1
  11   1   2 197.040 4.77000   1
  11  -1   2 199.080 4.78000   1
  11   1   2 173.560 5.47000   1
  -4  -6   7 79.7600 4.77000   1
  -4  -6   7 92.3200 4.76000   1
   4   6  -7 95.0500 4.77000   1
   4  -6  -7 94.5900 4.76000   1
   4   6  -7 92.6500 4.78000   1
   0  -7   3 71.9000 4.76000   1
  -4  -5  10 20.0400 4.75000   1
  -4  -5  10 21.3500 4.76000   1
   4  -5 -10 20.1500 4.76000   1
   4   5 -10 22.5700 4.75000   1
  -4   5  10 7.46000 4.75000   1
   4  -5 -10 20.8500 4.75000   1
   0   2  14 36.4000 4.76000   1
   0  -2 -14 51.3200 4.76000   1
   0   2 -14 51.6200 4.76000   1
   0   2  14 56.0400 4.76000   1
   0   2  14 51.5900 4.76000   1
   0  -2  14 74.5800 4.77000   1
   0   2  14 52.9400 4.76000   1
   0   2  14 51.9000 4.76000   1
   0   2 -14 46.8900 4.76000   1
  -1  -7   3 135.970 4.77000   1
  -1  -7   3 86.2600 4.77000   1
  -7   1 -10 27.4300 4.75000   1
  -7  -1 -10 24.8700 4.75000   1
   7   1  10 34.3800 4.76000   1
   7  -1  10 28.7900 4.76000   1
   7   1  10 23.1300 4.75000   1
  -7  -1 -10 26.4100 4.75000   1
  11   2  -5 7.34000 4.75000   1
  11   2  -5 14.4700 4.75000   1
  11  -2  -5 14.6700 4.75000   1
  11   2  -5 16.6800 4.75000   1
  11  -2  -5 12.8100 4.75000   1
 -11   2   5 13.8200 4.75000   1
  -5  -6   6 73.4100 4.76000   1
  -5   6   6 71.2200 4.76000   1
   5   6  -6 76.6300 4.76000   1
   5  -6  -6 85.3300 4.77000   1
   5   6  -6 67.6300 4.77000   1
  -5  -6   6 72.7500 4.76000   1
  -6  -5  -6 95.1400 4.77000   1
  -6   5  -6 96.7600 4.76000   1
   6  -5   6 76.3300 4.89000   1
  -6  -5  -6 84.0900 4.76000   1
  -6   5  -6 85.5500 4.76000   1
  -6   5  -6 85.7900 4.77000   1
   6  -5   6 93.3500 4.76000   1
   2   6  -8 131.620 4.76000   1
   2   6  -8 121.020 4.76000   1
   2  -6  -8 127.080 4.77000   1
   2   6  -8 133.810 4.77000   1
   2  -6  -8 95.1600 4.87000   1
  -2  -6   8 134.670 4.76000   1
   8   3   7 684.120 11.8900   1
  -8   3  -7 679.420 11.8000   1
   8   3   7 633.240 11.0200   1
   8  -3   7 685.200 12.1400   1
  -8  -3  -7 721.400 11.4000   1
  -8   3  -7 707.640 11.2000   1
  -8  -3  -7 693.800 10.9900   1
  -6   6   4 134.140 4.76000   1
   6  -6  -4 151.640 4.77000   1
   6   6  -4 121.580 4.79000   1
  -6  -6   4 142.400 4.79000   1
  -6  -6   4 123.780 4.84000   1
   7  -1 -13 119.190 4.77000   1
  -7  -1  13 92.4700 4.79000   1
  -7   1  13 95.9600 4.76000   1
   7   1 -13 93.8300 4.76000   1
  -7   1  13 100.440 4.76000   1
  -7  -1  13 104.210 4.76000   1
   7   1 -13 88.0900 4.76000   1
   9  -1 -11 23.0100 4.75000   1
  -9   1  11 22.3500 4.75000   1
   9  -1 -11 19.5800 4.75000   1
   9   1 -11 22.2000 4.75000   1
  -9  -1  11 25.8500 4.75000   1
   0   6  -8 154.400 4.77000   1
   0   6  -8 146.590 4.77000   1
   0  -6  -8 155.160 4.77000   1
   0  -6   8 147.820 4.79000   1
  -1  -3 -13 38.6600 4.75000   1
   1   3  13 43.8000 4.76000   1
   1   3  13 41.2600 4.76000   1
   1  -3  13 41.5400 4.76000   1
  -1   3 -13 45.1600 4.76000   1
   1   3  13 38.3600 4.75000   1
   1   3  13 42.0800 4.76000   1
   5  -1  12 144.350 4.79000   1
   5   1  12 154.950 4.77000   1
  -5   1 -12 149.990 4.79000   1
   5   1  12 152.940 4.77000   1
  -5  -1 -12 158.070 4.77000   1
  -5  -6  -4 133.310 4.93000   1
  -5   6  -4 161.250 4.87000   1
   5  -6   4 180.940 4.77000   1
  -5  -6  -4 149.990 4.77000   1
  -5   6  -4 189.660 4.78000   1
  -9   3   9 38.5700 4.75000   1
   9   3  -9 39.0500 4.76000   1
   9   3  -9 37.6300 4.75000   1
  -9   3   9 37.9900 4.76000   1
  -9   3   9 43.9900 4.76000   1
  -9  -3   9 42.0600 4.75000   1
   9  -3  -9 43.7200 4.76000   1
  -9   3   9 44.4800 4.76000   1
   2   0  14 530.690 9.22000   1
   2   0  14 521.800 9.08000   1
   2   0  14 503.140 10.4400   1
  -2   0 -14 540.600 9.41000   1
  -2   0 -14 522.180 9.12000   1
  -8   0  -9 1.08000 4.75000   1
   8   0   9 1.02000 4.75000   1
   8   0   9 1.07000 4.75000   1
  -4   2  14 32.4600 4.77000   1
  -4   2  14 49.9600 4.76000   1
   4  -2 -14 47.4300 4.76000   1
  -4  -2  14 50.2300 4.76000   1
   4   2 -14 46.7300 4.76000   1
  -4   2  14 43.7900 4.76000   1
   8   5  -5 309.600 5.61000   1
  -8  -5   5 314.890 5.56000   1
  -8   5   5 301.310 5.32000   1
  -8   5   5 320.150 5.59000   1
   7   4   7 217.200 4.78000   1
   7  -4   7 224.320 4.78000   1
  -7  -4  -7 229.240 4.79000   1
   7  -4   7 202.740 4.81000   1
   7   4   7 219.030 4.78000   1
  -7  -4  -7 229.820 4.84000   1
  11   1  -7 535.840 9.32000   1
  11  -1  -7 489.100 8.52000   1
  11   1  -7 475.950 8.40000   1
 -11   1   7 480.830 8.47000   1
  -1   7  -3 39.1700 4.75000   1
   1  -7   3 38.3000 4.75000   1
   2  -7   2 39.5600 4.76000   1
   2  -7   2 31.7100 4.75000   1
  -7   4  10 14.1500 4.75000   1
   7   4 -10 10.1300 4.75000   1
  -7   4  10 15.8200 4.75000   1
   7  -4 -10 12.2500 4.76000   1
   7  -4 -10 14.4200 4.75000   1
   7   4 -10 14.4300 4.75000   1
  -7   4  10 14.4600 4.75000   1
  -7  -4  10 13.8800 4.75000   1
  -7   4  10 12.5400 4.75000   1
  -4  -4  12 24.9300 4.75000   1
   4   4 -12 25.6200 4.75000   1
  -4  -4  12 28.5800 4.75000   1
  -4   4  12 24.7300 4.79000   1
   4  -4 -12 29.8100 4.75000   1
   4   4 -12 23.3700 4.77000   1
   4   4 -12 29.4300 4.76000   1
  -4   4  12 35.0100 4.76000   1
  -4   4  12 31.1500 4.76000   1
   4  -4 -12 27.4800 4.75000   1
   3   4  11 498.190 8.73000   1
  -3  -4 -11 433.380 8.28000   1
  -3   4 -11 474.980 8.26000   1
   3  -4  11 486.290 8.46000   1
  -2  -7   3 36.9100 4.76000   1
  -2  -7   3 33.8600 4.75000   1
  -6   6  -2 280.000 4.88000   1
  -6   6  -2 242.610 5.05000   1
  -6  -6  -2 252.570 4.77000   1
   6  -6   2 269.180 4.79000   1
  -3   2 -13 98.2800 4.78000   1
  -3  -2 -13 96.4600 4.77000   1
   3  -2  13 102.550 4.76000   1
   3   2  13 96.5800 4.76000   1
  -3  -2 -13 88.6100 4.79000   1
   3   2  13 97.0500 4.78000   1
   4   0  13 63.1100 4.76000   1
   4   0  13 52.5500 4.76000   1
  -4   0 -13 52.9900 4.76000   1
  11   2   1 112.630 4.77000   1
  11   2   1 99.6400 4.76000   1
 -11  -2  -1 111.630 4.77000   1
 -11   2  -1 113.690 4.76000   1
  -9   4  -3 25.6700 4.75000   1
   9  -4   3 27.4900 4.75000   1
  -9  -4  -3 25.2500 4.75000   1
  -9  -4  -3 29.9700 4.75000   1
   9   4   3 27.0700 4.75000   1
   9   4   3 26.8900 4.75000   1
   9   4   3 29.8700 4.78000   1
  -1   4 -12 17.6900 4.75000   1
  -1  -4 -12 14.3200 4.75000   1
   1   4  12 15.7300 4.75000   1
  -1   4 -12 16.1400 4.75000   1
   1   4  12 16.8500 4.75000   1
   6  -4 -11 6.12000 4.75000   1
  -6   4  11 5.83000 4.75000   1
  -6   4  11 5.55000 4.75000   1
   6   4 -11 5.45000 4.75000   1
  -6   4  11 5.33000 4.75000   1
  -6  -4  11 5.17000 4.75000   1
  10   3  -7 11.4100 4.75000   1
 -10   3   7 10.1000 4.75000   1
  10  -3  -7 11.6700 4.32000   1
 -10   3   7 11.1900 4.75000   1
   8  -5   2 103.490 4.77000   1
  -8  -5  -2 95.2100 4.78000   1
   8   5   2 104.030 4.78000   1
  -8  -5  -2 104.350 4.76000   1
  -8   5  -2 107.490 4.76000   1
  -8  -5  -2 94.2100 4.81000   1
   3  -7  -1 186.300 4.83000   1
 -11   0  -3 219.970 4.35000   1
  11   0   3 213.470 4.38000   1
   3   6  -8 89.1400 4.79000   1
   3   6  -8 99.3300 4.76000   1
   3  -6  -8 81.8800 4.76000   1
   3  -6  -8 91.5400 4.81000   1
   3   6  -8 89.5300 4.76000   1
  -3  -6   8 94.4100 4.76000   1
   3  -7   0 97.3000 4.36000   1
   3  -7   0 94.7400 4.34000   1
  -6   0  14 74.7200 4.33000   1
   6   0 -14 62.5900 4.34000   1
   6   0 -14 71.0200 4.33000   1
 -10   0  10 0.76000 4.32000   1
  10   0 -10 0.69000 4.32000   1
  -1   6  -8 58.8200 4.33000   1
  -1   6  -8 64.6900 4.33000   1
   1  -6   8 53.1800 4.32000   1
   8   1   9 132.140 4.34000   1
  -8   1  -9 139.970 4.35000   1
  -8  -1  -9 124.920 4.36000   1
   8  -1   9 135.890 4.39000   1
   2  -5  10 459.820 7.29000   1
  -2   0  15 26.5700 4.32000   1
   2   0 -15 29.2200 4.33000   1
  -2   0  15 29.1800 4.32000   1
   9   4  -7 317.110 5.04000   1
   9   4  -7 299.160 4.78000   1
   9  -4  -7 318.600 5.05000   1
  -9   4   7 312.260 5.31000   1
  -9   4   7 292.780 5.11000   1
  -9   4   7 330.810 5.24000   1
  -5   3  13 46.0500 4.34000   1
  -5   3  13 48.2700 4.33000   1
  -5   3  13 40.4500 4.34000   1
  -5  -3  13 48.5800 4.33000   1
   5   3 -13 44.8000 4.33000   1
  -5   3  13 48.8500 4.33000   1
  11   2  -6 53.3200 4.33000   1
 -11   2   6 53.6200 4.32000   1
  11  -2  -6 64.7200 4.33000   1
  -1  -7   4 73.7500 4.33000   1
   3  -7  -2 78.4300 4.33000   1
   0   7  -4 133.240 4.34000   1
   0  -7   4 140.580 4.35000   1
  -6   6   5 136.300 4.34000   1
   6  -6  -5 143.590 4.34000   1
  -6  -6   5 151.020 4.34000   1
   6   5  -9 15.6900 4.32000   1
  -6   5   9 40.4400 4.35000   1
  -6  -5   9 16.8400 4.32000   1
   6   5  -9 15.5200 4.32000   1
   6  -5  -9 23.0500 4.32000   1
  -6   5   9 14.8700 4.32000   1
   6   5  -9 15.4500 4.32000   1
   6  -5  -9 16.1200 4.32000   1
  -8   4   9 15.6600 4.32000   1
  -8   4   9 15.0200 4.32000   1
  -8   4   9 16.5800 4.32000   1
   8  -4  -9 15.8800 4.32000   1
  -8   4   9 17.3500 4.32000   1
   8   4  -9 17.3200 4.32000   1
  -8  -4   9 16.0400 4.32000   1
 -10   3  -3 99.4300 4.33000   1
  10   3   3 101.350 4.34000   1
  10   3   3 92.1600 4.33000   1
  10   3   3 98.2800 4.34000   1
  10  -3   3 80.7000 4.38000   1
  10  -3   3 99.6000 4.33000   1
 -10  -3  -3 100.560 4.33000   1
   3  -7   1 213.190 4.34000   1
   3  -7   1 199.680 4.43000   1
   1  -2  14 31.8500 4.32000   1
  -1   2 -14 32.6000 4.32000   1
   1   2  14 30.5300 4.33000   1
  -1  -2 -14 26.8400 4.33000   1
  10  -2  -9 15.3300 4.32000   1
  10   2  -9 17.6200 4.32000   1
 -10  -2   9 15.6700 4.32000   1
 -10   2   9 15.8400 4.32000   1
   1   0 -15 18.3000 4.32000   1
  -1   0  15 19.7700 4.32000   1
  -3   0  15 82.9500 4.33000   1
  -3   0  15 64.6200 4.38000   1
   3   0 -15 87.3100 4.33000   1
  -6   3 -10 115.850 4.35000   1
   6  -3  10 102.220 4.35000   1
  -6  -3 -10 116.060 4.35000   1
  -4  -1 -13 47.7500 4.33000   1
   4  -1  13 46.8900 4.33000   1
   4   1  13 54.3800 4.33000   1
   4   1  13 50.6900 4.33000   1
  -4   1 -13 45.0000 4.33000   1
  -4  -1 -13 33.7100 4.35000   1
 -11   0   8 151.370 4.35000   1
   2  -7   3 131.020 4.33000   1
   4  -6   6 199.020 4.34000   1
  -4   6  -6 207.830 4.62000   1
  -4   6  -6 176.170 4.36000   1
  -4   6  -6 171.200 4.34000   1
   1   5 -11 139.510 4.48000   1
 -11   1  -3 479.870 0.66000   1
  11  -1   3 467.530 7.41000   1
 -11  -1  -3 474.290 0.69000   1
   3  -6   7 134.980 4.34000   1
  -3   6  -7 160.720 4.34000   1
  -3   6  -7 154.920 4.34000   1
  -3   6  -7 135.830 4.45000   1
  -3   6  -7 138.580 4.42000   1
  -2  -5  11 74.1700 4.36000   1
   2   5 -11 71.5800 4.33000   1
   2  -5 -11 76.1200 4.34000   1
   2   5 -11 68.5200 4.33000   1
  -2   5  11 79.3900 4.33000   1
  -5  -3 -11 94.2700 4.33000   1
   5   3  11 89.3900 4.33000   1
  -5   3 -11 87.4800 4.33000   1
  -8   5   6 205.630 4.35000   1
   8   5  -6 170.960 4.50000   1
  -8   5   6 188.310 4.68000   1
  10   0   6 2.98000 4.32000   1
  -2  -7   4 10.8300 4.32000   1
  -2  -7   4 9.61000 4.32000   1
   6  -1 -14 91.8100 4.33000   1
  -6   1  14 82.8700 4.35000   1
  -6  -1  14 91.2800 4.34000   1
   6   1 -14 80.1400 4.34000   1
   7  -5   5 64.5400 4.37000   1
  -7   5  -5 83.0700 4.33000   1
   7  -5   5 67.6800 4.33000   1
  -7  -5  -5 71.3200 4.33000   1
  -7   5  -5 48.2800 4.33000   1
  -7  -5  -5 73.7100 4.33000   1
   7   5   5 76.8100 4.33000   1
 -10   1  10 13.5800 4.32000   1
  10  -1 -10 13.1700 4.32000   1
  10   1 -10 13.8900 4.32000   1
 -10  -1  10 14.4800 4.32000   1
   1  -7   4 18.7300 4.32000   1
  10   4  -2 96.1100 4.36000   1
 -10   4   2 85.4900 4.56000   1
  10  -4  -2 91.5600 4.33000   1
 -10   4   2 111.260 4.38000   1
 -10  -4   2 100.360 4.34000   1
  10   4  -2 98.0100 4.33000   1
  -5   5  10 5.35000 4.32000   1
  -5  -5  10 6.60000 4.32000   1
   5  -5 -10 5.66000 4.32000   1
   5   5 -10 5.95000 4.32000   1
   5  -5 -10 7.05000 4.32000   1
  -7   5   8 43.8200 4.33000   1
   7  -5  -8 35.1800 4.35000   1
   7   5  -8 35.7200 4.33000   1
  -7   5   8 36.7300 4.32000   1
  -7   5   8 25.1700 4.33000   1
  -7   5   8 42.2300 4.35000   1
  -7  -5   8 41.2300 4.33000   1
   7   5  -8 37.0900 4.32000   1
  -8   2  12 2.81000 4.32000   1
  -8  -2  12 3.27000 4.32000   1
   8   2 -12 3.02000 4.32000   1
   8  -2 -12 3.27000 4.32000   1
   8  -2 -12 2.72000 4.32000   1
  -8   2  12 2.87000 4.32000   1
   2  -1 -15 59.5600 4.33000   1
  -2   1  15 46.4500 4.35000   1
  -2   1  15 48.3900 4.48000   1
  -2   1  15 59.3200 4.33000   1
   2   1 -15 54.2200 4.33000   1
   3  -7  -3 25.9200 4.32000   1
  -3  -7   3 15.4500 4.32000   1
   5  -2 -14 6.87000 4.32000   1
   5   2 -14 5.64000 4.32000   1
  -5   2  14 5.39000 4.32000   1
  -5  -2  14 8.06000 4.32000   1
 -10   4   3 81.2400 4.38000   1
 -10   4   3 74.4400 4.50000   1
  10  -4  -3 87.6800 4.33000   1
  10   4  -3 84.6900 4.35000   1
  10   4  -3 89.3300 4.33000   1
  10   4  -3 87.6400 4.36000   1
   6  -2  11 16.9900 4.32000   1
   6   2  11 25.1000 4.33000   1
  -6  -2 -11 17.6100 4.32000   1
  -6   2 -11 17.7600 4.32000   1
   6   2  11 15.5100 4.32000   1
 -10   2  -5 25.1700 4.32000   1
  10  -2   5 22.5700 4.33000   1
  10   2   5 23.0000 4.32000   1
 -10  -2  -5 25.7500 4.32000   1
  10   2   5 0.38000 4.32000   1
  10   2   5 21.7900 4.32000   1
  -5  -6   7 13.1200 4.32000   1
   5   6  -7 13.8000 4.32000   1
   5   6  -7 13.4700 4.32000   1
   5  -6  -7 14.5200 4.32000   1
   2   3  13 303.320 4.81000   1
   2  -3  13 325.110 5.19000   1
   2   3  13 300.170 5.34000   1
  -2   3 -13 305.860 5.08000   1
  -8  -3  11 45.8500 4.32000   1
   8   3 -11 41.2500 4.33000   1
  -8   3  11 38.9900 4.33000   1
  -8   3  11 33.5800 4.33000   1
   8  -3 -11 39.9900 4.32000   1
  -8   3  11 37.2700 4.32000   1
  -6  -6  -3 47.1600 4.33000   1
  -6   6  -3 55.1500 4.33000   1
  -6   6  -3 51.9400 4.35000   1
  -6  -6  -3 27.3900 4.33000   1
   6  -6   3 51.1600 4.34000   1
   7  -3   9 268.130 4.35000   1
  -7   3  -9 254.060 4.34000   1
  -7  -3  -9 258.120 4.46000   1
  10  -4  -1 115.990 4.33000   1
  10   4  -1 130.400 4.33000   1
 -10  -4   1 141.270 4.34000   1
 -10   4   1 127.500 4.34000   1
   3  -7   2 13.3200 4.32000   1
  -3   7  -2 9.68000 4.32000   1
   1  -1 -15 49.1600 4.33000   1
  -1   1  15 51.9300 4.33000   1
  -1   1  15 38.2600 4.33000   1
  -1  -1  15 50.9400 4.33000   1
  -7  -3  12 33.8500 4.32000   1
  -7   3  12 31.2800 4.34000   1
   7  -3 -12 30.3700 4.32000   1
  -7   3  12 26.9700 4.39000   1
  -7   3  12 32.1700 4.32000   1
   7   3 -12 34.4500 4.33000   1
 -11   2  -2 65.2100 4.33000   1
 -11  -2  -2 68.0200 4.34000   1
  11   2   2 66.8100 4.33000   1
  11  -2   2 63.9800 4.33000   1
  11   2   2 34.5900 4.33000   1
   3   1 -15 1.49000 4.32000   1
   3  -1 -15 0.40000 4.33000   1
  -3  -1  15 1.31000 4.32000   1
  -3   1  15 1.33000 4.32000   1
  -3   1  15 1.40000 4.32000   1
   0  -5  11 -0.1400 4.32000   1
   0   5  11 22.8700 4.32000   1
   0  -5 -11 28.0400 4.33000   1
   9   0   8 139.620 4.34000   1
  -9   0  -8 150.820 4.33000   1
   5  -5   8 10.0600 4.32000   1
  -5  -5  -8 10.8600 4.32000   1
  -5   5  -8 10.3000 4.32000   1
   0   0  15 243.920 4.35000   1
   0   0 -15 222.820 4.64000   1
   5   4 -12 114.880 4.42000   1
  -5   4  12 104.060 4.33000   1
  -5   4  12 120.930 4.58000   1
  -5   4  12 129.450 4.33000   1
   5  -4 -12 130.480 4.34000   1
   7   2  10 442.060 7.03000   1
   7  -2  10 431.740 6.84000   1
  -7   2 -10 419.950 6.64000   1
  -5   6  -5 149.550 4.34000   1
  -5   6  -5 153.700 4.56000   1
   5  -6   5 154.010 4.34000   1
   3   5 -11 11.5200 4.32000   1
  -3  -5  11 10.5600 4.33000   1
   3  -5 -11 11.9400 4.32000   1
  12   0  -3 72.1500 4.35000   1
   4   0 -15 14.0200 4.32000   1
  -4   0  15 12.8300 4.32000   1
  11  -1  -8 94.5500 4.34000   1
  11   1  -8 73.1100 4.33000   1
  12   0  -2 982.870 1.11000   1
   4  -6  -8 92.6300 4.33000   1
  -4  -6   8 95.9300 4.33000   1
   4   6  -8 96.9400 4.34000   1
   4   6  -8 101.820 4.64000   1
  -8   4  -6 28.1700 4.32000   1
   8  -4   6 28.4400 4.32000   1
  -8  -4  -6 26.9100 4.32000   1
   8   4   6 32.5500 4.33000   1
   4  -5   9 128.740 4.38000   1
  -4   5  -9 122.040 4.33000   1
  -4   5  -9 124.730 4.56000   1
  -7   2  13 148.660 4.34000   1
   7   2 -13 139.990 4.33000   1
  -7   2  13 152.140 4.34000   1
   7  -2 -13 145.320 4.33000   1
   9   2 -11 62.0400 4.33000   1
  -9   2  11 59.4500 4.33000   1
  -9  -2  11 63.9200 4.33000   1
  -8  -5  -3 88.0200 4.34000   1
   8  -5   3 74.7300 4.33000   1
   8   5   3 76.8400 4.33000   1
[truncated: 9,480 more chars]
