# Supplementary material for: Crystal structure of 3-amino-1-(4-chloro­phen­yl)-1H-benzo[f]chromene-2-carbo­nitrile
Source: Acta Crystallogr E Crystallogr Commun. 2015 Jun 13;71(Pt 7):o481–2. doi: 10.1107/S2056989015011159 (PMC4518915; doi:10.1107/S2056989015011159)
Supplement: Supplementary file 2 [file e-71-0o481-Isup2.hkl]

#
# h,k,l, Fc-squared, Fo-squared, sigma(Fo-squared), status flag
#
data_I
_shelx_title '  SA-27'
_shelx_refln_list_code          4
_shelx_F_calc_maximum       59.60
_exptl_crystal_F_000       344.00
_reflns_d_resolution_high  0.8401

loop_
 _space_group_symop_operation_xyz
 'x, y, z'
 '-x, y+1/2, -z'

_cell_length_a    10.0560
_cell_length_b     6.1720
_cell_length_c    12.7510
_cell_angle_alpha  90.000
_cell_angle_beta   99.641
_cell_angle_gamma  90.000

_shelx_F_squared_multiplier     1.000

loop_
 _refln_index_h
 _refln_index_k
 _refln_index_l
 _refln_F_squared_calc
 _refln_F_squared_meas
 _refln_F_squared_sigma
 _refln_observed_status
   1  -7   0         23.96         22.43         1.70 o
   2  -7   0          7.97          6.23         1.46 o
   3  -7   0         51.02         51.02         1.63 o
   0  -6   0         47.92         47.67         1.16 o
   1  -6   0         46.32         46.02         0.88 o
   2  -6   0        287.03        305.97         2.25 o
   3  -6   0        174.04        204.15         3.99 o
   4  -6   0         29.52         36.67         1.77 o
   5  -6   0          9.33          9.96         0.85 o
   6  -6   0         16.46         17.53         1.26 o
   1  -5   0        211.72        228.21         2.56 o
   2  -5   0         73.83         78.05         0.93 o
   3  -5   0         83.65         82.60         1.04 o
   4  -5   0         13.66         15.28         0.56 o
   5  -5   0         15.19         16.18         0.47 o
   6  -5   0        106.82        109.54         1.79 o
   7  -5   0        246.51        210.45         2.85 o
   8  -5   0         36.93         35.99         1.53 o
   0  -4   0        100.25         91.94         2.14 o
   1  -4   0         46.51         46.51         0.67 o
   2  -4   0         10.52          6.57         0.64 o
   3  -4   0          7.90          7.51         0.34 o
   4  -4   0         92.92        106.08         1.61 o
   5  -4   0         34.51         36.57         0.84 o
   6  -4   0        894.40        862.28        12.67 o
   7  -4   0        101.69        102.35         1.67 o
   8  -4   0        147.35        151.29         4.72 o
   9  -4   0          1.18          0.65         1.14 o
   1  -3   0        290.39        281.60         1.35 o
   2  -3   0        353.38        406.01         4.68 o
   4  -3   0         14.41         18.72         0.74 o
   5  -3   0         63.70         60.66         1.39 o
   6  -3   0         74.22         76.78         1.07 o
   7  -3   0        223.32        220.48         4.41 o
   8  -3   0         16.41         17.43         0.79 o
   9  -3   0        115.54        117.72         3.69 o
  10  -3   0         46.82         44.66         2.53 o
   2  -2   0         29.55         28.82         0.23 o
   3  -2   0        857.94        854.34         4.52 o
   4  -2   0       1382.98       1190.58         6.38 o
   5  -2   0         32.56         34.67         1.13 o
   6  -2   0        196.71        200.52         3.02 o
   7  -2   0         30.99         33.89         0.82 o
   8  -2   0        135.94        132.85         1.63 o
   9  -2   0        211.54        210.25         2.30 o
  10  -2   0        173.14        172.35         5.91 o
  11  -2   0        118.93        110.89         2.56 o
   2  -1   0        866.35        854.34         4.52 o
   3  -1   0       2250.96       2141.92        37.90 o
   4  -1   0        211.47        233.81         0.94 o
   5  -1   0        768.46        757.90         3.43 o
   7  -1   0        451.80        419.94        12.91 o
   8  -1   0        246.07        256.12         4.00 o
   9  -1   0        144.87        129.79         1.69 o
  10  -1   0         40.64         44.40         1.69 o
  11  -1   0         14.61         17.90         1.31 o
   1   0   0        299.29        316.36         1.39 o
   2   0   0          1.68          2.66         0.15 o
   3   0   0        649.36        595.31        11.89 o
   4   0   0         21.30         14.85         0.27 o
   5   0   0          3.47          4.36         0.10 o
   6   0   0        927.06        842.75        14.60 o
   7   0   0        129.59        135.91         5.15 o
   8   0   0          0.88          1.01         0.82 o
   9   0   0         90.92         97.82         1.56 o
  10   0   0        198.21        205.51         7.29 o
  11   0   0          1.10          1.13         1.31 o
   2   1   0        865.24        874.67         8.36 o
   4   1   0        211.34        227.88         1.34 o
   5   1   0        769.21        747.40         7.21 o
   7   1   0        450.70        423.52        11.05 o
   8   1   0        246.97        249.56         3.50 o
   9   1   0        147.07        131.74         1.64 o
  10   1   0         40.49         41.86         0.74 o
  11   1   0         14.84         17.62         1.14 o
   0   2   0       2244.01       2114.11        37.46 o
   1   2   0        892.59        821.21         9.20 o
   2   2   0         30.74         27.91         0.52 o
   4   2   0       1366.18       1236.00         6.66 o
   5   2   0         32.71         33.38         0.98 o
   6   2   0        197.15        194.72         1.57 o
   7   2   0         30.37         33.19         0.75 o
   8   2   0        133.68        135.14         1.73 o
   9   2   0        211.10        210.90         3.24 o
  10   2   0        172.26        174.38         5.26 o
  11   2   0        118.49        109.14         1.47 o
   1   3   0        290.55        280.72         4.77 o
   2   3   0        353.24        414.04         2.41 o
   4   3   0         14.17         16.95         1.29 o
   5   3   0         65.81         63.60         1.94 o
   6   3   0         73.68         75.84         3.20 o
   7   3   0        225.63        219.50         1.55 o
   8   3   0         16.64         21.48         3.59 o
   9   3   0        116.75        121.19         2.84 o
  10   3   0         47.55         45.92         1.02 o
   0   4   0         98.99         85.62         6.97 o
   1   4   0         46.60         44.61         1.65 o
   2   4   0         10.29          6.71         1.63 o
   3   4   0          7.75          5.79         1.17 o
   4   4   0         92.41         97.31         1.20 o
   5   4   0         34.06         34.41         1.26 o
   6   4   0        895.46        847.84        26.13 o
   7   4   0        102.59         95.30         1.29 o
   8   4   0        145.20        149.08         2.59 o
   9   4   0          1.25          0.56         0.93 o
   5   5   0         15.56         15.45         0.88 o
   6   5   0        106.54        102.74         1.51 o
   8   5   0         36.71         37.13         1.27 o
   4   6   0         28.47         31.43         2.05 o
   5   6   0          9.52          9.71         1.68 o
   6   6   0         17.13         17.47         1.46 o
  -3  -7   1        122.90         98.98         2.57 o
  -2  -7   1         30.94         26.28         1.73 o
  -1  -7   1         71.87         69.37         1.47 o
   0  -7   1          5.86          6.85         1.61 o
   1  -7   1          0.77          1.17         2.52 o
   2  -7   1          2.39          1.76         1.46 o
   3  -7   1        121.30        109.87         3.59 o
  -6  -6   1          4.88          6.07         1.26 o
  -5  -6   1         57.46         55.99         2.40 o
  -4  -6   1        437.05        462.84         7.29 o
  -3  -6   1        282.76        304.31         4.17 o
  -2  -6   1        426.88        460.69         9.84 o
  -1  -6   1         59.48         70.44         1.79 o
   0  -6   1         27.21         25.74         0.44 o
   1  -6   1         39.16         38.85         0.63 o
   2  -6   1        214.45        208.37         2.15 o
   3  -6   1         27.27         25.70         1.47 o
   4  -6   1         99.66         98.94         1.26 o
   5  -6   1         63.15         62.12         2.01 o
   6  -6   1        113.58        111.29         1.27 o
  -8  -5   1         32.77         27.16         1.14 o
  -6  -5   1        125.97        112.55         2.85 o
  -5  -5   1        102.39        105.50         2.00 o
  -4  -5   1         44.36         42.64         0.61 o
  -3  -5   1        112.17        119.65         1.09 o
  -2  -5   1        183.41        193.04         2.71 o
  -1  -5   1        131.16        154.11         1.40 o
   0  -5   1        126.39        138.03         1.62 o
   1  -5   1        261.10        288.16         1.53 o
   2  -5   1         38.95         46.30         0.73 o
   3  -5   1         75.50         82.71         0.61 o
   4  -5   1         20.16         18.73         0.60 o
   5  -5   1        109.76        115.38         1.56 o
   6  -5   1         46.93         44.57         1.09 o
   7  -5   1          1.06          1.67         0.86 o
   8  -5   1         36.10         33.63         1.46 o
 -10  -4   1         74.41         68.98         6.72 o
  -9  -4   1         58.46         51.92         2.48 o
  -8  -4   1         23.22         20.17         0.67 o
  -7  -4   1        186.81        193.63         2.36 o
  -6  -4   1         19.77         18.85         0.56 o
  -5  -4   1         92.79        102.23         2.50 o
  -4  -4   1         87.24         90.72         1.04 o
  -3  -4   1         52.51         52.49         1.19 o
  -2  -4   1        383.64        401.40         2.21 o
  -1  -4   1        136.52        128.11         1.92 o
   0  -4   1        431.03        440.61         4.50 o
   1  -4   1         24.25         25.02         0.64 o
   2  -4   1         43.75         45.68         0.82 o
   3  -4   1         41.90         47.68         0.56 o
   4  -4   1         35.09         38.44         0.70 o
   5  -4   1         50.04         55.97         1.22 o
   6  -4   1        382.06        390.01         4.09 o
   7  -4   1         43.37         50.14         1.19 o
   8  -4   1          5.20          3.78         0.83 o
   9  -4   1         44.59         40.19         1.98 o
 -10  -3   1         42.19         38.12         1.63 o
  -9  -3   1         47.14         50.11         1.63 o
  -8  -3   1         10.67          8.83         0.71 o
  -7  -3   1        294.94        291.66         1.53 o
  -6  -3   1          4.13          3.79         0.41 o
  -5  -3   1         33.99         36.13         0.74 o
  -4  -3   1        133.53        130.22         2.10 o
  -3  -3   1        352.05        341.57         1.71 o
  -2  -3   1         50.93         58.17         0.33 o
  -1  -3   1       1333.83       1246.69         7.11 o
   0  -3   1        297.15        311.41         1.88 o
   2  -3   1        315.34        333.31         2.49 o
   3  -3   1        401.29        442.93         2.88 o
   4  -3   1         21.34         23.71         0.78 o
   5  -3   1        291.24        283.62         3.96 o
   6  -3   1        359.80        368.27         3.34 o
   7  -3   1         65.64         68.08         0.76 o
   8  -3   1         48.49         48.53         0.84 o
   9  -3   1         21.67         24.30         1.02 o
  10  -3   1         93.47         90.89         3.93 o
 -11  -2   1         16.08         16.18         1.79 o
 -10  -2   1        108.38        114.88         1.97 o
  -9  -2   1        602.53        611.56         7.67 o
  -8  -2   1         79.54         84.47         1.58 o
  -7  -2   1         62.03         63.29         1.10 o
  -6  -2   1        565.21        519.71         8.45 o
  -5  -2   1         49.38         53.96         1.01 o
  -4  -2   1        184.89        158.96         2.82 o
  -3  -2   1         46.41         52.56         1.34 o
   2  -2   1        394.28        399.56         1.28 o
   4  -2   1       1775.00       1720.63         5.83 o
   5  -2   1         61.94         57.98         0.75 o
   6  -2   1        289.52        268.79         6.90 o
   7  -2   1         51.76         54.57         1.51 o
   8  -2   1        202.72        204.16         2.72 o
   9  -2   1         22.44         21.24         1.13 o
  10  -2   1         81.29         81.08         2.56 o
  11  -2   1         61.74         59.31         2.53 o
 -11  -1   1        112.53        121.99         3.42 o
 -10  -1   1          4.46          3.60         0.85 o
  -9  -1   1         61.64         66.54         1.39 o
  -8  -1   1        205.59        212.30         1.73 o
  -7  -1   1        210.79        198.07         1.87 o
  -6  -1   1        279.42        266.51         3.77 o
  -4  -1   1        267.48        257.68         1.43 o
   5  -1   1        169.67        168.87         5.48 o
   6  -1   1         19.21         23.71         0.99 o
   7  -1   1        378.43        343.87        17.84 o
   8  -1   1        235.91        234.54         1.64 o
   9  -1   1        208.82        208.62         4.86 o
  10  -1   1          2.13          2.43         1.02 o
  11  -1   1         26.55         26.50         1.31 o
 -11   0   1          4.94          6.22         1.35 o
 -10   0   1        223.54        242.83         9.00 o
  -9   0   1         67.59         68.94         2.70 o
  -8   0   1        145.84        134.30         2.96 o
  -7   0   1        182.41        187.54         1.86 o
  -6   0   1       1107.90       1040.84        14.15 o
  -5   0   1         42.07         50.94         0.44 o
  -3   0   1        188.63        168.93         9.13 o
  -2   0   1          4.86          3.95         0.24 o
   0   0   1         45.25         44.13         0.10 o
   1   0   1        336.38        327.77         2.68 o
   3   0   1       1291.78       1309.85         6.91 o
   4   0   1       2762.82       2454.56        44.42 o
   5   0   1         23.35         26.05         0.08 o
   6   0   1         55.76         51.22         0.99 o
   7   0   1        186.09        158.50         3.64 o
   8   0   1         74.81         76.54         1.10 o
   9   0   1        103.04         91.42         3.24 o
  10   0   1        100.46         89.21         1.50 o
  11   0   1         13.23         12.36         1.31 o
 -11   1   1        114.00        115.11         1.34 o
 -10   1   1          4.50          3.65         0.56 o
  -9   1   1         58.84         58.77         1.41 o
  -8   1   1        206.66        215.28         1.63 o
  -7   1   1        212.77        196.78         4.28 o
  -6   1   1        278.81        273.35         7.29 o
  -4   1   1        267.29        262.44         3.00 o
  -3   1   1        730.16        691.82         5.06 o
  -2   1   1       1337.25       1412.17         8.04 o
   4   1   1        322.06        324.36         2.35 o
   5   1   1        176.23        183.87         1.34 o
   6   1   1         18.30         19.91         0.97 o
   7   1   1        376.61        343.73         7.42 o
   8   1   1        233.17        241.10         1.68 o
   9   1   1        213.43        213.11         6.38 o
  10   1   1          2.26          2.86         0.91 o
  11   1   1         25.36         23.02         1.14 o
 -11   2   1         16.44         14.64         1.26 o
 -10   2   1        108.77        115.59         2.62 o
  -9   2   1        602.31        606.44         7.07 o
  -8   2   1         81.72         88.92         1.04 o
  -7   2   1         61.79         62.65         1.64 o
  -6   2   1        568.27        519.96        10.60 o
  -5   2   1         49.19         54.85         0.62 o
  -4   2   1        182.79        175.79         3.14 o
  -2   2   1       1222.12       1290.27         6.82 o
  -1   2   1        699.97        719.84         3.51 o
   0   2   1       1888.92       1857.11        15.69 o
   1   2   1        110.83        102.09         0.54 o
   2   2   1        396.84        396.35         3.45 o
   4   2   1       1790.95       1777.10        47.38 o
   5   2   1         61.49         57.31         1.04 o
   6   2   1        295.05        272.66         7.16 o
   7   2   1         53.20         51.26         1.59 o
   8   2   1        198.52        196.96         2.92 o
   9   2   1         23.21         21.43         0.56 o
  10   2   1         80.71         83.43         2.16 o
  11   2   1         61.45         57.92         2.21 o
 -10   3   1         41.86         39.29         0.86 o
  -9   3   1         47.01         46.24         1.79 o
  -8   3   1         10.62          9.05         0.71 o
  -7   3   1        294.45        288.46         2.00 o
  -6   3   1          4.25          3.53         0.67 o
  -5   3   1         31.52         31.21         1.04 o
  -4   3   1        133.39        124.54         3.88 o
  -3   3   1        352.95        326.60         2.53 o
  -2   3   1         50.65         59.91         0.36 o
   0   3   1        296.01        297.07         1.51 o
   2   3   1        317.42        328.44         5.57 o
   3   3   1        397.48        447.82         8.76 o
   4   3   1         21.34         22.93         1.29 o
   5   3   1        292.79        273.46         1.59 o
   6   3   1        358.40        368.31         3.84 o
   7   3   1         66.44         68.52         1.96 o
   8   3   1         48.40         49.42         1.25 o
   9   3   1         20.81         22.77         0.83 o
  10   3   1         93.19         92.55         3.98 o
 -10   4   1         73.38         68.52         1.63 o
  -9   4   1         57.82         49.97         1.05 o
  -8   4   1         23.07         19.53         1.09 o
  -7   4   1        187.39        194.96         3.99 o
  -6   4   1         21.19         17.96         0.74 o
  -5   4   1         92.89         99.02         3.16 o
  -3   4   1         52.62         49.24         2.28 o
  -2   4   1        385.82        389.40        16.79 o
  -1   4   1        136.19        125.30         2.37 o
   0   4   1        428.58        424.98        17.94 o
   1   4   1         24.26         24.48         1.85 o
   2   4   1         43.80         45.20         2.33 o
   4   4   1         35.77         37.03         1.18 o
   5   4   1         49.53         55.98         2.43 o
   6   4   1        384.58        385.09         4.78 o
   7   4   1         44.28         48.45         1.09 o
   8   4   1          5.71          4.63         1.18 o
   9   4   1         44.15         38.45         1.31 o
  -8   5   1         33.21         28.73         1.31 o
  -6   5   1        125.54        115.29         2.99 o
  -5   5   1        104.95         97.74         2.90 o
  -4   5   1         44.21         35.98         1.48 o
   4   5   1         20.32         17.25         1.12 o
   5   5   1        108.72        118.93         6.29 o
   6   5   1         47.77         43.30         2.62 o
   7   5   1          1.16          1.92         0.95 o
   8   5   1         36.36         35.12         1.79 o
  -6   6   1          4.75          4.58         2.52 o
  -5   6   1         57.30         45.70         5.17 o
  -4   6   1        437.08        439.59         5.78 o
   4   6   1        101.82         95.41         3.73 o
   5   6   1         63.02         51.56         2.46 o
   6   6   1        113.65        112.54         3.57 o
  -3  -7   2         59.92         41.67         2.30 o
  -2  -7   2         50.47         44.54         1.46 o
  -1  -7   2         70.56         79.34         5.54 o
   0  -7   2         37.11         38.62         2.53 o
   1  -7   2         14.83         15.58         2.52 o
   2  -7   2         26.36         19.16         2.09 o
  -6  -6   2          5.35          5.64         1.46 o
  -5  -6   2         25.16         23.76         0.97 o
  -4  -6   2        104.19        101.13         1.59 o
  -3  -6   2         29.85         26.81         0.67 o
  -2  -6   2         64.48         67.97         0.98 o
   0  -6   2        102.77        101.65         1.99 o
   1  -6   2        110.56        105.27         1.61 o
   2  -6   2         28.07         25.72         0.83 o
   3  -6   2          1.43          0.92         0.91 o
   4  -6   2          3.32          2.43         0.85 o
   5  -6   2         36.82         39.48         1.02 o
   6  -6   2        152.08        138.72         4.41 o
  -8  -5   2         43.40         42.26         1.13 o
  -7  -5   2        179.01        183.60         3.09 o
  -6  -5   2         20.51         25.84         1.20 o
  -5  -5   2        229.89        237.66         3.75 o
  -4  -5   2        125.11        133.90         1.74 o
  -3  -5   2         69.79         70.68         1.22 o
  -2  -5   2        359.75        401.33         5.25 o
  -1  -5   2        241.28        244.10         2.89 o
   0  -5   2        325.81        350.51         2.74 o
   1  -5   2        378.99        418.44         1.44 o
   2  -5   2         87.18        105.78         2.55 o
   3  -5   2         56.70         60.41         0.53 o
   4  -5   2         81.60         82.87         0.77 o
   5  -5   2        188.73        188.43         2.11 o
   6  -5   2         48.79         48.56         1.55 o
   7  -5   2          1.08          1.64         0.85 o
   8  -5   2         54.73         52.90         1.41 o
 -10  -4   2         57.80         51.08         2.34 o
  -9  -4   2         23.31         23.47         1.35 o
  -8  -4   2        176.67        176.30         1.14 o
  -7  -4   2          0.54          1.87         0.65 o
  -6  -4   2        280.63        291.70         3.59 o
  -5  -4   2        117.90        136.44         1.71 o
  -4  -4   2        435.14        448.75         3.89 o
  -3  -4   2        100.86        106.78         1.09 o
  -2  -4   2        393.01        398.98         6.93 o
  -1  -4   2         95.32        100.43         2.38 o
   0  -4   2         84.00         79.49         0.88 o
   1  -4   2        491.40        493.72         5.73 o
   2  -4   2        301.75        280.65         3.72 o
   3  -4   2         41.15         46.75         0.97 o
   4  -4   2        235.40        249.90         1.54 o
   5  -4   2         68.47         82.42         1.54 o
   6  -4   2          5.37          6.05         0.60 o
   7  -4   2         12.56         12.21         0.51 o
   8  -4   2         31.88         32.32         1.30 o
   9  -4   2         83.23         78.17         1.36 o
 -10  -3   2          5.92          6.25         1.61 o
  -9  -3   2         83.48         93.45         1.86 o
  -8  -3   2         82.40         86.18         2.04 o
  -7  -3   2        328.74        326.58         2.38 o
  -6  -3   2         29.57         31.61         0.49 o
  -5  -3   2        271.01        273.36        11.96 o
  -4  -3   2         66.20         66.20         0.78 o
  -3  -3   2        606.72        571.59         7.01 o
  -2  -3   2        286.90        317.80         1.90 o
  -1  -3   2        375.77        398.77         3.35 o
   0  -3   2         23.60         22.61         0.32 o
   1  -3   2        121.33        130.36         0.54 o
   2  -3   2        166.44        169.56         2.74 o
   3  -3   2        229.09        222.83         3.11 o
   4  -3   2          6.07          7.53         0.70 o
   5  -3   2        290.57        283.08         1.79 o
   6  -3   2        193.38        205.17         1.63 o
   7  -3   2         46.86         49.96         1.47 o
   8  -3   2         58.73         58.75         0.63 o
   9  -3   2         97.63        104.25         4.00 o
  10  -3   2         28.21         24.67         1.27 o
 -11  -2   2         33.36         34.87         1.79 o
 -10  -2   2         62.76         66.00         2.70 o
  -9  -2   2         50.97         50.19         2.03 o
  -8  -2   2        118.86        118.76         0.99 o
  -7  -2   2        146.86        146.47         1.88 o
  -6  -2   2        417.68        411.60         6.16 o
  -5  -2   2        121.45        128.36         1.98 o
  -4  -2   2        230.56        217.77         1.49 o
  -1  -2   2        322.94        315.44        10.54 o
   0  -2   2        814.50        792.75         4.21 o
   1  -2   2        738.50        709.74         4.21 o
   2  -2   2        696.81        710.57         6.36 o
   3  -2   2        205.21        220.49         2.97 o
   4  -2   2        514.68        467.13         3.49 o
   5  -2   2         66.90         65.30         1.36 o
   6  -2   2        218.79        214.26         1.81 o
   7  -2   2        204.42        210.46         3.66 o
   8  -2   2         27.87         30.10         0.87 o
   9  -2   2          2.69          2.17         0.85 o
  10  -2   2         54.74         48.78         1.90 o
 -11  -1   2        158.29        153.79         3.83 o
 -10  -1   2         81.25         92.53         1.07 o
  -9  -1   2        328.23        360.37         3.96 o
  -8  -1   2        191.21        198.73         2.58 o
  -7  -1   2        289.37        269.61         3.96 o
  -6  -1   2        268.99        252.16         5.72 o
  -3  -1   2       1200.02       1250.45         7.01 o
  -2  -1   2        196.18        202.68         3.62 o
   4  -1   2        720.69        702.89         4.07 o
   5  -1   2         81.61         86.96         0.27 o
   6  -1   2        746.09        735.51         8.40 o
   7  -1   2        803.68        799.35         6.80 o
   8  -1   2         48.62         47.01         0.74 o
   9  -1   2         27.75         31.91         1.16 o
  10  -1   2         34.05         34.38         1.09 o
  11  -1   2        108.11        105.77         2.54 o
 -11   0   2          5.23          5.80         1.35 o
 -10   0   2          3.68          4.32         0.74 o
  -9   0   2         85.82         96.32         1.47 o
  -7   0   2         60.93         55.09         1.01 o
  -6   0   2        517.96        496.56         6.44 o
  -5   0   2         17.25         13.72         0.22 o
  -4   0   2         86.30         65.11         0.32 o
  -3   0   2        377.90        349.89         8.12 o
  -2   0   2        626.09        613.01         3.38 o
  -1   0   2        108.37        104.56         0.18 o
   0   0   2        136.02        131.99         0.18 o
   1   0   2        140.74        139.82         0.31 o
   5   0   2        416.49        407.70         4.88 o
   6   0   2        177.30        157.05         3.02 o
   7   0   2        108.34        105.51         0.78 o
   8   0   2        642.84        647.28         4.59 o
   9   0   2          3.06          1.80         0.71 o
  10   0   2        242.04        239.63         2.68 o
  11   0   2         16.45         16.63         1.34 o
 -11   1   2        157.07        143.88         6.14 o
 -10   1   2         81.30         98.42         3.04 o
  -9   1   2        322.71        334.65         2.67 o
  -8   1   2        190.95        199.74         2.08 o
  -7   1   2        290.04        275.09         3.28 o
  -6   1   2        269.11        257.48         4.07 o
  -4   1   2        108.49        114.95         0.47 o
  -2   1   2        196.14        207.48         2.61 o
   1   1   2       1129.23       1127.71         6.31 o
   2   1   2       1978.37       1976.59        37.76 o
   4   1   2        716.15        690.04         3.76 o
   5   1   2         78.67         87.44         0.33 o
   6   1   2        751.44        734.26         6.68 o
   7   1   2        799.60        806.68        11.11 o
   8   1   2         47.26         45.22         1.11 o
   9   1   2         26.88         30.19         0.63 o
  10   1   2         33.96         36.88         0.99 o
  11   1   2        107.25         99.68         6.24 o
 -11   2   2         33.71         31.58         3.58 o
 -10   2   2         60.07         58.35         1.18 o
  -9   2   2         50.61         51.00         0.61 o
  -8   2   2        119.75        118.67         1.48 o
  -7   2   2        146.91        155.18         1.31 o
  -6   2   2        417.66        405.64         3.76 o
  -5   2   2        121.98        125.53         1.67 o
  -4   2   2        227.31        225.17         3.57 o
  -2   2   2        329.63        300.19         1.90 o
  -1   2   2        322.42        315.09         0.97 o
   0   2   2        815.17        789.13         4.14 o
   1   2   2        741.35        717.98        13.21 o
   2   2   2        690.76        709.91        10.11 o
   3   2   2        204.37        217.24         1.99 o
   4   2   2        504.37        467.59         1.87 o
   5   2   2         68.70         67.76         1.48 o
   6   2   2        215.73        216.24         1.12 o
   7   2   2        206.17        214.92         2.13 o
   8   2   2         28.86         29.10         0.85 o
   9   2   2          3.07          2.44         0.66 o
  10   2   2         55.79         53.36         1.53 o
 -10   3   2          5.88          5.91         0.93 o
  -9   3   2         85.24         89.61         1.61 o
  -8   3   2         82.66         87.42         1.97 o
  -7   3   2        326.91        331.50        11.82 o
  -6   3   2         29.59         31.99         1.36 o
  -5   3   2        272.45        266.66         3.33 o
  -4   3   2         66.73         64.78         1.86 o
  -2   3   2        288.29        322.46         1.84 o
  -1   3   2        366.74        399.95         3.78 o
   0   3   2         24.16         22.34         0.15 o
   1   3   2        126.33        130.89         0.71 o
   2   3   2        167.02        179.49         1.61 o
   3   3   2        229.13        211.88         3.81 o
   4   3   2          6.20          7.83         1.19 o
   5   3   2        290.37        273.50         7.63 o
   6   3   2        196.02        204.14         1.62 o
   7   3   2         44.59         45.87         0.74 o
   8   3   2         59.50         64.11         3.97 o
   9   3   2         97.30        102.92         1.19 o
  10   3   2         27.34         26.28         1.15 o
 -10   4   2         56.28         52.49         2.24 o
  -9   4   2         23.13         25.29         1.02 o
  -8   4   2        178.66        175.79         3.77 o
  -7   4   2          0.56          5.66         4.47 o
  -6   4   2        277.46        278.30         3.25 o
  -5   4   2        117.77        134.75         1.80 o
  -3   4   2        100.92        101.94         1.30 o
  -2   4   2        396.88        393.41         9.04 o
  -1   4   2         95.85        101.79         2.56 o
   0   4   2         85.33         78.77         1.36 o
   1   4   2        494.07        477.81        27.95 o
   2   4   2        302.85        313.46         5.05 o
   3   4   2         41.96         39.34         1.18 o
   5   4   2         67.51         76.75         2.54 o
   6   4   2          6.09          6.95         0.79 o
   7   4   2         11.87         10.53         0.72 o
   8   4   2         32.13         33.28         2.34 o
   9   4   2         84.47         81.37         1.46 o
  -8   5   2         43.38         41.15         1.14 o
  -7   5   2        178.96        198.28         2.81 o
  -6   5   2         20.44         26.63         1.85 o
   3   5   2         57.62         61.79         1.49 o
   4   5   2         81.92         76.93         1.13 o
   5   5   2        190.69        189.11         1.21 o
   6   5   2         49.82         45.98         2.25 o
   7   5   2          1.21          2.23         0.95 o
   8   5   2         54.29         56.21         1.79 o
  -6   6   2          5.21          5.23         1.78 o
  -5   6   2         25.35         20.57         1.35 o
   3   6   2          1.33          1.01         1.44 o
   4   6   2          3.67          2.45         1.34 o
   5   6   2         36.51         40.20         1.61 o
   6   6   2        151.16        139.88         9.93 o
   1   7   2         14.94         13.02         2.52 o
  -3  -7   3         20.06         11.69         2.78 o
  -2  -7   3         23.01         18.83         1.79 o
  -1  -7   3         75.77         61.99        13.21 o
   0  -7   3         31.63         38.20         2.53 o
   1  -7   3         24.08         20.35         2.52 o
   2  -7   3         72.11         69.61         2.30 o
  -6  -6   3         26.21         25.23         1.46 o
  -5  -6   3         35.34         36.03         0.96 o
  -4  -6   3         17.70         16.59         1.02 o
  -3  -6   3        173.12        170.95         5.13 o
  -2  -6   3         91.28         98.32         1.89 o
  -1  -6   3         58.81         57.07         4.47 o
   0  -6   3        311.87        342.79         5.61 o
   1  -6   3          3.74          4.28         0.60 o
   2  -6   3         64.75         61.93         2.33 o
   3  -6   3         41.15         42.92         1.89 o
   4  -6   3         27.13         25.99         0.95 o
   5  -6   3         10.77         11.62         1.27 o
   6  -6   3         22.62         23.63         3.31 o
  -8  -5   3         18.04         17.24         1.79 o
  -7  -5   3        104.65        107.48         1.46 o
  -6  -5   3          5.98          5.58         0.60 o
  -5  -5   3         56.84         62.63         1.70 o
  -4  -5   3          3.00          3.12         0.65 o
  -3  -5   3        115.93        131.23         1.98 o
  -2  -5   3        468.80        496.71         3.44 o
  -1  -5   3        218.18        236.67         1.08 o
   0  -5   3        141.40        156.92         1.86 o
   1  -5   3        132.93        135.88         1.62 o
   2  -5   3        334.20        335.05         3.94 o
   3  -5   3         21.89         24.54         0.56 o
   4  -5   3          2.10          2.35         0.56 o
   5  -5   3        154.96        157.51         2.30 o
   6  -5   3         34.30         32.50         1.10 o
   7  -5   3          8.04          8.88         1.02 o
 -10  -4   3         48.63         46.58         2.30 o
  -9  -4   3          5.41          4.44         1.31 o
  -8  -4   3        270.76        267.11         1.62 o
  -7  -4   3        109.75        104.39         1.16 o
  -6  -4   3          7.08          8.16         0.52 o
  -5  -4   3         32.83         29.83         0.84 o
  -4  -4   3         19.46         26.75         0.58 o
  -2  -4   3        248.07        254.22         6.47 o
  -1  -4   3         35.79         33.50         0.73 o
   0  -4   3        139.36        143.08         1.79 o
   1  -4   3        397.72        416.17         6.45 o
   2  -4   3        216.48        233.91         3.08 o
   3  -4   3        296.47        314.31         3.06 o
   4  -4   3         13.74         13.89         0.77 o
   5  -4   3        208.17        221.64         1.66 o
   6  -4   3         24.00         22.08         0.80 o
   7  -4   3         46.96         48.69         0.67 o
   8  -4   3        327.09        322.76         7.71 o
   9  -4   3         16.34         14.72         1.46 o
 -10  -3   3         41.46         44.98         5.61 o
  -9  -3   3         69.86         71.60         1.86 o
  -8  -3   3         46.87         47.99         0.89 o
  -7  -3   3         64.57         67.81         0.77 o
  -6  -3   3        250.49        255.98         2.36 o
  -5  -3   3        212.37        203.94         2.00 o
  -4  -3   3        323.46        362.98         2.72 o
  -3  -3   3        195.82        186.85         2.22 o
  -1  -3   3        237.69        222.83         1.52 o
   0  -3   3        461.76        513.51         2.73 o
   1  -3   3        901.33        857.96         3.72 o
   2  -3   3         69.06         70.64         0.48 o
   3  -3   3         40.95         35.36         0.87 o
   4  -3   3        159.88        152.93         3.01 o
   5  -3   3        398.15        384.26         5.21 o
   6  -3   3        132.55        130.49         1.07 o
   7  -3   3        413.68        430.14         9.17 o
   8  -3   3        101.48        107.35         0.76 o
   9  -3   3        113.00        112.83         3.64 o
  10  -3   3         51.85         50.26         3.11 o
 -11  -2   3          7.16          6.30         2.52 o
 -10  -2   3        162.79        164.94         4.71 o
  -9  -2   3        174.19        188.25         4.60 o
  -8  -2   3        431.64        413.71         6.53 o
  -7  -2   3        117.14        123.33         2.39 o
  -6  -2   3        169.24        159.89         3.24 o
  -5  -2   3         74.67         72.73         1.18 o
  -4  -2   3        310.55        287.86         1.12 o
  -3  -2   3        751.13        809.95         1.93 o
  -1  -2   3        239.23        254.69         2.53 o
   0  -2   3        353.23        345.42         1.93 o
   1  -2   3        401.94        409.61         2.37 o
   3  -2   3        112.99        107.07         0.47 o
   4  -2   3        802.15        800.13        16.76 o
   5  -2   3        928.20        933.06        12.97 o
   6  -2   3        817.05        818.97        17.81 o
   7  -2   3        666.48        701.42        21.06 o
   8  -2   3         29.35         29.60         0.75 o
   9  -2   3          3.08          3.37         0.74 o
  10  -2   3         43.67         41.39         1.14 o
 -11  -1   3         59.57         68.16         3.60 o
 -10  -1   3        193.37        196.53         2.03 o
  -9  -1   3        357.41        374.20        12.89 o
  -8  -1   3          6.72          6.94         0.97 o
  -7  -1   3        117.79        125.96         1.90 o
  -6  -1   3        142.85        136.35         2.18 o
  -5  -1   3        282.31        229.44         2.07 o
  -4  -1   3        259.87        265.55         5.56 o
  -3  -1   3         60.61         60.35         0.25 o
  -1  -1   3       1418.81       1354.70         7.14 o
   0  -1   3       1875.04       2124.49        37.58 o
   2  -1   3         76.84         82.92         0.33 o
   4  -1   3       3545.45       3929.88        69.59 o
   5  -1   3        554.56        522.14         8.39 o
   6  -1   3         56.03         54.62         1.19 o
   7  -1   3         16.58         14.69         0.89 o
   8  -1   3         10.14         15.11         0.66 o
   9  -1   3          1.01          0.75         0.56 o
  10  -1   3        314.38        304.69         2.34 o
  11  -1   3        239.73        251.96         1.80 o
 -11   0   3          4.20          5.28         1.10 o
 -10   0   3         73.56         73.23         2.20 o
  -9   0   3         45.54         52.62         1.02 o
  -8   0   3        462.00        463.40         5.43 o
  -7   0   3         33.02         33.71         0.70 o
  -6   0   3         58.13         71.41         1.29 o
  -5   0   3        259.71        273.90         2.52 o
  -3   0   3          0.13          0.68         0.08 o
   1   0   3        977.47        881.03         4.71 o
   2   0   3        349.88        312.87         1.96 o
   3   0   3        189.91        210.66        10.26 o
   4   0   3        991.33        970.80         8.66 o
   5   0   3         70.16         59.34         0.88 o
   6   0   3         83.68         75.40         2.06 o
   7   0   3        127.14        132.95         1.17 o
   8   0   3          0.58          1.17         0.66 o
   9   0   3        119.19        120.50         2.40 o
  10   0   3          0.53          0.44         0.85 o
  11   0   3         92.12        115.18         1.73 o
 -11   1   3         62.10         60.24         2.30 o
 -10   1   3        193.50        207.24         3.62 o
  -9   1   3        360.68        367.77         3.49 o
  -8   1   3          6.70          7.20         0.73 o
  -7   1   3        122.09        130.50         2.19 o
  -6   1   3        142.31        134.00         2.00 o
  -5   1   3        284.42        232.83         3.34 o
  -3   1   3         60.54         59.44         0.75 o
  -1   1   3       1411.99       1289.30         6.33 o
   0   1   3       1868.90       2496.77        44.17 o
   2   1   3         78.96         82.83         0.34 o
   4   1   3       3551.87       3965.73       123.45 o
   5   1   3        562.24        549.41         8.43 o
   6   1   3         55.51         53.30         0.92 o
   7   1   3         15.91         13.73         0.89 o
   8   1   3          9.15         16.59         1.86 o
   9   1   3          0.90          0.77         0.62 o
  10   1   3        314.73        307.63         4.17 o
  11   1   3        241.19        254.95         0.35 o
 -11   2   3          7.24          6.10         1.46 o
 -10   2   3        166.11        167.30         3.59 o
  -9   2   3        173.76        186.00         1.12 o
  -8   2   3        436.28        425.57         5.44 o
  -7   2   3        117.29        125.13         0.85 o
  -6   2   3        166.97        156.01         2.43 o
  -5   2   3         75.66         75.54         1.83 o
  -4   2   3        312.32        287.41         2.69 o
  -3   2   3        750.58        807.80         4.36 o
  -1   2   3        240.93        253.80         1.46 o
   0   2   3        353.07        352.20         3.00 o
   1   2   3        406.07        404.36         3.46 o
   2   2   3        105.12        104.82         0.65 o
   3   2   3        111.52        104.46         0.24 o
   4   2   3        810.26        798.34        13.43 o
   5   2   3        924.01        916.82         8.36 o
   6   2   3        821.11        821.55         5.13 o
   7   2   3        664.10        672.81         3.97 o
   8   2   3         30.91         29.61         1.66 o
   9   2   3          3.38          3.60         0.66 o
  10   2   3         43.54         41.83         1.09 o
 -10   3   3         41.67         41.33         0.93 o
  -9   3   3         70.08         77.21         0.84 o
  -8   3   3         46.92         44.25         0.71 o
  -7   3   3         63.01         65.90         2.18 o
  -6   3   3        251.26        253.60         3.66 o
  -5   3   3        215.03        208.01         3.19 o
  -4   3   3        321.41        340.05         9.95 o
  -3   3   3        190.33        189.54         2.41 o
  -2   3   3        547.47        529.99         2.89 o
  -1   3   3        236.65        228.38         2.55 o
   0   3   3        460.26        512.59         3.63 o
   1   3   3        902.99        865.34         2.57 o
   2   3   3         67.65         70.49         1.16 o
   3   3   3         38.74         32.25         1.49 o
   4   3   3        158.59        158.11         3.42 o
   5   3   3        399.58        391.26         5.33 o
   6   3   3        131.35        133.21         4.07 o
   7   3   3        411.38        424.58         8.59 o
   8   3   3         99.26        104.72         2.39 o
   9   3   3        113.28        107.89         3.03 o
  10   3   3         50.60         52.03         1.15 o
 -10   4   3         48.38         44.59         1.17 o
  -9   4   3          5.49          4.69         1.02 o
  -8   4   3        273.66        259.83        13.93 o
  -7   4   3        109.78        105.08         4.49 o
  -6   4   3          6.35          6.82         0.74 o
  -5   4   3         32.87         33.37         2.18 o
  -1   4   3         36.67         30.24         1.42 o
   0   4   3        139.95        134.34         4.44 o
   1   4   3        393.87        406.69         6.58 o
   2   4   3        212.30        231.38         8.14 o
   4   4   3         13.58         13.61         2.18 o
   5   4   3        209.08        220.72         1.61 o
   6   4   3         24.12         20.33         0.71 o
   7   4   3         46.20         46.60         0.75 o
   8   4   3        325.99        328.05        10.34 o
   9   4   3         15.55         14.59         1.26 o
  -8   5   3         18.09         16.61         1.13 o
  -7   5   3        104.37        104.69         3.05 o
  -6   5   3          6.03         10.37         2.87 o
  -5   5   3         58.71         59.61         0.89 o
  -4   5   3          2.96          2.31         1.12 o
   2   5   3        331.19        331.93         3.41 o
   3   5   3         21.90         22.12         1.59 o
   4   5   3          2.09          1.86         1.12 o
   5   5   3        154.83        154.78         4.11 o
   6   5   3         34.11         35.45         1.45 o
   7   5   3          8.56          8.82         1.31 o
  -6   6   3         25.35         21.87         1.79 o
  -5   6   3         35.42         28.14         1.91 o
  -4   6   3         18.30          9.49         2.03 o
  -1   6   3         58.78         52.06         1.49 o
   3   6   3         41.49         38.31         2.09 o
   4   6   3         26.24         26.44         1.30 o
   5   6   3         10.92         12.64         1.79 o
   6   6   3         23.08         28.48         1.63 o
   1   7   3         23.41         20.81         2.52 o
  -2  -7   4          4.75          5.43         1.62 o
  -1  -7   4         41.40         39.18         2.30 o
   0  -7   4         82.27         74.69         2.31 o
   1  -7   4         11.64          9.95         2.30 o
  -6  -6   4         77.59         74.58         3.74 o
  -5  -6   4         31.91         35.74         1.14 o
  -4  -6   4         19.34         21.81         0.95 o
  -3  -6   4          3.73          3.70         1.02 o
  -2  -6   4        117.63        115.68         2.15 o
  -1  -6   4        110.26        124.62         2.08 o
   1  -6   4        103.77         98.53         1.07 o
   2  -6   4         67.35         68.63         0.96 o
   3  -6   4          5.42          6.59         0.85 o
   4  -6   4         25.82         22.47         1.20 o
   5  -6   4         87.66         83.79         6.93 o
  -8  -5   4        143.21        134.27         5.60 o
  -7  -5   4         15.57         14.78         1.35 o
  -6  -5   4          1.16          2.19         0.74 o
  -5  -5   4         74.90         77.42         1.18 o
  -4  -5   4         83.18         85.13         1.08 o
  -3  -5   4        178.03        196.59         2.71 o
  -2  -5   4         89.11         92.20         3.13 o
  -1  -5   4        135.17        143.21         1.18 o
   0  -5   4        240.23        247.63         2.91 o
   1  -5   4        359.34        380.54         9.35 o
   2  -5   4        602.41        645.60        16.97 o
   3  -5   4        152.64        172.72         2.84 o
   4  -5   4         79.58         85.62         1.21 o
   5  -5   4         20.45         23.14         1.13 o
   6  -5   4        137.55        126.64         5.14 o
   7  -5   4         44.74         47.65         1.27 o
  -9  -4   4         38.68         36.00         2.28 o
  -8  -4   4        168.93        172.16         4.38 o
  -7  -4   4         52.05         55.15         1.13 o
  -6  -4   4        109.86        112.24         2.71 o
  -5  -4   4         32.20         37.18         0.83 o
  -4  -4   4         93.19         91.04         1.88 o
  -3  -4   4        123.85        124.42         2.04 o
  -2  -4   4         71.15         80.91         1.78 o
  -1  -4   4         36.18         38.45         0.93 o
   0  -4   4          2.90          4.83         0.37 o
   1  -4   4        248.90        273.61         4.47 o
   2  -4   4        202.56        177.32         2.33 o
   3  -4   4        394.22        403.32         4.62 o
   4  -4   4        827.75        875.13         5.59 o
   5  -4   4        197.52        207.83         2.55 o
   6  -4   4         58.31         60.29         0.63 o
   7  -4   4        100.76        101.66         1.80 o
   8  -4   4         37.57         34.74         1.14 o
 -10  -3   4         60.65         64.06         4.99 o
  -9  -3   4        200.16        212.30        13.23 o
  -8  -3   4        129.07        129.84         2.12 o
  -7  -3   4         32.21         32.44         0.56 o
  -6  -3   4        131.69        139.89         1.13 o
  -5  -3   4        154.53        141.53         5.86 o
  -4  -3   4        120.35        120.75         1.76 o
  -3  -3   4        692.82        698.49         7.04 o
  -2  -3   4        464.29        494.88         7.23 o
  -1  -3   4        842.06        751.36         4.42 o
   0  -3   4         94.87         90.73         0.64 o
   1  -3   4        889.37        876.10        12.34 o
   2  -3   4          1.23          2.20         0.69 o
   3  -3   4        179.92        176.37         3.24 o
   4  -3   4        127.26        131.61         3.28 o
   5  -3   4        429.47        428.57         3.30 o
   6  -3   4        468.32        496.69        11.57 o
   7  -3   4         35.63         34.28         0.56 o
   8  -3   4        136.36        130.89         2.08 o
   9  -3   4         28.79         22.72         1.02 o
 -11  -2   4         21.46         18.72         6.28 o
 -10  -2   4        145.78        158.57         3.23 o
  -9  -2   4          0.39          0.59         0.72 o
  -8  -2   4        392.27        412.13         5.92 o
  -7  -2   4        203.77        191.55         3.98 o
  -6  -2   4        151.55        148.50         1.03 o
  -5  -2   4         51.00         56.47         1.30 o
  -4  -2   4        141.82        131.88         0.59 o
  -3  -2   4        352.25        326.48         0.75 o
  -2  -2   4       1248.42       1263.13        12.30 o
  -1  -2   4        394.13        454.96         2.65 o
   1  -2   4        144.99        118.44         0.39 o
   2  -2   4        127.94        126.53         0.66 o
   3  -2   4        563.77        524.44         3.11 o
   4  -2   4        713.00        678.31         9.53 o
   5  -2   4        257.55        259.19         4.21 o
   6  -2   4        467.34        473.96         7.69 o
   7  -2   4         14.57         14.55         0.60 o
   8  -2   4         71.64         78.94         1.82 o
   9  -2   4         56.71         54.50         1.62 o
  10  -2   4         71.12         67.23         1.85 o
 -11  -1   4         94.77        107.46         2.05 o
 -10  -1   4        480.81        475.00         4.95 o
  -9  -1   4        584.07        534.04         6.44 o
  -8  -1   4         47.47         48.40         1.55 o
  -7  -1   4        208.89        205.30         1.42 o
  -6  -1   4        899.13        888.44        10.95 o
  -5  -1   4       1385.14       1132.79        11.07 o
  -4  -1   4         42.00         36.56         1.06 o
  -2  -1   4        758.49        776.94         4.14 o
  -1  -1   4        244.33        229.77         7.29 o
   0  -1   4       1380.50       1368.96         7.23 o
   2  -1   4        318.38        344.30         6.84 o
   3  -1   4        126.08        131.81         3.26 o
   4  -1   4        686.83        662.72         5.13 o
   5  -1   4       1092.72       1109.69        14.12 o
   6  -1   4         67.33         61.57         1.96 o
   7  -1   4         21.64         19.66         0.89 o
   8  -1   4        165.74        172.88         5.44 o
   9  -1   4         92.09         95.12         2.33 o
  10  -1   4         51.44         51.90         1.32 o
 -11   0   4          0.01          0.12         1.90 o
 -10   0   4        144.42        151.50         3.12 o
  -9   0   4        108.77        107.15         2.61 o
  -8   0   4          4.63          4.46         0.89 o
  -7   0   4        202.95        165.01         1.46 o
  -6   0   4        724.70        706.80         8.88 o
  -5   0   4         75.21         77.87         1.22 o
  -4   0   4       1362.00       1465.69        11.34 o
  -3   0   4         13.03         22.30         0.25 o
   0   0   4          1.16          1.17         0.06 o
   1   0   4        105.23         91.30         0.57 o
   2   0   4         25.28         21.82         0.24 o
   3   0   4        358.01        380.58         2.35 o
   4   0   4         44.49         38.55         0.38 o
   5   0   4          0.66          1.00         0.78 o
   6   0   4         26.05         33.32         1.22 o
   7   0   4        451.67        453.52        16.74 o
   8   0   4        338.53        365.24         7.71 o
   9   0   4          2.84          1.43         0.66 o
  10   0   4        218.76        204.28         4.26 o
 -11   1   4         93.33         94.12         8.23 o
 -10   1   4        480.06        475.45         2.97 o
  -9   1   4        582.84        555.22         5.09 o
  -8   1   4         47.72         46.13         1.11 o
  -7   1   4        207.55        217.70         1.16 o
  -6   1   4        899.80        911.17        15.11 o
  -4   1   4         40.77         36.09         0.14 o
  -3   1   4          7.46          8.81         0.21 o
  -2   1   4        765.70        790.65         4.29 o
  -1   1   4        238.82        223.94         5.03 o
   0   1   4       1371.10       1397.69        38.71 o
   1   1   4        201.73        160.93         8.18 o
   2   1   4        318.21        335.69         1.92 o
   3   1   4        130.21        133.45         0.50 o
   4   1   4        687.30        663.83         3.24 o
   5   1   4       1090.76       1107.61        11.54 o
   6   1   4         65.09         56.00         0.90 o
   7   1   4         23.03         21.65         0.89 o
   8   1   4        168.84        171.22         3.59 o
   9   1   4         91.34         91.03         3.17 o
  10   1   4         50.92         46.92         2.74 o
 -11   2   4         21.67         18.60         1.46 o
 -10   2   4        143.22        152.18         3.38 o
  -9   2   4          0.35          0.35         0.44 o
  -8   2   4        385.89        404.48         4.12 o
  -7   2   4        205.64        201.17         0.63 o
  -6   2   4        147.25        149.47         0.92 o
  -5   2   4         49.88         57.23         1.68 o
  -4   2   4        145.21        132.26         1.11 o
  -3   2   4        352.17        323.00         6.15 o
  -2   2   4       1253.02       1268.54         6.66 o
  -1   2   4        391.92        435.61         7.35 o
   0   2   4        654.84        723.38         3.87 o
   1   2   4        144.31        116.44         0.40 o
   2   2   4        131.10        128.29         0.62 o
   3   2   4        562.95        516.96         2.88 o
   4   2   4        708.70        671.21        21.45 o
   5   2   4        259.87        257.20         2.15 o
   6   2   4        461.36        473.00         5.72 o
   7   2   4         14.06         13.69         0.74 o
   8   2   4         73.11         78.06         3.40 o
   9   2   4         55.65         52.11         1.18 o
  10   2   4         70.88         66.53         1.27 o
 -10   3   4         60.24         60.91         0.86 o
  -9   3   4        196.46        212.01         1.10 o
  -8   3   4        129.88        137.08         2.03 o
  -7   3   4         34.03         35.15         0.67 o
  -6   3   4        131.98        137.89         1.45 o
  -5   3   4        154.44        145.84         1.06 o
  -4   3   4        119.13        123.25         4.30 o
  -3   3   4        690.03        658.57        22.61 o
  -2   3   4        468.79        507.57         6.38 o
  -1   3   4        850.98        779.28         2.50 o
   0   3   4         95.33         91.96         0.47 o
   1   3   4        880.14        873.71        36.18 o
   2   3   4          1.04          1.69         1.05 o
   3   3   4        182.78        171.01         3.68 o
   4   3   4        124.81        126.66         1.24 o
   5   3   4        434.86        408.34         3.19 o
   6   3   4        474.72        515.28         4.46 o
   7   3   4         35.73         33.98         0.63 o
   8   3   4        139.88        133.10         3.33 o
   9   3   4         29.35         23.96         1.14 o
  -9   4   4         38.59         35.74         0.93 o
  -8   4   4        169.64        164.83         3.03 o
  -7   4   4         51.51         55.98         1.16 o
  -6   4   4        109.61        110.92         8.99 o
  -5   4   4         32.91         35.16         4.36 o
  -4   4   4         92.22         84.20         2.19 o
  -3   4   4        123.89        124.75         1.24 o
  -1   4   4         35.18         33.42         1.55 o
   1   4   4        251.62        258.57         2.39 o
   2   4   4        203.09        176.82         4.71 o
   3   4   4        399.21        429.73         2.96 o
   4   4   4        829.70        836.48         5.65 o
   5   4   4        200.60        211.46         3.54 o
   6   4   4         57.06         59.54         1.47 o
   7   4   4        100.44         98.41         3.84 o
   8   4   4         38.32         37.83         1.31 o
  -8   5   4        143.90        140.18         3.95 o
  -7   5   4         15.55         14.14         0.95 o
  -6   5   4          1.08          2.02         0.85 o
  -5   5   4         72.97         74.36         4.98 o
  -4   5   4         82.13         73.64         1.64 o
  -3   5   4        179.28        183.71         1.95 o
  -2   5   4         90.27         82.09         1.54 o
   0   5   4        239.19        246.17         2.58 o
   1   5   4        355.08        360.24         3.70 o
   2   5   4        604.87        653.11         6.64 o
   3   5   4        153.46        180.05         2.11 o
   4   5   4         79.98         84.80         0.90 o
   5   5   4         20.82         22.41         0.86 o
   6   5   4        136.00        128.03         4.90 o
   7   5   4         43.81         46.84         1.46 o
  -6   6   4         77.58         68.12         3.34 o
  -5   6   4         32.02         32.07         2.27 o
  -2   6   4        115.49        110.37         1.67 o
   0   6   4        126.81        118.27         3.29 o
   2   6   4         68.42         68.85         2.05 o
   3   6   4          5.15          5.94         1.35 o
   4   6   4         25.97         21.19         2.17 o
   5   6   4         87.70         93.97         7.55 o
   0   7   4         83.20         70.79         2.31 o
  -6  -6   5         72.06         78.31         1.97 o
  -5  -6   5          8.14          9.58         1.14 o
  -4  -6   5         29.96         30.68         1.37 o
  -3  -6   5         30.61         29.90         1.11 o
  -2  -6   5         45.12         47.26         1.18 o
  -1  -6   5         97.14         98.33         3.15 o
   0  -6   5         40.30         44.95         1.44 o
   1  -6   5         59.65         58.48         3.36 o
   2  -6   5         19.94         17.63         0.95 o
   3  -6   5         45.31         44.21         1.32 o
   4  -6   5         64.62         58.31         4.36 o
  -8  -5   5        167.90        167.30         2.95 o
  -7  -5   5          9.65          8.44         1.46 o
  -6  -5   5         76.39         75.40         2.22 o
  -5  -5   5         42.54         40.75         1.33 o
  -4  -5   5         77.77         77.41         1.40 o
  -3  -5   5         88.57         95.34         1.14 o
  -2  -5   5         13.85         13.59         0.60 o
  -1  -5   5         17.21         20.24         0.56 o
   0  -5   5        240.58        261.62         5.73 o
   1  -5   5        109.66        107.62         2.82 o
   2  -5   5          9.35          8.04         0.71 o
   3  -5   5         38.26         39.38         0.83 o
   4  -5   5         30.57         34.73         1.18 o
   5  -5   5         76.99         81.46         2.10 o
   6  -5   5         37.77         40.71         1.14 o
   7  -5   5         43.35         36.93         1.15 o
  -9  -4   5         45.18         41.82         3.19 o
  -8  -4   5          5.03          5.13         0.83 o
  -7  -4   5         37.50         40.47         0.63 o
  -6  -4   5        192.83        207.43         5.20 o
  -5  -4   5         71.26         76.96         1.79 o
  -4  -4   5        246.46        250.23         2.68 o
  -3  -4   5        406.74        417.55         7.96 o
  -2  -4   5         38.90         37.36         0.48 o
  -1  -4   5         65.54         65.21         1.37 o
   0  -4   5        254.69        239.81         2.03 o
   1  -4   5         71.98         84.42         1.03 o
   2  -4   5        168.40        171.45         2.58 o
   3  -4   5        685.81        739.00         6.79 o
   4  -4   5         25.47         25.93         0.64 o
   5  -4   5         51.56         51.77         1.84 o
   6  -4   5          8.07          7.86         0.66 o
   7  -4   5         26.07         30.38         0.96 o
   8  -4   5         76.40         71.62         2.53 o
 -10  -3   5         27.51         27.85         1.31 o
  -9  -3   5        240.58        248.14         9.27 o
  -8  -3   5        137.99        138.85         3.46 o
  -7  -3   5        506.37        493.59        12.15 o
  -6  -3   5        746.46        740.86         7.77 o
  -5  -3   5        343.97        324.35         2.71 o
  -4  -3   5         31.07         34.38         0.77 o
  -3  -3   5        134.76        110.62         4.64 o
  -2  -3   5         69.71         70.51         1.63 o
  -1  -3   5         86.56         88.82         1.23 o
   0  -3   5        147.84        141.56         1.64 o
   1  -3   5        332.80        362.58         5.79 o
   2  -3   5         15.41         14.55         0.70 o
   3  -3   5         73.09         69.42         1.31 o
   4  -3   5        795.94        777.87        14.51 o
   5  -3   5        173.52        177.62         1.82 o
   6  -3   5        771.34        814.69        10.49 o
   7  -3   5        126.64        129.34         2.28 o
   8  -3   5        334.36        319.19         3.47 o
   9  -3   5        153.82        140.69         7.05 o
 -11  -2   5          8.13          7.31         1.78 o
 -10  -2   5         63.76         62.81         1.86 o
  -9  -2   5         48.68         50.08         2.41 o
  -8  -2   5        804.27        809.20        15.12 o
  -7  -2   5        518.10        514.38         3.51 o
  -6  -2   5        119.17        107.09         1.23 o
  -5  -2   5         41.48         42.24         1.18 o
  -4  -2   5         26.92         27.45         1.08 o
  -3  -2   5          8.11          6.81         0.32 o
  -2  -2   5       1212.27       1105.91        16.30 o
   0  -2   5        300.03        330.94         1.26 o
   1  -2   5        951.97        948.44         2.76 o
   2  -2   5        244.71        238.27         2.61 o
   3  -2   5         76.10         77.67         0.74 o
   4  -2   5        343.26        334.48         5.62 o
   5  -2   5        453.53        483.67         3.40 o
   6  -2   5          9.36         10.59         0.82 o
   7  -2   5        628.28        642.70         8.96 o
   8  -2   5        397.28        407.80         4.87 o
   9  -2   5        108.50        103.77         2.87 o
  10  -2   5         13.40         12.89         1.62 o
 -11  -1   5          1.53          1.24         2.27 o
 -10  -1   5        133.98        138.70         5.16 o
  -9  -1   5         45.12         44.71         2.17 o
  -8  -1   5         93.58         97.38         3.14 o
  -7  -1   5         14.17         15.10         0.72 o
  -6  -1   5        102.30         99.68         1.90 o
  -5  -1   5        203.70        174.36         3.19 o
  -4  -1   5        137.42        127.27         0.28 o
  -3  -1   5       1312.92       1331.74         7.31 o
  -1  -1   5         16.89         17.19         0.23 o
   0  -1   5        563.33        578.68         6.44 o
   1  -1   5        962.62       1049.55         5.64 o
   2  -1   5        332.38        328.22         1.57 o
   3  -1   5        676.46        685.72         5.54 o
   4  -1   5        177.73        182.97         2.28 o
   5  -1   5        168.48        172.46         1.64 o
   6  -1   5        202.23        193.48         0.69 o
   7  -1   5         18.92         17.49         0.66 o
   8  -1   5         52.80         61.76         1.64 o
   9  -1   5         88.84         87.49         1.03 o
  10  -1   5        186.77        178.10         1.94 o
 -11   0   5         62.60         70.95         2.28 o
 -10   0   5        136.26        155.66         4.15 o
  -9   0   5        254.84        274.05         5.64 o
  -8   0   5        257.30        245.52         9.73 o
  -7   0   5         84.28         79.37         1.67 o
  -6   0   5        136.59        119.67         2.05 o
  -5   0   5         82.17         82.85         1.05 o
  -4   0   5       1147.83       1262.26         4.03 o
  -3   0   5        622.86        593.43         3.16 o
  -1   0   5         11.84         11.49         0.14 o
   1   0   5         57.73         46.05         0.21 o
   2   0   5       1091.04       1016.95         7.98 o
   3   0   5        992.05       1023.08        11.28 o
   4   0   5        355.00        343.16         7.19 o
   5   0   5          0.92          0.98         0.70 o
   6   0   5         73.17         79.00         2.78 o
   7   0   5        539.38        556.55         4.52 o
   8   0   5         50.03         62.41         1.32 o
   9   0   5         12.64         10.84         0.91 o
  10   0   5         10.67          8.81         1.78 o
 -11   1   5          1.66          1.26         1.31 o
 -10   1   5        133.83        146.29         2.52 o
  -9   1   5         46.89         50.62         1.37 o
  -8   1   5         94.79         99.67         1.29 o
  -7   1   5         15.61         16.33         0.45 o
  -6   1   5        100.34        102.56         0.87 o
  -5   1   5        201.13        177.43         2.79 o
  -4   1   5        137.33        126.89         0.61 o
  -3   1   5       1326.75       1349.89        18.60 o
  -2   1   5       1594.52       1691.22        17.05 o
  -1   1   5         18.47         17.19         0.18 o
   0   1   5        567.54        578.72         2.83 o
   1   1   5        957.44       1034.72         5.87 o
   2   1   5        339.02        328.16         3.90 o
   3   1   5        679.29        683.39         6.25 o
   4   1   5        175.71        181.19         1.76 o
   5   1   5        165.98        167.65         1.73 o
   6   1   5        198.45        193.96         2.97 o
   7   1   5         19.63         16.91         0.66 o
   8   1   5         54.43         62.70         1.11 o
   9   1   5         88.79         88.88         3.71 o
  10   1   5        188.47        173.95         3.80 o
 -11   2   5          8.31          7.03         1.26 o
 -10   2   5         64.30         62.99         2.53 o
  -9   2   5         48.46         50.57         0.56 o
  -8   2   5        812.79        852.00        12.66 o
  -7   2   5        517.69        499.55         4.14 o
  -6   2   5        119.59        107.43         2.78 o
  -5   2   5         40.66         40.04         1.16 o
  -4   2   5         28.81         29.16         1.16 o
  -3   2   5          7.93          6.40         0.19 o
  -2   2   5       1208.50       1138.31         6.38 o
  -1   2   5        773.37        781.62         3.47 o
   0   2   5        293.80        324.20         3.74 o
   1   2   5        953.44        938.95         4.29 o
   2   2   5        245.49        240.23         3.26 o
   3   2   5         73.38         77.33         1.15 o
   4   2   5        343.40        331.70         4.24 o
   5   2   5        460.26        475.14         9.13 o
   6   2   5          9.07          9.99         0.82 o
   7   2   5        627.33        677.71        11.13 o
   8   2   5        395.68        404.87         4.92 o
   9   2   5        108.29        104.21         0.97 o
  10   2   5         13.07         10.52         2.30 o
 -10   3   5         27.20         30.32         1.44 o
  -9   3   5        237.24        247.81         1.43 o
  -8   3   5        138.42        140.83         1.37 o
  -7   3   5        510.64        513.41        10.20 o
  -6   3   5        742.06        711.55         4.91 o
  -5   3   5        341.73        337.32         2.77 o
  -4   3   5         32.25         30.53         1.63 o
  -3   3   5        135.38        111.92         3.24 o
  -2   3   5         69.59         65.63         1.81 o
  -1   3   5         89.67         91.81         0.99 o
   0   3   5        147.62        143.15         2.33 o
   1   3   5        328.64        352.00         3.85 o
   2   3   5         16.68         14.98         0.87 o
   3   3   5         74.02         68.34         2.07 o
   4   3   5        794.08        752.86        30.63 o
   5   3   5        170.97        176.50         1.71 o
   6   3   5        768.24        823.65        11.82 o
   7   3   5        125.92        130.27         1.08 o
   8   3   5        329.51        334.27         5.64 o
   9   3   5        153.51        149.35         6.37 o
  -9   4   5         44.56         39.70         1.28 o
  -8   4   5          4.88          4.83         0.83 o
  -7   4   5         37.04         40.22         0.64 o
  -6   4   5        190.84        198.32         3.52 o
  -5   4   5         72.11         73.52         2.01 o
  -4   4   5        248.46        244.37         4.43 o
  -3   4   5        405.96        407.12         4.30 o
  -2   4   5         37.67         34.05         0.84 o
  -1   4   5         65.86         60.24         1.18 o
   0   4   5        253.38        253.27         2.22 o
   1   4   5         73.91         83.65         1.28 o
   2   4   5        171.62        176.09         1.24 o
   3   4   5        678.52        716.95         7.50 o
   4   4   5         24.89         28.43         1.48 o
   5   4   5         50.73         45.44         1.28 o
   6   4   5          8.12          8.84         0.67 o
   7   4   5         25.68         28.23         1.16 o
   8   4   5         75.45         74.56         2.38 o
  -8   5   5        168.90        164.83         2.44 o
  -7   5   5         10.25         10.15         0.93 o
  -6   5   5         75.55         69.62         2.06 o
  -5   5   5         41.11         37.61         2.18 o
  -4   5   5         77.05         69.75         1.28 o
  -3   5   5         89.97         95.44         1.60 o
  -1   5   5         17.09         19.96         1.48 o
   0   5   5        239.04        251.68         3.09 o
   1   5   5        109.16        102.29         2.10 o
   2   5   5         10.03          8.82         0.91 o
   3   5   5         39.44         42.02         0.89 o
   4   5   5         29.42         31.74         0.75 o
   5   5   5         75.45         77.17         1.79 o
   6   5   5         38.57         40.94         1.14 o
   7   5   5         43.15         38.62         4.87 o
  -6   6   5         72.23         72.42         2.31 o
  -5   6   5          8.42          7.55         1.60 o
  -3   6   5         30.23         27.08         1.92 o
  -2   6   5         46.07         42.79         2.70 o
  -1   6   5         98.28         96.24         1.46 o
   0   6   5         39.72         36.70         1.45 o
   1   6   5         58.56         52.61         2.61 o
   2   6   5         20.64         17.24         1.91 o
   3   6   5         44.88         45.67         1.14 o
   4   6   5         63.67         58.68         1.64 o
  -5  -6   6         39.51         41.22         2.10 o
  -4  -6   6          1.33          2.02         1.31 o
  -3  -6   6         24.72         26.28         1.05 o
  -2  -6   6         10.81         11.54         1.66 o
  -1  -6   6         87.16         91.31         1.64 o
   0  -6   6         11.86          9.97         1.10 o
   1  -6   6          1.92          5.48         2.15 o
   2  -6   6          8.65          8.17         1.14 o
   3  -6   6          5.80          8.07         1.46 o
   4  -6   6        112.34        105.74         2.31 o
  -7  -5   6         12.68         13.55         1.31 o
  -6  -5   6         20.76         20.60         0.89 o
  -5  -5   6        117.18        107.68         2.24 o
  -4  -5   6        160.76        152.68         3.50 o
  -3  -5   6         31.67         34.17         1.00 o
  -2  -5   6         15.19         16.40         0.71 o
  -1  -5   6         13.33         15.03         0.65 o
   0  -5   6         32.47         36.80         0.84 o
   1  -5   6        113.31        111.48         2.83 o
   2  -5   6         28.74         26.47         1.18 o
   3  -5   6         44.23         43.76         0.94 o
   4  -5   6        120.97        119.73         2.32 o
   5  -5   6         70.81         75.49         1.39 o
   6  -5   6         50.66         46.76         2.15 o
  -9  -4   6        244.65        229.00        20.70 o
  -8  -4   6        146.54        149.67         4.61 o
  -7  -4   6         13.90         13.91         0.62 o
  -6  -4   6         41.60         45.11         2.33 o
  -5  -4   6         44.59         42.07         1.39 o
  -4  -4   6        726.14        731.80        20.78 o
  -3  -4   6        279.62        278.73         8.29 o
  -2  -4   6         94.71         92.53         2.14 o
  -1  -4   6        113.99        115.69         0.83 o
   0  -4   6        142.94        145.66         2.18 o
   1  -4   6        158.76        165.49         2.06 o
   2  -4   6         33.83         38.40         0.77 o
   3  -4   6        238.52        248.02         4.70 o
   4  -4   6         87.24         94.79         1.93 o
   5  -4   6        220.17        232.19         4.21 o
   6  -4   6        154.06        156.87         6.22 o
   7  -4   6         27.88         31.02         1.14 o
 -10  -3   6         18.72         20.09         2.53 o
  -9  -3   6        411.39        422.98        11.42 o
  -8  -3   6        153.84        159.37         3.87 o
  -7  -3   6         38.48         37.35         0.71 o
  -6  -3   6        109.06        111.10         1.29 o
  -5  -3   6        359.90        350.73         4.32 o
  -4  -3   6        451.67        459.24         4.63 o
  -3  -3   6         83.35         93.72         1.61 o
  -2  -3   6        130.11        132.61         1.90 o
  -1  -3   6         89.57         93.01         2.15 o
   0  -3   6        149.82        143.05         1.37 o
   1  -3   6          1.76          0.83         0.73 o
   2  -3   6        121.25        116.96         1.37 o
   3  -3   6        193.87        189.82         1.34 o
   4  -3   6        298.76        304.33         2.35 o
   5  -3   6        228.42        234.24         5.82 o
   6  -3   6         58.01         62.58         1.01 o
   7  -3   6        149.48        153.98         3.71 o
   8  -3   6         53.86         46.50         1.32 o
 -11  -2   6         33.25         34.39         2.30 o
 -10  -2   6         59.57         58.44         3.30 o
  -9  -2   6         35.43         35.01         2.02 o
  -8  -2   6         38.51         39.94         1.01 o
  -7  -2   6          3.92          3.71         0.89 o
  -6  -2   6        347.52        352.59         5.40 o
  -5  -2   6         80.26         81.11         2.36 o
  -4  -2   6        283.61        276.97         3.59 o
  -3  -2   6         31.24         24.85         0.78 o
  -2  -2   6        682.41        636.64         4.31 o
  -1  -2   6        504.32        466.50         5.65 o
   0  -2   6         11.34          9.07         0.11 o
   1  -2   6         41.78         56.82         1.41 o
   2  -2   6        128.13        129.88         1.41 o
   3  -2   6        120.99        120.74         2.67 o
   4  -2   6         56.93         53.61         0.96 o
   5  -2   6        601.95        595.51         4.92 o
   6  -2   6        184.08        189.48         2.88 o
   7  -2   6         91.25         90.58         1.51 o
   8  -2   6         23.85         25.00         1.02 o
   9  -2   6          8.26         10.83         1.46 o
 -11  -1   6          4.81          5.05         2.52 o
 -10  -1   6         38.02         35.77         1.83 o
  -9  -1   6        142.89        145.63         3.08 o
  -8  -1   6          4.38          2.92         0.66 o
  -7  -1   6         57.61         62.63         1.13 o
  -6  -1   6         35.07         33.99         1.46 o
  -5  -1   6        245.25        242.64         4.46 o
  -4  -1   6         76.91         73.98         0.69 o
  -3  -1   6       1657.75       1620.90        22.98 o
  -2  -1   6        475.17        461.97         1.83 o
  -1  -1   6        144.82        148.33         0.43 o
   0  -1   6         51.70         49.63         0.52 o
   1  -1   6        102.38         95.74         0.13 o
   2  -1   6        312.40        313.18         2.60 o
   3  -1   6          7.15         10.36         0.78 o
   4  -1   6        164.77        159.63         1.89 o
   5  -1   6         11.24         11.06         0.39 o
   6  -1   6        430.07        408.99         7.58 o
   7  -1   6         38.98         48.34         1.65 o
   8  -1   6         96.30         97.79         2.13 o
   9  -1   6         21.10         20.78         1.31 o
 -11   0   6         49.91         51.93         1.99 o
 -10   0   6        494.09        474.93         6.80 o
  -9   0   6         23.34         27.68         0.80 o
  -8   0   6          4.69          4.43         0.60 o
  -7   0   6         40.18         41.18         0.73 o
  -6   0   6         39.26         33.11         0.77 o
  -5   0   6         43.47         39.78         0.78 o
  -4   0   6        804.13        726.10        22.91 o
  -3   0   6        313.84        289.27         2.22 o
  -2   0   6        317.83        306.79         1.48 o
  -1   0   6          9.70          8.54         0.10 o
   0   0   6        183.86        171.26         2.17 o
   1   0   6         64.67         60.76         1.12 o
   2   0   6        446.20        428.11         2.39 o
   3   0   6       1283.69       1225.29        25.23 o
   4   0   6        224.21        234.11         2.28 o
   5   0   6        428.50        425.89         3.12 o
   6   0   6         57.01         48.20         2.00 o
   7   0   6         57.23         57.98         1.07 o
   8   0   6         31.08         27.20         0.86 o
   9   0   6         86.53         81.85         3.29 o
  10   0   6          0.80          1.58         2.30 o
 -11   1   6          4.80          4.92         1.46 o
 -10   1   6         37.54         37.81         2.92 o
  -9   1   6        141.17        140.25         0.92 o
  -8   1   6          4.66          3.66         0.56 o
  -7   1   6         56.15         60.19         0.77 o
  -6   1   6         35.61         34.07         0.74 o
  -5   1   6        247.28        240.73         2.71 o
  -4   1   6         78.18         74.97         1.66 o
  -3   1   6       1655.33       1572.79         5.95 o
  -2   1   6        467.97        465.65         2.92 o
  -1   1   6        141.45        147.87         0.61 o
   0   1   6         54.49         49.17         0.46 o
   1   1   6        104.92         94.93         0.91 o
   2   1   6        306.30        310.94         1.13 o
   3   1   6          7.30         10.34         0.69 o
   4   1   6        162.34        157.36         1.28 o
   5   1   6         10.52          9.85         0.48 o
   6   1   6        432.06        411.97        10.52 o
   7   1   6         39.64         48.99         2.34 o
   8   1   6         94.89         98.65         1.52 o
   9   1   6         21.63         21.97         1.31 o
 -11   2   6         33.33         28.41         1.62 o
 -10   2   6         60.11         61.53         1.74 o
  -9   2   6         35.21         35.65         0.61 o
  -8   2   6         36.97         38.84         0.79 o
  -7   2   6          3.59          3.84         0.82 o
  -6   2   6        342.47        352.70         3.42 o
  -5   2   6         82.56         84.56         1.28 o
  -4   2   6        288.15        283.78         5.29 o
  -3   2   6         30.03         24.40         0.91 o
  -2   2   6        675.28        650.13        10.08 o
  -1   2   6        510.08        469.42         5.81 o
   0   2   6         11.25          8.78         0.31 o
   1   2   6         40.53         58.09         0.98 o
   2   2   6        128.97        128.62         1.59 o
   3   2   6        117.47        114.75         1.80 o
   4   2   6         57.91         55.51         0.90 o
   5   2   6        606.67        606.12         8.08 o
   6   2   6        186.78        192.26         3.28 o
   7   2   6         88.14         91.87         2.86 o
   8   2   6         24.23         29.20         4.28 o
   9   2   6          7.43          7.98         1.26 o
 -10   3   6         19.02         20.34         1.13 o
  -9   3   6        414.22        427.68         4.29 o
  -8   3   6        155.54        164.58         2.73 o
  -7   3   6         39.45         44.63         1.82 o
  -6   3   6        110.98        117.92         1.65 o
  -5   3   6        355.63        346.45         2.91 o
  -4   3   6        455.56        465.49        14.32 o
  -3   3   6         85.83         93.11         3.59 o
  -2   3   6        127.11        128.66         4.11 o
  -1   3   6         90.51         83.57         1.31 o
   0   3   6        150.68        140.25         2.04 o
   1   3   6          1.71          0.97         1.03 o
   2   3   6        121.75        118.24         1.41 o
   3   3   6        193.51        191.66         1.14 o
   4   3   6        303.07        297.53         3.76 o
   5   3   6        227.71        234.40         4.07 o
   6   3   6         55.29         58.62         1.20 o
   7   3   6        150.63        151.54         2.27 o
   8   3   6         56.39         48.56         1.32 o
  -9   4   6        245.94        243.21         6.50 o
  -8   4   6        145.78        142.32         2.03 o
  -7   4   6         13.91         15.29         0.61 o
  -6   4   6         40.06         39.80         0.98 o
  -5   4   6         45.85         42.78         1.06 o
  -4   4   6        732.25        717.13        31.16 o
  -3   4   6        280.14        275.43         7.73 o
  -2   4   6         92.65         89.24         2.19 o
  -1   4   6        116.59        114.89         2.23 o
   0   4   6        142.91        146.16         2.70 o
   1   4   6        155.48        166.24         1.20 o
   2   4   6         35.01         38.03         1.32 o
   3   4   6        238.23        251.94         7.67 o
   4   4   6         86.00         98.41         2.10 o
   5   4   6        224.82        233.40         2.47 o
   6   4   6        154.11        159.86         2.98 o
   7   4   6         26.98         29.69         1.02 o
  -8   5   6        103.47        100.84         4.53 o
  -7   5   6         13.12         15.56         1.02 o
  -6   5   6         20.41         18.96         1.02 o
  -5   5   6        116.01        105.05         2.75 o
  -3   5   6         31.44         28.91         1.25 o
  -2   5   6         15.27         17.30         1.59 o
  -1   5   6         12.64         13.29         1.90 o
   0   5   6         32.23         38.52         4.91 o
   1   5   6        113.87        104.14         1.25 o
   2   5   6         29.80         25.51         0.89 o
   3   5   6         44.24         40.44         1.49 o
   4   5   6        121.42        129.62         3.21 o
   5   5   6         71.95         75.14         1.45 o
   6   5   6         50.53         47.65         1.89 o
  -5   6   6         39.51         38.27         1.46 o
  -4   6   6          1.28          1.40         1.31 o
  -3   6   6         24.19         26.58         1.67 o
  -2   6   6         11.23         11.72         1.35 o
  -1   6   6         87.96         88.46         1.36 o
   0   6   6         11.77          9.74         1.10 o
   1   6   6          2.01          2.76         1.35 o
   2   6   6          8.95          8.71         2.27 o
   3   6   6          5.74          8.48         1.79 o
   4   6   6        112.22         98.57         5.76 o
  -5  -6   7          6.87          7.36         1.62 o
  -4  -6   7         50.02         47.49         2.23 o
  -3  -6   7          4.46          3.27         1.13 o
  -2  -6   7         39.17         36.88         1.32 o
  -1  -6   7         95.54         89.95         2.41 o
   0  -6   7         16.30         14.58         1.31 o
   1  -6   7         40.05         36.94         1.61 o
   2  -6   7         33.61         31.50         1.46 o
   3  -6   7         77.87         71.71         2.31 o
  -7  -5   7         93.29         87.96         1.47 o
  -6  -5   7          0.80          1.07         1.14 o
  -5  -5   7        105.44         98.22         3.13 o
  -4  -5   7         21.01         27.03         0.98 o
  -3  -5   7          9.74          9.54         0.61 o
  -2  -5   7          0.72          1.23         0.51 o
  -1  -5   7         34.20         37.95         0.89 o
   0  -5   7         10.70          9.65         0.56 o
   1  -5   7         18.43         15.81         0.66 o
   2  -5   7         27.43         27.79         1.32 o
   3  -5   7         57.41         57.41         3.02 o
   4  -5   7        139.22        147.55         1.99 o
   5  -5   7          1.08          0.45         1.26 o
  -9  -4   7        166.12        169.27         2.68 o
  -8  -4   7         72.00         64.39         1.94 o
  -7  -4   7         51.99         52.77         1.18 o
  -6  -4   7         15.74         16.48         0.58 o
  -5  -4   7        183.84        179.78         0.91 o
  -4  -4   7        334.21        356.64         6.28 o
  -3  -4   7        316.04        322.72         1.67 o
  -2  -4   7        264.09        271.65         2.80 o
  -1  -4   7         78.20         86.01         2.35 o
   0  -4   7         76.00         78.12         1.07 o
   1  -4   7        267.00        269.06         3.82 o
   2  -4   7         89.90        101.37         2.30 o
   3  -4   7        252.54        247.85         3.51 o
   4  -4   7          4.06          4.54         0.56 o
   5  -4   7         91.85         96.13         3.55 o
   6  -4   7         14.31         13.35         1.10 o
   7  -4   7        126.44        117.99         2.80 o
 -10  -3   7          4.86          6.20         2.30 o
  -9  -3   7         45.89         44.94         2.05 o
  -8  -3   7        194.06        219.41         9.12 o
  -7  -3   7        243.27        239.68         7.02 o
  -6  -3   7        309.57        325.62         3.43 o
  -5  -3   7        469.66        505.71         4.00 o
  -4  -3   7        506.31        517.96         2.53 o
  -3  -3   7        271.15        251.50         3.77 o
  -2  -3   7        115.26        120.47         3.05 o
  -1  -3   7        105.16        111.37         3.53 o
   0  -3   7        164.04        158.89         3.02 o
   1  -3   7         15.71         15.84         0.42 o
   2  -3   7        117.02        123.36         1.91 o
   3  -3   7        507.02        514.82         3.61 o
   4  -3   7        102.45        116.23         2.03 o
   5  -3   7        138.02        140.24         1.78 o
   6  -3   7        239.57        252.90         2.53 o
   7  -3   7         85.71         87.49         2.64 o
   8  -3   7        382.67        372.38         5.42 o
 -10  -2   7         24.37         28.07         2.17 o
  -9  -2   7         36.62         39.46         1.24 o
  -8  -2   7        110.91        116.04         2.62 o
  -7  -2   7        464.50        449.65         6.89 o
  -6  -2   7        348.91        343.65         2.37 o
  -5  -2   7        340.49        342.65         3.89 o
  -4  -2   7        147.71        152.87         2.26 o
  -3  -2   7         77.04         69.36         1.82 o
  -2  -2   7         53.80         59.80         1.40 o
  -1  -2   7        573.90        600.71         9.03 o
   0  -2   7        725.17        702.82        12.23 o
   1  -2   7        563.01        572.29        10.70 o
   2  -2   7        274.25        268.75         3.36 o
   3  -2   7        352.76        357.19         5.17 o
   4  -2   7         73.29         71.86         0.98 o
   5  -2   7        442.68        441.76         4.75 o
   6  -2   7         50.45         50.31         0.95 o
   7  -2   7         71.96         72.28         2.19 o
   8  -2   7        156.28        154.99         4.18 o
 -11  -1   7        287.54        259.86         4.53 o
 -10  -1   7        167.51        171.73         9.02 o
  -9  -1   7         54.03         58.51         2.59 o
  -8  -1   7        213.13        205.15         3.85 o
  -7  -1   7         28.37         27.82         0.89 o
  -6  -1   7         69.26         70.85         0.88 o
  -5  -1   7         46.67         45.72         0.95 o
  -4  -1   7         45.50         43.24         0.67 o
  -3  -1   7        633.21        608.51        13.04 o
  -2  -1   7       1047.95       1014.04         9.03 o
  -1  -1   7        447.71        458.16         5.61 o
   0  -1   7        189.63        181.73         1.21 o
   1  -1   7         98.62         96.63         0.81 o
   2  -1   7        938.29        974.56        11.46 o
   3  -1   7        271.77        278.49         4.87 o
   4  -1   7        280.87        280.61         3.28 o
   5  -1   7         33.70         34.32         0.83 o
   6  -1   7         19.41         19.42         0.66 o
   7  -1   7         49.38         47.79         1.43 o
   8  -1   7         94.72         93.52         3.00 o
   9  -1   7        120.84        117.55         1.80 o
 -11   0   7          2.92          3.46         1.46 o
 -10   0   7        161.68        161.44         5.99 o
  -9   0   7         10.89          8.36         0.62 o
  -8   0   7         26.85         29.65         0.95 o
  -7   0   7         46.33         43.96         1.01 o
  -6   0   7        252.55        267.85         2.20 o
  -5   0   7        386.81        361.68         6.61 o
  -4   0   7        123.15        120.07         1.83 o
  -3   0   7        550.48        526.51         4.36 o
  -2   0   7        137.05        159.26         8.52 o
  -1   0   7        410.41        406.21         2.66 o
   0   0   7         27.00         22.43         0.36 o
   1   0   7         79.65         69.95         0.60 o
   2   0   7        241.80        231.35         3.72 o
   3   0   7         35.15         33.65         0.86 o
   5   0   7         37.20         35.74         0.77 o
   6   0   7        138.48        136.83         2.45 o
   7   0   7          2.15          1.95         0.62 o
   8   0   7          2.28          4.03         1.02 o
   9   0   7        353.34        343.55        11.09 o
 -11   1   7        287.49        263.76         9.46 o
 -10   1   7        168.71        163.52         3.32 o
  -9   1   7         54.50         57.54         0.90 o
  -8   1   7        213.88        207.16         2.89 o
  -7   1   7         28.28         28.44         0.83 o
  -6   1   7         66.90         69.51         0.72 o
  -5   1   7         48.16         46.49         1.88 o
  -4   1   7         47.64         45.13         1.14 o
  -3   1   7        627.83        597.24         9.39 o
  -2   1   7       1044.85       1013.87         4.68 o
  -1   1   7        453.56        455.52         4.15 o
   0   1   7        188.82        167.77         2.37 o
   1   1   7        100.60         98.16         1.39 o
   2   1   7        942.47        947.69        14.42 o
   3   1   7        269.99        275.35         3.53 o
   4   1   7        285.73        281.08         3.15 o
   5   1   7         33.36         33.78         0.89 o
   6   1   7         20.13         20.45         0.60 o
   7   1   7         48.74         44.42         1.00 o
   8   1   7         94.47         89.93         1.60 o
   9   1   7        120.42        112.09         2.84 o
 -10   2   7         24.64         24.58         1.24 o
  -9   2   7         35.63         37.34         1.15 o
  -8   2   7        109.00        119.40         1.39 o
  -7   2   7        464.42        488.00         7.80 o
  -6   2   7        349.85        352.98         1.58 o
  -5   2   7        340.30        340.02         3.20 o
  -4   2   7        149.12        154.92         3.07 o
  -3   2   7         78.15         65.82         1.77 o
  -2   2   7         52.95         56.17         1.54 o
  -1   2   7        579.76        594.62         8.97 o
   0   2   7        729.15        683.63        14.25 o
   1   2   7        556.22        570.55         8.11 o
   2   2   7        272.15        259.29         5.37 o
   3   2   7        353.25        347.84         4.94 o
   4   2   7         74.69         75.44         1.55 o
   5   2   7        437.57        436.62         4.64 o
   6   2   7         50.47         55.38         2.46 o
   7   2   7         73.37         76.43         1.64 o
   8   2   7        155.30        162.12         4.02 o
 -10   3   7          4.95          5.79         1.46 o
  -9   3   7         46.91         46.82         1.02 o
  -8   3   7        192.74        219.12         3.03 o
  -7   3   7        239.80        240.24         1.97 o
  -6   3   7        306.83        320.73         6.80 o
  -5   3   7        469.83        482.34         6.56 o
  -4   3   7        502.91        509.46         7.74 o
  -3   3   7        272.32        263.09         1.25 o
  -2   3   7        114.63        122.21         1.21 o
  -1   3   7        103.56        102.86         1.20 o
   0   3   7        162.30        154.63         2.01 o
   1   3   7         15.84         17.10         0.89 o
   2   3   7        115.92        119.89         4.62 o
   3   3   7        509.21        513.25         2.68 o
   4   3   7        106.28        113.02         1.83 o
   5   3   7        136.58        140.01         1.55 o
   6   3   7        235.71        244.63         3.60 o
   7   3   7         85.15         87.67         0.96 o
   8   3   7        382.89        359.45         6.50 o
  -9   4   7        164.43        164.96         3.07 o
  -8   4   7         70.92         66.00         1.09 o
  -7   4   7         52.60         52.32         2.03 o
  -6   4   7         16.48         17.02         0.52 o
  -5   4   7        180.97        169.64         5.01 o
  -4   4   7        333.58        343.88         2.72 o
  -3   4   7        312.10        299.38         3.08 o
  -2   4   7        261.28        271.28         9.64 o
  -1   4   7         80.36         86.68         5.22 o
   0   4   7         77.16         77.03         1.96 o
   1   4   7        263.54        268.98         4.70 o
   2   4   7         88.62         97.09         2.79 o
   3   4   7        255.50        255.55         8.06 o
   4   4   7          4.11          4.70         0.56 o
   5   4   7         90.45         88.10         1.79 o
   6   4   7         14.73         13.55         1.10 o
   7   4   7        125.66        115.89         1.80 o
  -7   5   7         92.84         91.11         3.79 o
  -6   5   7          0.92          1.16         1.31 o
  -5   5   7        106.78        101.97         6.05 o
  -4   5   7         21.63         24.65         0.99 o
  -3   5   7          9.35          7.84         0.85 o
  -2   5   7          0.74          5.92         2.85 o
  -1   5   7         33.36         36.46         6.22 o
   0   5   7         10.00          9.10         0.88 o
   1   5   7         18.96         17.40         0.86 o
   2   5   7         27.58         26.66         1.41 o
   3   5   7         57.01         61.29         1.45 o
   4   5   7        138.73        146.27         2.82 o
   5   5   7          1.01          0.64         1.26 o
  -5   6   7          7.11          7.25         1.62 o
  -4   6   7         50.53         49.87         1.79 o
  -3   6   7          4.15          3.91         1.61 o
  -2   6   7         39.03         36.68         2.27 o
  -1   6   7         95.07         96.29         2.28 o
   0   6   7         16.39         12.13         1.31 o
   1   6   7         40.59         33.36        11.14 o
   2   6   7         33.00         31.18         1.27 o
   3   6   7         78.65         78.89         3.16 o
  -3  -6   8         45.89         47.60         1.81 o
  -2  -6   8         68.56         64.68         5.62 o
  -1  -6   8         59.57         47.61         5.80 o
   0  -6   8         84.16         80.54         1.95 o
   1  -6   8         34.43         28.25         2.30 o
  -7  -5   8         17.63         20.43         1.63 o
  -6  -5   8         39.32         36.98         1.46 o
  -5  -5   8         18.18         20.39         0.95 o
  -4  -5   8         99.81         96.06         5.86 o
  -3  -5   8         31.28         34.69         1.04 o
  -2  -5   8        432.54        386.09         4.25 o
  -1  -5   8        220.30        239.95         3.28 o
   0  -5   8        255.18        249.11         2.72 o
   1  -5   8         29.69         30.78         1.30 o
   2  -5   8         24.84         24.58         1.57 o
   3  -5   8          3.91          4.75         1.10 o
   4  -5   8         73.37         78.65         5.42 o
  -8  -4   8        141.82        134.98         3.05 o
  -7  -4   8         97.42        105.36         1.93 o
  -6  -4   8        108.25        113.83         1.02 o
  -5  -4   8        367.11        342.72        11.87 o
  -4  -4   8        189.01        184.53         3.47 o
  -3  -4   8        419.82        371.91         4.36 o
  -2  -4   8        308.90        327.06         2.90 o
  -1  -4   8        379.85        409.57         4.70 o
   0  -4   8         71.34         65.62         1.18 o
   1  -4   8         66.24         63.49         0.86 o
   2  -4   8        153.30        161.04         3.89 o
   3  -4   8        125.98        132.08         1.74 o
   4  -4   8         98.11        105.38         2.58 o
   5  -4   8        224.31        235.34         3.77 o
   6  -4   8          0.62          1.21         1.26 o
  -9  -3   8         37.03         38.21         1.61 o
  -8  -3   8         53.19         52.08         1.45 o
  -7  -3   8        195.43        199.42         1.46 o
  -6  -3   8        198.46        216.74         5.61 o
  -5  -3   8        138.44        139.50         2.33 o
  -4  -3   8        365.34        371.72         7.86 o
  -3  -3   8         27.51         30.15         0.98 o
  -2  -3   8        126.91        145.87         2.02 o
  -1  -3   8        173.82        186.55         2.24 o
   0  -3   8         35.23         41.14         1.79 o
   1  -3   8          4.15          3.44         0.72 o
   2  -3   8        227.86        231.92         2.01 o
   3  -3   8        310.25        302.48         3.23 o
   4  -3   8         85.22         89.15         2.42 o
   5  -3   8        123.32        122.69         2.38 o
   6  -3   8         97.36         95.71         2.58 o
   7  -3   8        122.08        122.85         5.18 o
 -10  -2   8         31.10         30.98         1.79 o
  -9  -2   8        216.42        214.12         9.58 o
  -8  -2   8        179.07        180.08         1.88 o
  -7  -2   8        116.92        123.61         4.39 o
  -6  -2   8        298.75        308.63         4.41 o
  -4  -2   8        121.88        120.74         2.17 o
  -3  -2   8        424.94        419.53         6.09 o
  -2  -2   8        148.12        158.61         1.67 o
  -1  -2   8         37.91         33.77         0.86 o
   0  -2   8         22.14         25.51         0.84 o
   1  -2   8          6.34          7.66         0.96 o
   2  -2   8        129.26        134.17         1.73 o
   3  -2   8        402.13        398.31         2.94 o
   4  -2   8         83.34         93.16         0.93 o
   5  -2   8        257.97        264.52         4.52 o
   6  -2   8        124.83        124.05         1.52 o
   7  -2   8         49.58         49.81         1.11 o
   8  -2   8        209.15        202.64         3.69 o
 -10  -1   8          9.34          9.34         1.31 o
  -9  -1   8         17.73         16.22         0.86 o
  -8  -1   8         96.84         92.19         1.05 o
  -7  -1   8        121.93        120.81         3.14 o
  -6  -1   8        145.46        153.56         2.83 o
  -5  -1   8         46.89         52.32         1.35 o
  -4  -1   8        247.03        250.62         2.98 o
  -3  -1   8         95.12        103.96         2.83 o
  -2  -1   8        184.81        177.68         3.87 o
  -1  -1   8        137.93        134.44         2.17 o
   0  -1   8         48.34         56.03         0.70 o
   1  -1   8        155.19        153.97         2.77 o
   2  -1   8        456.68        442.17         4.01 o
   3  -1   8         74.28         75.45         1.18 o
   4  -1   8        116.23        114.85         1.64 o
   5  -1   8         50.13         50.75         1.51 o
   6  -1   8        173.43        177.44         1.99 o
   7  -1   8         63.27         62.44         1.45 o
   8  -1   8        315.36        289.37         3.92 o
 -11   0   8         83.13         80.42         2.31 o
 -10   0   8        129.43        123.91         4.18 o
  -9   0   8        181.39        181.22         2.10 o
  -8   0   8         23.95         21.96         1.02 o
  -7   0   8          3.17          2.53         0.55 o
  -6   0   8         72.29         76.92         1.31 o
  -5   0   8        133.16        134.94         1.85 o
  -4   0   8        349.43        322.59         3.76 o
  -3   0   8         39.31         36.89         0.70 o
  -2   0   8         29.72         33.15         0.89 o
  -1   0   8        107.67         99.48         1.56 o
   0   0   8          1.26          1.83         0.78 o
   1   0   8        468.52        438.17         8.95 o
   2   0   8         38.76         32.79         1.11 o
   3   0   8          3.61          4.18         0.39 o
   4   0   8         72.76         77.43         0.98 o
   5   0   8        853.47        895.19         9.70 o
   6   0   8        162.03        159.78         2.46 o
   7   0   8        107.18        100.83         7.17 o
   8   0   8         23.63         22.04         1.31 o
 -10   1   8          8.84          9.65         1.14 o
  -9   1   8         18.47         16.70         0.61 o
  -8   1   8         96.71         97.76         1.76 o
  -7   1   8        122.21        123.36         1.98 o
  -6   1   8        143.68        155.77         2.01 o
  -5   1   8         47.77         51.01         0.73 o
  -4   1   8        250.45        253.43         2.45 o
  -3   1   8         93.84         96.70         2.07 o
  -2   1   8        181.67        171.62         1.86 o
  -1   1   8        137.13        129.12         1.86 o
   0   1   8         46.25         52.95         0.82 o
   1   1   8        153.92        150.82         1.93 o
   2   1   8        458.36        435.06         6.51 o
   3   1   8         75.27         74.63         1.15 o
   4   1   8        113.79        114.24         1.80 o
   5   1   8         50.66         53.01         0.95 o
   6   1   8        174.81        185.59         1.53 o
   7   1   8         63.42         59.68         3.34 o
   8   1   8        314.88        289.80        10.28 o
 -10   2   8         31.93         30.10         2.94 o
  -9   2   8        216.99        221.23         7.40 o
  -8   2   8        177.00        182.34         1.90 o
  -7   2   8        119.01        126.49         1.37 o
  -6   2   8        302.15        321.40         2.00 o
  -5   2   8        394.78        381.04         4.62 o
  -4   2   8        123.31        122.99         1.44 o
  -3   2   8        424.13        412.61         7.59 o
  -2   2   8        150.45        158.77         2.08 o
  -1   2   8         38.04         31.14         0.82 o
   0   2   8         21.42         20.67         0.70 o
   1   2   8          6.79          5.71         0.44 o
   2   2   8        127.74        131.13         1.28 o
   3   2   8        408.45        401.77         3.54 o
   4   2   8         82.89         87.75         0.86 o
   5   2   8        253.41        263.95         3.45 o
   6   2   8        124.36        122.04         3.90 o
   7   2   8         50.68         53.97         3.15 o
   8   2   8        209.56        200.34         2.48 o
  -9   3   8         37.50         37.54         1.41 o
  -8   3   8         53.42         55.18         1.18 o
  -7   3   8        197.04        217.73         1.67 o
  -6   3   8        200.82        217.16         1.85 o
  -5   3   8        139.91        140.30         2.06 o
  -4   3   8        370.73        369.00         4.21 o
  -3   3   8         27.10         34.14         3.52 o
  -2   3   8        127.48        146.38         9.08 o
  -1   3   8        172.27        188.79         3.00 o
   0   3   8         33.26         36.50         0.98 o
   1   3   8          4.38          4.10         1.09 o
   2   3   8        229.98        229.59         3.18 o
   3   3   8        312.33        308.14         3.38 o
   4   3   8         85.42         87.23         1.77 o
   5   3   8        123.05        124.01         1.80 o
   6   3   8        100.44         94.87         1.19 o
   7   3   8        122.03        120.47         3.80 o
  -8   4   8        141.15        136.42         2.54 o
  -7   4   8         99.17        108.33         2.08 o
  -6   4   8        108.78        108.03         1.90 o
  -5   4   8        365.15        355.37         3.58 o
  -4   4   8        187.11        186.82         4.56 o
  -3   4   8        424.50        369.03        10.72 o
  -2   4   8        311.35        333.14         5.82 o
  -1   4   8        383.24        423.58         6.41 o
   0   4   8         72.19         67.57         4.03 o
   1   4   8         65.59         64.89         2.24 o
   2   4   8        152.23        161.47         3.64 o
   3   4   8        129.24        129.70         2.29 o
   4   4   8         98.71        103.42         1.87 o
   5   4   8        222.03        237.93         3.83 o
   6   4   8          0.58          1.08         1.46 o
  -7   5   8         18.11         20.06         1.06 o
  -6   5   8         38.27         32.88         1.04 o
  -5   5   8         18.08         18.98         0.96 o
  -4   5   8        101.31         92.28         3.29 o
  -3   5   8         31.67         35.36         2.13 o
  -2   5   8        432.75        387.65         3.98 o
  -1   5   8        220.60        223.85         2.33 o
   0   5   8        254.60        256.41         2.65 o
   1   5   8         30.15         31.63         1.45 o
   2   5   8         25.03         24.89         1.10 o
   3   5   8          3.92          3.94         0.85 o
   4   5   8         71.75         73.28         1.27 o
  -3   6   8         46.87         49.37         1.70 o
  -2   6   8         67.92         68.56         1.92 o
  -1   6   8         58.59         52.91         1.79 o
   0   6   8         84.67         80.01         2.07 o
   1   6   8         33.48         32.88         1.63 o
  -6  -5   9          9.79         10.19         1.33 o
  -5  -5   9         13.52         11.53         1.47 o
  -4  -5   9         43.60         41.60         1.02 o
  -3  -5   9         89.36         85.25         2.88 o
  -2  -5   9        175.86        176.69         2.35 o
  -1  -5   9        225.74        251.03         5.76 o
   0  -5   9         99.92        106.59         3.29 o
   1  -5   9         50.60         48.75         1.19 o
   2  -5   9         36.40         37.22         1.61 o
   3  -5   9         18.80         17.87         3.98 o
  -8  -4   9         10.81          8.48         1.62 o
  -7  -4   9         18.11         19.32         1.31 o
  -6  -4   9         91.94        101.95         2.98 o
  -5  -4   9        220.65        207.89        10.62 o
  -4  -4   9         62.21         64.22         2.15 o
  -3  -4   9          2.10          2.55         0.56 o
  -2  -4   9        132.36        155.38         1.48 o
  -1  -4   9        519.05        455.32         2.27 o
   0  -4   9         27.85         22.39         0.57 o
   1  -4   9         66.49         66.79         2.01 o
   2  -4   9          8.54         11.09         0.66 o
   3  -4   9          5.20          5.13         1.41 o
   4  -4   9          2.31          1.96         0.95 o
   5  -4   9         42.78         43.60         1.26 o
  -9  -3   9         24.64         22.79         1.79 o
  -8  -3   9         89.77         87.03         4.57 o
  -7  -3   9         97.38        109.88         3.26 o
  -6  -3   9        359.43        377.93         2.33 o
  -5  -3   9         16.06         15.30         0.71 o
  -4  -3   9         41.94         44.34         1.49 o
  -3  -3   9         51.43         50.64         1.02 o
  -2  -3   9        155.02        148.53         1.58 o
  -1  -3   9        107.46        115.73         2.12 o
   0  -3   9        179.70        173.95         2.00 o
   1  -3   9         31.82         38.39         0.63 o
   2  -3   9        416.52        420.05         4.28 o
   3  -3   9         51.70         56.30         1.28 o
   4  -3   9        504.47        477.70         7.70 o
   5  -3   9         28.06         28.36         1.02 o
   6  -3   9        100.91         96.91         2.84 o
   7  -3   9        138.58        139.91         2.66 o
 -10  -2   9          7.70          8.24         1.62 o
  -9  -2   9        111.80        115.15         8.72 o
  -8  -2   9         42.36         45.51         1.86 o
  -7  -2   9         10.91         10.74         0.76 o
  -6  -2   9         59.09         62.38         3.32 o
  -5  -2   9        604.37        609.98         8.75 o
  -4  -2   9       1357.62       1293.51        12.02 o
  -3  -2   9        633.57        654.27         7.81 o
  -2  -2   9          6.95          7.68         0.77 o
  -1  -2   9         52.38         54.56         0.98 o
   0  -2   9         15.82         16.99         0.39 o
   1  -2   9        404.81        429.65        13.71 o
   2  -2   9        405.79        429.19         8.19 o
   3  -2   9        334.46        328.46         3.07 o
   4  -2   9         26.78         26.51         0.75 o
   5  -2   9         22.94         26.63         0.75 o
   6  -2   9         11.89         12.42         1.02 o
   7  -2   9         88.36         91.43         7.99 o
 -10  -1   9         77.99         75.01         2.00 o
  -9  -1   9         41.59         40.98         1.38 o
  -8  -1   9         15.22         14.54         0.74 o
  -7  -1   9         44.43         38.69         0.80 o
  -6  -1   9        124.08        137.71         3.92 o
  -5  -1   9        286.80        287.98         2.46 o
  -4  -1   9        405.99        414.28         3.88 o
  -3  -1   9        204.44        196.71         3.29 o
  -2  -1   9        339.29        321.10         3.90 o
  -1  -1   9        165.79        160.35         2.49 o
   0  -1   9        166.05        168.93         2.20 o
   1  -1   9         39.71         39.38         0.76 o
   2  -1   9        217.34        225.20         2.78 o
   3  -1   9         81.10         79.30         1.75 o
   4  -1   9        194.97        197.28         1.73 o
   5  -1   9         22.79         24.21         1.23 o
   6  -1   9          6.63          7.72         0.60 o
   7  -1   9          5.91          6.39         0.95 o
   8  -1   9         68.52         69.39         2.91 o
 -10   0   9          0.83          1.04         1.31 o
  -9   0   9        126.60        128.14         4.09 o
  -8   0   9        461.20        448.56         6.35 o
  -7   0   9        107.68        100.77         2.32 o
  -6   0   9          0.81          0.47         0.82 o
  -5   0   9        191.62        196.30         2.00 o
  -4   0   9         30.75         38.39         1.20 o
  -3   0   9         23.40         21.93         0.36 o
  -2   0   9         22.78         18.89         0.77 o
  -1   0   9          2.73          2.53         0.82 o
   0   0   9        262.25        249.03         1.61 o
   1   0   9        681.97        636.66         8.71 o
   2   0   9          4.51         11.32         0.86 o
   3   0   9         51.52         55.55         1.28 o
   4   0   9          0.18          0.19         0.55 o
   5   0   9        371.38        369.43         9.80 o
   6   0   9         69.43         74.04         1.39 o
   7   0   9         23.17         24.98         1.74 o
   8   0   9          0.92          0.56         1.46 o
 -10   1   9         78.89         80.74         2.91 o
  -9   1   9         41.27         45.16         3.98 o
  -8   1   9         14.41         13.48         0.61 o
  -7   1   9         43.56         37.95         0.65 o
  -6   1   9        123.51        138.85         2.19 o
  -5   1   9        285.87        279.61         0.80 o
  -4   1   9        411.08        401.84         3.84 o
  -3   1   9        205.78        200.43         1.33 o
  -2   1   9        343.59        316.77         2.54 o
  -1   1   9        165.09        160.44         2.25 o
   0   1   9        168.18        168.37         1.74 o
   1   1   9         39.39         39.56         0.82 o
   2   1   9        213.80        226.09         4.01 o
   3   1   9         81.55         81.10         1.34 o
   4   1   9        193.61        194.50         2.57 o
   5   1   9         22.71         23.36         0.56 o
   6   1   9          6.19          6.96         0.66 o
   7   1   9          5.99          6.50         1.10 o
   8   1   9         68.15         72.34         2.08 o
 -10   2   9          7.98          8.91         1.62 o
  -9   2   9        112.49        111.08         1.99 o
  -8   2   9         42.74         47.78         0.84 o
  -7   2   9         10.70         10.90         0.47 o
  -6   2   9         58.51         61.61         1.04 o
  -5   2   9        604.57        629.67         4.85 o
  -4   2   9       1353.00       1336.62        12.15 o
  -3   2   9        634.88        634.26         8.43 o
  -2   2   9          6.72          6.85         0.81 o
  -1   2   9         49.72         51.44         0.88 o
   0   2   9         16.08         17.53         0.69 o
   1   2   9        404.28        422.27         5.70 o
   2   2   9        406.30        434.50         6.54 o
   3   2   9        338.09        340.36         3.68 o
   4   2   9         26.73         25.44         0.71 o
   5   2   9         22.32         23.77         0.67 o
   6   2   9         11.83         11.70         0.91 o
   7   2   9         88.02         90.15         1.55 o
  -9   3   9         24.47         21.51         1.03 o
  -8   3   9         89.56         85.54         0.94 o
  -7   3   9         96.20        101.25         1.62 o
  -6   3   9        356.17        377.10         2.76 o
  -5   3   9         15.71         15.00         0.60 o
  -4   3   9         42.66         43.57         1.29 o
  -3   3   9         52.24         52.49         1.06 o
  -2   3   9        152.47        148.14         4.54 o
  -1   3   9        106.43        111.91         3.25 o
   0   3   9        182.59        171.17         3.21 o
   1   3   9         31.97         36.83         1.16 o
   2   3   9        413.62        415.05         3.06 o
   3   3   9         51.32         52.65         1.10 o
   4   3   9        498.33        472.57        15.08 o
   5   3   9         27.84         25.93         1.78 o
   6   3   9        103.69        102.43         1.62 o
   7   3   9        138.14        134.98         2.31 o
  -8   4   9         10.53          8.73         1.03 o
  -7   4   9         17.55         19.14         1.02 o
  -6   4   9         92.80         97.20         1.43 o
  -5   4   9        221.97        215.77         1.13 o
  -4   4   9         61.39         56.49         1.26 o
  -3   4   9          1.77          2.55         0.74 o
  -2   4   9        132.12        151.30         3.04 o
  -1   4   9        512.77        436.56        15.67 o
   0   4   9         27.79         23.07         0.63 o
   1   4   9         66.26         65.29         2.13 o
   2   4   9          8.63         14.30         1.77 o
   3   4   9          5.68          7.35         0.77 o
   4   4   9          2.28          1.79         0.95 o
   5   4   9         41.03         39.01         3.58 o
  -6   5   9          9.63         13.41         2.90 o
  -5   5   9         13.32         11.50         1.13 o
  -4   5   9         43.71         42.10         1.02 o
  -3   5   9         90.06         90.40         1.73 o
  -2   5   9        172.83        161.59         6.34 o
  -1   5   9        224.64        253.32         4.76 o
   0   5   9        101.41        111.79         3.59 o
   1   5   9         50.63         53.29         2.69 o
   2   5   9         36.93         39.81         1.78 o
   3   5   9         18.73         18.02         1.26 o
  -5  -5  10          3.93          3.42         1.33 o
  -4  -5  10          9.82         10.95         1.26 o
  -3  -5  10         31.35         33.70         1.27 o
  -2  -5  10          9.95          9.50         1.14 o
  -1  -5  10         13.91         14.74         1.31 o
   0  -5  10        328.93        322.23        15.25 o
   2  -5  10        200.98        244.30         3.87 o
  -7  -4  10          8.98          7.18         1.46 o
  -6  -4  10         56.67         55.65         1.36 o
  -5  -4  10          9.15          9.11         0.85 o
  -4  -4  10          3.10          2.65         0.91 o
  -3  -4  10         86.87        101.25         1.93 o
  -2  -4  10         29.48         31.29         0.63 o
  -1  -4  10         92.63         91.81         2.19 o
   0  -4  10         57.14         63.98         2.14 o
   1  -4  10         67.38         63.16         0.92 o
   2  -4  10         14.78         14.22         0.91 o
   3  -4  10         79.14         81.42         1.82 o
   4  -4  10         50.48         46.33         2.69 o
  -8  -3  10          8.62          7.61         1.46 o
  -7  -3  10         21.08         20.68         0.96 o
  -6  -3  10         48.59         51.79         0.92 o
  -5  -3  10        162.40        154.17         3.76 o
  -4  -3  10         14.73         17.68         1.08 o
  -3  -3  10         18.93         21.55         1.17 o
  -2  -3  10        209.97        214.00         3.05 o
  -1  -3  10         31.13         26.78         0.98 o
   0  -3  10         83.25         86.10         1.72 o
   1  -3  10        304.36        299.10         2.28 o
   2  -3  10          7.53          8.65         0.51 o
   3  -3  10        223.73        239.63        14.59 o
   4  -3  10         90.39         98.92         2.04 o
   5  -3  10        160.79        157.91         1.76 o
   6  -3  10         62.76         58.22         3.68 o
  -9  -2  10         39.25         39.74         1.79 o
  -8  -2  10         13.87         19.58         1.10 o
  -7  -2  10         58.90         58.28         0.75 o
  -6  -2  10         41.05         39.60         1.93 o
  -5  -2  10         76.49         85.10         1.73 o
  -4  -2  10         41.49         45.54         1.04 o
  -3  -2  10         80.18         71.85         0.61 o
  -2  -2  10         73.16         71.42         1.76 o
  -1  -2  10         39.92         42.42         0.98 o
   0  -2  10          3.50          3.38         0.82 o
   1  -2  10        263.96        270.87         2.52 o
   2  -2  10         78.04         77.48         1.24 o
   3  -2  10         11.60         12.54         0.53 o
   4  -2  10         40.15         42.29         2.45 o
   5  -2  10         15.94         16.79         0.91 o
   6  -2  10         25.28         24.67         1.31 o
 -10  -1  10          7.86          7.36         1.62 o
  -9  -1  10         10.67          9.43         1.31 o
  -8  -1  10         29.63         31.71         1.02 o
  -7  -1  10         16.34         13.99         0.63 o
  -6  -1  10        563.50        532.87         5.44 o
  -5  -1  10        451.83        444.48        11.79 o
  -4  -1  10        251.87        244.82         2.77 o
  -3  -1  10        815.04        805.61         3.61 o
  -2  -1  10        368.34        361.51         3.62 o
  -1  -1  10         66.33         70.12         1.18 o
   0  -1  10        145.32        148.78         1.68 o
   1  -1  10         20.43         21.45         0.69 o
   2  -1  10        172.24        182.36         2.59 o
   3  -1  10         47.17         52.45         1.56 o
   4  -1  10        224.33        225.10         2.02 o
   5  -1  10         27.64         27.92         0.73 o
   6  -1  10         30.87         33.56         1.64 o
   7  -1  10         15.56         14.23         1.46 o
 -10   0  10          0.26          0.39         1.62 o
  -9   0  10        101.17        106.08         3.15 o
  -8   0  10          3.27          1.58         0.74 o
  -7   0  10        128.05        139.29         2.51 o
  -6   0  10        117.61        112.68         3.06 o
  -5   0  10         77.42         81.19         1.77 o
  -4   0  10         10.28          9.34         0.77 o
  -3   0  10        263.89        274.12         4.03 o
  -2   0  10         81.84         89.45         1.14 o
  -1   0  10        384.74        380.27         2.52 o
   0   0  10         48.44         54.82         1.45 o
   1   0  10        518.01        533.46         3.37 o
   2   0  10         51.87         58.12         0.83 o
   3   0  10        136.70        142.18         0.76 o
   4   0  10         55.40         55.77         1.32 o
   5   0  10         11.48         11.90         0.56 o
   6   0  10          1.03          1.97         0.95 o
   7   0  10        185.92        180.80         7.89 o
 -10   1  10          7.49          7.30         1.62 o
  -9   1  10         10.88          9.76         1.14 o
  -8   1  10         28.39         30.11         0.91 o
  -7   1  10         16.73         16.25         0.47 o
  -6   1  10        566.84        546.54         8.88 o
  -5   1  10        452.45        446.66         3.03 o
  -4   1  10        246.86        242.81         1.81 o
  -3   1  10        816.10        795.94        14.42 o
  -2   1  10        361.68        354.71         3.45 o
  -1   1  10         66.17         68.80         1.66 o
   0   1  10        147.03        150.07         1.46 o
   1   1  10         20.45         22.12         0.82 o
   2   1  10        170.77        191.23         2.59 o
   3   1  10         47.30         49.62         0.96 o
   4   1  10        224.70        227.67         4.30 o
   5   1  10         27.89         27.58         0.67 o
   6   1  10         30.62         32.02         0.86 o
   7   1  10         15.26         15.44         1.61 o
  -9   2  10         39.56         37.16         1.48 o
  -8   2  10         13.78         18.57         0.73 o
  -7   2  10         58.32         55.56         1.27 o
  -6   2  10         41.58         38.79         0.69 o
  -5   2  10         78.21         82.39         1.95 o
  -4   2  10         41.99         46.88         0.81 o
  -3   2  10         77.72         73.69         1.01 o
  -2   2  10         73.62         70.42         1.21 o
  -1   2  10         39.20         41.11         1.24 o
   0   2  10          3.46          3.21         0.77 o
   1   2  10        263.16        272.90         4.28 o
   2   2  10         78.15         77.46         2.10 o
   3   2  10         12.68         15.72         0.76 o
   4   2  10         40.12         47.56         2.02 o
   5   2  10         16.50         17.66         0.91 o
   6   2  10         25.38         24.53         1.14 o
  -8   3  10          8.25          8.01         1.13 o
  -7   3  10         20.91         19.91         0.72 o
  -6   3  10         48.05         48.62         0.82 o
  -5   3  10        163.40        159.91         2.54 o
  -4   3  10         15.51         15.63         0.63 o
  -3   3  10         19.01         19.11         0.71 o
  -2   3  10        209.06        204.53         3.01 o
  -1   3  10         30.96         25.26         0.65 o
   0   3  10         85.30         89.05         1.27 o
   1   3  10        304.21        305.80         4.34 o
   2   3  10          8.44          9.37         0.47 o
   3   3  10        224.15        238.33         4.40 o
   4   3  10         91.51         98.01         1.30 o
   5   3  10        160.32        155.97         5.52 o
   6   3  10         63.27         61.55         2.31 o
  -7   4  10          8.59          7.24         1.03 o
  -6   4  10         57.01         56.64         1.00 o
  -5   4  10          9.33          8.16         0.78 o
  -4   4  10          3.11          3.32         0.83 o
  -3   4  10         86.84         94.98         2.06 o
  -2   4  10         29.37         29.69         1.14 o
  -1   4  10         93.16         91.72         2.42 o
   0   4  10         57.34         62.84         0.70 o
   1   4  10         69.22         69.56         1.13 o
   2   4  10         14.67         14.22         0.83 o
   3   4  10         80.29         74.64         1.63 o
   4   4  10         50.90         50.32         1.63 o
  -5   5  10          3.83          3.00         1.62 o
  -4   5  10          9.93          8.88         4.01 o
  -3   5  10         31.15         30.42         1.78 o
  -2   5  10          9.97          8.97         1.14 o
  -1   5  10         14.03         17.02         3.59 o
   0   5  10        330.79        335.02         5.96 o
   1   5  10        240.73        144.83         2.69 o
  -2  -5  11         41.68         39.93         1.63 o
  -6  -4  11          2.67          3.00         1.78 o
  -5  -4  11          6.14          6.38         1.02 o
  -4  -4  11          3.50          3.61         1.02 o
  -3  -4  11         58.60         62.74         2.24 o
  -2  -4  11         16.56         14.88         0.95 o
  -1  -4  11         40.06         40.89         0.96 o
   0  -4  11         21.29         20.39         0.95 o
   1  -4  11         65.57         63.86         1.15 o
   2  -4  11         12.21          9.42         1.31 o
   3  -4  11        270.87        244.81        14.06 o
  -8  -3  11         20.20         22.91         1.62 o
  -7  -3  11         57.75         63.11         1.32 o
  -6  -3  11        169.55        188.46         4.14 o
  -5  -3  11         22.70         22.60         0.91 o
  -4  -3  11        159.46        161.04         1.34 o
  -3  -3  11         11.49         12.02         0.61 o
  -2  -3  11         33.55         36.91         1.78 o
  -1  -3  11        111.21        111.00         2.15 o
   0  -3  11         41.65         43.76         0.95 o
   1  -3  11         30.12         29.55         1.80 o
   2  -3  11        131.72        125.86         3.35 o
   3  -3  11        197.47        190.15         6.02 o
   4  -3  11         44.28         41.04         2.65 o
   5  -3  11         51.14         50.09         2.30 o
  -8  -2  11         15.54         15.39         1.31 o
  -7  -2  11         47.94         50.16         2.66 o
  -6  -2  11        118.04        129.42         4.18 o
  -5  -2  11        184.32        187.41         3.93 o
  -4  -2  11        227.35        197.27         2.88 o
  -3  -2  11        228.88        232.97         3.82 o
  -2  -2  11         53.14         49.63         1.07 o
  -1  -2  11         82.95         81.44         1.95 o
   0  -2  11         25.92         25.73         0.71 o
   1  -2  11        332.86        343.86         5.91 o
   2  -2  11         97.95         96.90         1.93 o
   3  -2  11         52.49         53.95         1.61 o
   4  -2  11         18.61         18.08         1.02 o
   5  -2  11        113.98        112.41         2.04 o
   6  -2  11         10.20          9.19         1.62 o
  -9  -1  11         12.57         12.27         1.46 o
  -8  -1  11         76.59         80.38         1.11 o
  -7  -1  11         16.29         15.98         1.02 o
  -6  -1  11         10.69          7.35         0.56 o
  -5  -1  11         71.42         63.53         1.30 o
  -4  -1  11        185.04        184.79         3.04 o
  -3  -1  11         70.39         70.49         0.90 o
  -2  -1  11        468.59        484.54        10.23 o
  -1  -1  11        494.79        485.94         3.52 o
   0  -1  11        254.60        253.12         2.06 o
   1  -1  11          5.52          6.15         0.56 o
   2  -1  11         27.88         29.81         1.11 o
   3  -1  11        151.88        155.31         1.60 o
   4  -1  11         70.83         73.28         2.06 o
   5  -1  11         14.90         15.32         0.85 o
   6  -1  11        133.93        127.92         5.85 o
  -9   0  11          0.32          0.51         1.78 o
  -8   0  11        160.01        139.50         1.99 o
  -7   0  11        103.16        114.01         2.75 o
  -6   0  11         37.36         33.34         1.55 o
  -5   0  11         31.45         36.78         1.45 o
  -4   0  11         11.35         14.61         0.57 o
  -3   0  11        511.08        544.54         5.97 o
  -2   0  11        190.88        209.50         1.66 o
  -1   0  11        112.20        114.78         2.42 o
   0   0  11        232.10        246.11         3.37 o
   1   0  11         72.58         70.84         1.44 o
   2   0  11         51.04         53.56         1.52 o
   3   0  11        143.67        144.61         1.71 o
   4   0  11         15.75         19.06         0.66 o
   5   0  11          1.63          0.87         0.78 o
   6   0  11         16.56         17.99         1.46 o
  -9   1  11         12.46         11.83         1.78 o
  -8   1  11         76.85         76.72         0.87 o
  -7   1  11         16.13         14.94         1.18 o
  -6   1  11         10.83          8.32         0.44 o
  -5   1  11         71.02         64.35         0.93 o
  -4   1  11        181.04        188.26         3.52 o
  -3   1  11         70.27         74.18         1.03 o
  -2   1  11        474.07        481.16         3.38 o
  -1   1  11        494.46        520.55         6.42 o
   0   1  11        259.38        263.79         1.57 o
   1   1  11          5.57          6.31         0.56 o
   2   1  11         28.56         29.86         0.58 o
   3   1  11        152.71        160.85         1.88 o
   4   1  11         72.29         77.73         2.88 o
   5   1  11         14.58         15.45         0.85 o
   6   1  11        134.57        123.25         4.45 o
  -8   2  11         15.73         14.87         1.02 o
  -7   2  11         46.50         44.76         0.95 o
  -6   2  11        118.42        126.44         2.81 o
  -5   2  11        187.43        187.36         2.08 o
  -4   2  11        227.08        205.43         1.69 o
  -3   2  11        232.71        235.74         5.15 o
  -2   2  11         53.01         53.20         0.84 o
  -1   2  11         82.88         80.15         1.41 o
   0   2  11         25.88         25.93         0.65 o
   1   2  11        330.61        343.06         2.78 o
   2   2  11         98.39        102.37         0.65 o
   3   2  11         51.84         51.42         1.83 o
   4   2  11         18.27         17.55         0.91 o
   5   2  11        114.32        119.52         3.24 o
   6   2  11         10.59         10.79         1.52 o
  -8   3  11         19.37         20.18         1.15 o
  -7   3  11         57.66         63.88         0.93 o
  -6   3  11        170.63        190.41         2.30 o
  -5   3  11         22.52         22.90         1.02 o
  -4   3  11        158.06        151.72         2.09 o
  -3   3  11         11.43         11.71         0.61 o
  -2   3  11         34.58         37.26         1.18 o
  -1   3  11        111.21        107.57         1.50 o
   0   3  11         41.68         45.63         1.90 o
   1   3  11         30.21         26.45         0.68 o
   2   3  11        133.22        126.63         3.49 o
   3   3  11        198.43        188.65         2.66 o
   4   3  11         43.71         40.79         2.26 o
   5   3  11         50.42         46.99         1.63 o
  -6   4  11          2.74          2.94         1.26 o
  -5   4  11          6.62          7.11         1.31 o
  -4   4  11          3.52          3.56         0.93 o
  -3   4  11         59.68         57.93         1.81 o
  -2   4  11         16.49         15.03         0.96 o
  -1   4  11         39.31         38.11         0.87 o
   0   4  11         21.45         22.02         1.69 o
   1   4  11         64.74         59.52         2.26 o
   2   4  11         12.23          9.36         0.93 o
   3   4  11        270.73        258.33         6.17 o
  -2   5  11         41.73         39.02         1.60 o
  -1   5  11         83.70         74.12         2.38 o
  -4  -4  12         15.87         14.78         1.26 o
  -3  -4  12         38.91         38.61         1.46 o
  -2  -4  12         62.01         58.53         1.46 o
  -1  -4  12         16.03         19.89         1.79 o
   0  -4  12         34.87         32.78         1.46 o
   1  -4  12         10.34          7.61         2.52 o
  -6  -3  12        183.98        177.70         2.23 o
  -5  -3  12         47.20         46.32         1.14 o
  -4  -3  12        113.28        110.33         2.21 o
  -3  -3  12         61.45         58.45         2.20 o
  -2  -3  12         55.14         52.54         3.89 o
  -1  -3  12          1.82          2.29         0.91 o
   0  -3  12        120.77        107.70         2.06 o
   1  -3  12          8.42          7.29         0.85 o
   2  -3  12         59.30         65.33         2.69 o
   3  -3  12        113.21        105.87         1.96 o
  -8  -2  12          2.58          1.64         1.33 o
  -7  -2  12         33.03         36.99         1.32 o
  -6  -2  12         30.55         33.44         2.14 o
  -5  -2  12        219.12        219.38         6.45 o
  -4  -2  12        128.09        120.93         1.07 o
  -3  -2  12         72.01         66.96         2.55 o
  -2  -2  12         92.38         90.21         1.05 o
  -1  -2  12         93.37         96.98         2.42 o
   0  -2  12         73.14         70.95         1.99 o
   1  -2  12        264.42        243.68         2.50 o
   2  -2  12         38.64         41.30         1.39 o
   3  -2  12        100.99         96.36         2.87 o
   4  -2  12         63.81         60.90         1.46 o
  -8  -1  12        139.30        124.26         4.35 o
  -7  -1  12         36.49         32.42         2.39 o
  -6  -1  12         11.17          9.89         0.91 o
  -5  -1  12         65.99         58.82         1.52 o
  -4  -1  12        537.12        534.22         5.62 o
  -3  -1  12         34.29         38.10         0.56 o
  -2  -1  12          9.25          9.85         0.47 o
  -1  -1  12        127.84        141.86         0.98 o
   0  -1  12        466.44        467.79         4.74 o
   1  -1  12        344.19        342.69         3.50 o
   2  -1  12        263.71        278.52         1.45 o
   3  -1  12        100.96        101.17         0.99 o
   4  -1  12         88.46         93.64         2.02 o
   5  -1  12         86.06         80.52         3.64 o
  -8   0  12         28.75         32.71         1.96 o
  -7   0  12         89.39         79.09         1.15 o
  -6   0  12         40.07         36.63         0.91 o
  -5   0  12         98.02         95.37         4.43 o
  -4   0  12         53.24         58.59         0.83 o
  -3   0  12         39.81         44.25         1.14 o
  -2   0  12          0.05          0.25         0.64 o
  -1   0  12        201.36        214.05         2.21 o
   0   0  12        699.75        738.48         4.29 o
   1   0  12       1077.24       1159.84         9.49 o
   3   0  12        230.75        246.04         5.62 o
   4   0  12        138.22        135.60         2.05 o
   5   0  12         17.25         17.69         1.79 o
  -8   1  12        139.47        135.07         4.26 o
  -7   1  12         36.53         35.35         0.78 o
  -6   1  12         11.90         11.17         0.77 o
  -5   1  12         65.94         63.16         1.60 o
  -4   1  12        538.70        559.80         5.99 o
  -3   1  12         34.29         37.62         0.69 o
  -2   1  12          8.59          9.03         0.47 o
  -1   1  12        127.70        135.86         2.82 o
   0   1  12        460.62        484.36         3.69 o
   1   1  12        343.05        341.09         9.50 o
   2   1  12        264.63        270.26         4.47 o
   3   1  12        100.09         96.18         2.44 o
   4   1  12         87.85         89.15         1.33 o
   5   1  12         84.93         81.11         1.47 o
  -8   2  12          2.55          1.54         1.33 o
  -7   2  12         32.15         38.36         2.22 o
  -6   2  12         30.55         27.52         1.09 o
  -5   2  12        217.92        217.37         3.43 o
  -4   2  12        127.98        127.58         0.76 o
  -3   2  12         70.12         69.61         0.94 o
  -2   2  12         92.03         92.31         1.39 o
  -1   2  12         92.15         95.44         1.93 o
   0   2  12         73.59         75.43         1.22 o
   1   2  12        267.98        243.36         2.50 o
   2   2  12         39.19         43.49         1.18 o
   3   2  12         98.08         99.16         2.90 o
   4   2  12         62.87         58.27         1.30 o
  -6   3  12        186.72        189.44         1.78 o
  -5   3  12         47.24         47.41         0.93 o
  -4   3  12        111.39        112.62         2.85 o
  -3   3  12         61.42         60.57         1.48 o
  -2   3  12         53.58         52.33         2.22 o
  -1   3  12          1.78          2.01         0.83 o
   0   3  12        118.93         96.56         2.97 o
   1   3  12          8.42          7.53         0.72 o
   2   3  12         59.93         70.57         3.23 o
   3   3  12        112.50        104.26         2.25 o
  -4   4  12         15.90         15.31         1.03 o
  -3   4  12         38.84         35.87         1.56 o
  -2   4  12         61.90         62.84         4.33 o
  -1   4  12         16.41         19.44         1.26 o
   0   4  12         35.03         35.82         1.58 o
   1   4  12         11.04          8.84         1.26 o
  -5  -3  13         23.85         25.81         2.30 o
  -4  -3  13         10.83         10.29         1.46 o
  -3  -3  13          5.36          6.60         1.31 o
  -2  -3  13         56.48         55.03         1.05 o
  -1  -3  13         54.21         56.18         1.48 o
   0  -3  13        121.82        118.78         4.15 o
   1  -3  13         19.19         21.33         1.79 o
   2  -3  13        169.73        172.73         2.76 o
  -6  -2  13         58.97         60.62         1.46 o
  -5  -2  13        133.38        129.07         2.02 o
  -4  -2  13          7.01          6.36         0.95 o
  -3  -2  13         19.17         14.98         0.85 o
  -2  -2  13         72.97         71.66         2.08 o
  -1  -2  13        110.26        105.10         2.34 o
   0  -2  13         26.83         26.22         1.57 o
   1  -2  13         65.69         65.64         2.80 o
   2  -2  13         22.40         24.88         1.31 o
   3  -2  13         49.45         51.13         1.77 o
  -7  -1  13         50.71         56.56         3.63 o
  -6  -1  13          5.92          7.14         1.31 o
  -5  -1  13         85.55         79.29         4.30 o
  -4  -1  13         72.10         81.94         1.04 o
  -3  -1  13         21.80         26.66         1.67 o
  -2  -1  13          8.12          9.25         0.61 o
  -1  -1  13          7.86          9.06         0.83 o
   0  -1  13        220.72        212.12         4.62 o
   1  -1  13         21.22         21.43         0.91 o
   2  -1  13         35.84         34.49         0.88 o
   3  -1  13        196.33        198.95         3.12 o
   4  -1  13         27.23         23.26         2.15 o
  -7   0  13          5.53          7.86         1.46 o
  -6   0  13          0.94          0.81         1.31 o
  -5   0  13        155.38        146.14         2.06 o
  -4   0  13          0.63          0.65         0.91 o
  -3   0  13         41.65         39.51         0.70 o
  -2   0  13        326.27        317.56         1.92 o
  -1   0  13        624.50        650.67         8.58 o
   0   0  13        255.64        232.47         2.48 o
   1   0  13         71.96         73.46         1.04 o
   2   0  13        115.56        125.85         3.34 o
   3   0  13         26.81         24.86         1.02 o
   4   0  13         29.53         30.09         1.78 o
  -7   1  13         50.71         50.36         1.26 o
  -6   1  13          5.99          7.58         1.14 o
  -5   1  13         85.55         83.86         2.15 o
  -4   1  13         72.94         82.56         1.88 o
  -3   1  13         21.83         23.46         0.83 o
  -2   1  13          8.75          9.42         0.60 o
  -1   1  13          7.77          8.45         0.72 o
   0   1  13        218.92        234.52         3.37 o
   1   1  13         21.57         22.59         0.77 o
   2   1  13         36.71         40.10         3.38 o
   3   1  13        198.30        193.27         3.00 o
   4   1  13         27.34         26.74         1.33 o
  -6   2  13         59.15         62.16         1.51 o
  -5   2  13        131.74        132.16         2.80 o
  -4   2  13          6.93          7.02         0.78 o
  -3   2  13         19.57         17.61         0.72 o
  -2   2  13         73.14         76.11         1.80 o
  -1   2  13        111.14        116.34         2.68 o
   0   2  13         26.40         26.52         0.72 o
   1   2  13         67.76         72.78         1.89 o
   2   2  13         22.38         21.43         1.02 o
   3   2  13         49.05         51.70         1.46 o
  -5   3  13         23.83         24.38         1.03 o
  -4   3  13         10.14          9.30         1.03 o
  -3   3  13          5.25          6.29         0.93 o
  -2   3  13         58.10         58.04         1.75 o
  -1   3  13         54.00         57.78         1.21 o
   0   3  13        123.09        123.53         2.45 o
   1   3  13         19.54         22.45         1.13 o
   2   3  13        168.20        161.11         1.55 o
  -5  -2  14          4.38          3.97         1.62 o
  -4  -2  14         25.75         25.96         1.79 o
  -3  -2  14          6.00          5.98         1.46 o
  -2  -2  14          1.11          1.64         1.26 o
  -1  -2  14        353.68        326.17         6.32 o
   0  -2  14         33.29         34.57         6.18 o
   1  -2  14         16.02         15.71         1.62 o
  -6  -1  14         45.11         48.64         1.63 o
  -5  -1  14         44.50         47.35         2.23 o
  -4  -1  14         11.89         13.19         1.31 o
  -3  -1  14         23.73         23.04         1.14 o
  -2  -1  14         74.68         70.72         2.10 o
  -1  -1  14         41.58         37.04         1.47 o
   0  -1  14         11.39         10.64         1.31 o
   1  -1  14        207.10        186.57         2.30 o
  -6   0  14         39.36         37.10         1.67 o
  -5   0  14        167.35        163.44         4.71 o
  -4   0  14         55.95         56.93         2.32 o
  -3   0  14          1.36          0.36         1.02 o
  -2   0  14         16.13         16.86         0.85 o
  -1   0  14        166.15        167.96         1.63 o
   0   0  14         67.94         78.07         7.21 o
   1   0  14          0.40          0.52         1.02 o
   2   0  14        304.72        278.78         2.60 o
  -6   1  14         43.86         43.31         1.63 o
  -5   1  14         44.40         43.00         2.13 o
  -4   1  14         11.83         12.63         1.14 o
  -3   1  14         23.25         22.31         0.93 o
  -2   1  14         74.76         70.44         0.98 o
  -1   1  14         42.29         40.39         0.86 o
   0   1  14         12.00         12.12         0.86 o
   1   1  14        208.34        187.34         5.70 o
  -5   2  14          4.02          2.93         1.62 o
  -4   2  14         25.92         23.51         1.57 o
  -3   2  14          5.98          6.05         0.95 o
  -2   2  14          1.04          1.39         1.03 o
  -1   2  14        352.95        345.30         7.98 o
   0   2  14         32.93         26.74         0.96 o
   1   2  14         16.86         16.79         1.62 o
  -2  -1  15         32.91         31.64         2.30 o
  -3   0  15         56.33         42.30         3.26 o
  -2   0  15         14.29         15.08         1.33 o
  -1   0  15         11.15         10.13         1.62 o
  -2   1  15         32.57         27.98         1.43 o
                                                
